# Supplementary material for: Diet composition influences the metabolic benefits of short cycles of very low caloric intake
Source: Nat Commun. 2021 Nov 9;12:6463. doi: 10.1038/s41467-021-26654-5 (PMC8578605; doi:10.1038/s41467-021-26654-5)
Supplement: Supplementary file 3 — Source Data [file 41467_2021_26654_MOESM3_ESM.xlsx]

## Sheet: Figure 1
		Panel B - % BW Change
		age (weeks)	SD			LCC			FMD						Individual values
			average	sem	n	average	sem	n	average	sem	n			age (weeks)	SD	SD	SD	SD	SD	SD	SD	SD	SD	SD	SD	SD	SD	SD	SD	SD	SD	SD	LCC	LCC	LCC	LCC	LCC	LCC	LCC	LCC	LCC	LCC	LCC	LCC	LCC	LCC	LCC	LCC	LCC
		51	100	0	18	100	0	19	100	0	18			51	100	100	100	100	100	100	100	100	100	100	100	100	100	100	100	100	100	100	100	100	100	100	100	100	100	100	100	100	100	100	100	100	100	100	100
			102.042	0.63382	18	100.064	0.525138	19	100.876	0.371177	18				103.428	100.768	103.433	102.308	105.37	105.36	106.442	103.534	102.679	100.39	101.52	94.5583	100.31	103.237	100.79	99.307	102.178	101.149	98.0232	100.755	97.8864	102.323	99.0996	100.15	102.68	101.312	101.391	97.6374	105.298	103.307	98.9223	97.7778	97.1256	97.4568	99.4378
		53	101.304	0.986934	18	98.3334	0.903237	19	99.5771	0.59697	18			53	101.83	98.511	104.754	104.098	106.893	108.183	105.889	100.684	103.684	99.9312	99.7304	96.1933	100.129	105.237	92.3427	99.1222	95.6683	100.598	97.2819	100.804	98.5029	102.724	97.0157	96.4339	98.753	101.622	102.783	95.883	104.323	106.356	97.684	93.4971	95.7812	95.6136	96.1547
			100.839	0.805826	18	98.0103	0.934791	19	99.7169	0.614463	17				104.957	98.0788	102.329	104.263	102.843	97.875	106.497	105.073	102.635	99.3809	97.549	95.266	101.317	103.395	94.7834	99.1453	98.8614	100.862	96.6889	98.2704	97.1158	100.427	96.141	96.1347	101.778	103.197	101.155	96.3743	106.774	105.136	96.8814	92.8187	92.026	93.6304	93.996
		55	102.479	0.75274	18	98.0672	0.808147	19	101.145	0.797525	18			55	99.8379	104.947	102.521	105.982	107.122	101.047	107.437	105.614	102.545	99.5185	99.9755	99.7072	102.066	107.211	97.631	99.7228	98.8119	102.92	95.8735	101.096	98.635	103.605	97.5045	95.7606	98.2223	103.411	101.943	94.924	101.924	102.857	97.1795	91.4152	94.0427	96.2436	94.1309
			101.79	1.0141	18	94.7511	0.968429	19	97.7881	0.88727	18				100.533	101.081	102.881	104.71	104.911	93.0542	105.861	109.376	102.59	97.1108	96.0049	99.2679	102.169	109.342	98.1335	100.485	100.421	104.284	89.7208	94.2509	90.4447	96.6088	88.9889	91.3965	100.345	100.334	99.0286	86.6433	99.1566	100.546	93.6253	91.8596	93.1154	95.4503	94.4232
		57	102.301	0.785602	18	95.4176	1.05424	19	98.2043	0.875997	18			57	102.363	100.192	105.81	107.984	103.848	98.2239	104.894	105.899	102.768	99.3121	98.5539	101.367	105.035	107.368	97.631	97.9441	100.743	101.484	90.7092	92.5457	92.6904	94.4192	92.8994	89.3267	99.2836	99.5468	101.628	86.269	101.239	104.334	98.4637	92.3509	94.8076	93.5604	95.7949
			102.815	0.795622	18	93.3379	1.26601	19	96.1725	1.22124	18				105.837	99.8079	102.761	110.127	104.049	102.347	106.469	106.754	104.287	101.697	99.6814	101.611	104.338	105.289	99.1864	96.7198	99.3564	100.359	89.2266	93.3496	92.3602	91.2951	91.7674	89.3017	98.5673	98.4017	100.525	87.2515	101.318	105.939	96.9961	92.7251	86.3236	86.1643	89.521
		59	103.809	1.04552	18	92.8333	1.21318	19	95.6555	0.957933	18			59	106.37	97.7426	97.3349	109.868	105.342	105.614	109.455	113.166	104.622	101.49	99.902	103.514	104.105	108.211	101.388	100.069	99.6782	100.694	89.8443	92.2533	89.52	92.2029	92.745	90	98.8856	96.8034	101.838	83.3918	101.292	102.568	95.0241	89.5673	86.764	89.7573	89.0713
			105.044	1.06386	18	94.1522	1.08144	19	97.3624	0.764657	18				108.246	98.1028	96.9748	110.127	108.185	108.563	108.792	113.081	105.983	102.591	99.6078	102.269	105.809	110.711	103.35	102.241	103.688	102.465	91.574	92.9842	91.4355	92.9773	93.1824	91.995	100.212	97.2328	100.919	88.1871	102.557	103.66	95.6203	91.1813	88.7112	91.9505	90.1282
		61	106.027	1.17763	18	93.1126	1.00745	19	96.9591	0.773509	18			61	107.158	98.1748	95.4862	109.939	109.908	113.13	109.842	112.938	106.497	103.852	101.373	104.075	107.23	113.237	104.331	102.657	105.619	103.04	90.3138	91.1328	91.9199	93.1375	94.0057	89.9501	94.216	96.6365	102.153	86.0819	100.896	100.514	94.382	92.3275	87.6681	92.6038	89.9033
			105.715	1.40544	18	93.8579	1.03574	19	97.812	0.721653	18				107.227	98.0307	90.3001	109.633	108.788	112.464	111.722	115.076	106.363	105.366	97.8676	105.368	107.178	110.632	104.523	102.449	107.129	102.753	90.042	91.1328	92.6464	94.1255	91.2786	93.2419	95.0385	97.376	103.754	87.7895	101.502	102.247	94.9553	92.655	89.8702	91.6239	91.3875
		63	106.122	1.53166	18	92.9693	0.772475	19	97.7678	0.766476	18			63	106.579	100.456	89.6759	110.716	110.856	113.448	111.639	116.557	106.966	101.949	97.6471	101.977	106.584	113.447	108.495	103.119	104.505	105.577	91.1539	90.6456	91.0832	93.4312	91.3558	88.5037	93.9241	95.1574	100.998	90.8304	98.4976	98.5554	94.4967	92.3275	88.5025	93.1638	91.2525
			104.863	1.52766	18	92.0237	0.942042	19	96.932	0.800397	18				106.301	100.817	87.3229	111.423	109.879	111.354	110.561	114.021	106.653	102.729	95.2451	101.22	105.835	110.895	103.996	102.888	102.822	103.566	88.3123	88.5018	89.7842	91.4286	92.4363	83.7406	93.6323	93.1536	100.394	90.5497	98.4976	99.7432	93.9005	92.3509	88.1548	92.1605	91.0277
		65	106.319	1.45279	18	92.4237	0.749291	19	97.8606	0.706494	18			65	104.888	103.074	89.2917	109.986	111.2	114.653	111.778	116.358	105.47	105.893	99.2647	102.904	106.842	111.342	107.873	102.841	104.579	105.505	87.7934	91.3276	90.9952	93.5381	92.1276	87.4813	94.2956	93.8931	100.788	88.7485	94.4122	97.0465	94.8406	92.7719	89.1748	93.3504	92.9391
			106.86	1.22132	17	92.04	0.817708	19	98.5526	0.843805	18				102.108	102.474		108.714	110.54	112.972	115.593	117.355	107.502	105.664	99.5343	103.245	105.809	109.368	106.317	103.326	101.411	104.691	88.4359	91.7418	90.1365	92.7103	90.0437	88.8279	94.0568	94.1794	99.2649	89.9181	96.4945	98.3628	95.5515	92.3977	86.764	92.3472	91.0277
		67	103.705	1.28354	17	92.3695	0.743215	19	97.6014	0.836767	18			67	96.8728	95.8934		103.91	100.948	110.879	108.46	115.987	106.854	104.15	97.9902	99.9756	105.784	106.895	106.269	99.9307	100.05	102.13	89.9679	91.7174	89.2779	96.6088	90.4811	90.4738	96.5508	93.3683	99.9212	92.2807	94.9394	94.0289	94.0839	92	87.1349	93.2571	88.8689
			103.953	1.46126	17	93.7194	0.945702	19	98.5401	0.828616	18				89.0202	97.5264		104.098	102.47	108.436	111.861	116.016	105.961	103.738	99.4853	104.588	106.713	108.368	105.791	102.587	99.2079	101.34	92.34	93.3739	89.432	96.8224	88.8346	88.005	98.6203	94.4418	103.019	93.0526	97.1007	100.032	96.698	93.3099	88.3866	91.6472	91.6348
		69	104.263	1.56058	17	93.6537	1.02486	19	98.4524	0.840788	18			69	90.6416	100.384		104.404	105.715	111.449	114.625	116.956	106.408	104.127	98.8971	101.928	105.861	109.447	102.728	99.1453	98.4158	101.34	95.2063	93.6419	90.6429	96.2617	89.6064	90.5736	97.8244	96.6603	103.098	91.3216	101.45	98.3307	92.3412	91.0877	88.7112	93.0471	94.1758
			104.805	1.52806	17	93.9812	0.953696	19	98.1138	0.97352	18				92.5411	99.4717		105.558	105.887	111.545	116.229	115.987	106.073	104.586	98.4804	103.026	104.906	112.368	101.771	100.347	101.337	101.58	95.0334	91.9854	89.432	97.1429	89.0661	89.2269	98.6999	96.2786	102.048	95.462	102.03	95.7303	93.3272	93.193	90.9828	94.7037	93.7486
		71	105.852	1.68903	17	94.9338	1.14214	19	98.7071	0.849971	18			71	89.8772	100.456		105.959	106.95	109.642	115.787	118.267	107.993	105.985	100.882	106.564	107.255	115.816	106.772	99.3301	100.198	101.747	96.4912	90.7674	91.1713	97.5434	87.1623	92.9177	99.0979	96.875	104.069	96.7485	105.983	93.8363	95.7579	92.9825	89.2907	97.7368	96.537
			106.225	1.70683	16	94.7649	1.11261	19	98.5407	1.63248	18				90.9428	100.312		107.725	107.237	110.466	116.422	116.101	108.462	105.939	97.6225	105.612	106.274	115.5	107.538	101.525		101.915	95.7994	90.9135	92.4262	100.374	87.5997	93.8155	99.3367	95.8254	103.465	97.3333	104.613	89.9518	93.74	90.1754	97.3806	92.5572	96.1547
		Panel C - % BW Change													Individual values
			SD			LCC			FMD						SD	-7.80635	-4.73103	7.70137	6.69156	13.6378	17.086	16.0445	9.51105	6.32882	-0.931373	7.41825	5.88691	16.7368	8.23163	3.927	4.88272
		days of intervention	average	sem	n	average	sem	n	average	sem	n				LCC	-3.83	-7.38124	-6.53897	0.560748	-10.3164	-4.28928	-3.79411	-0.524809	2.07404	-0.631579	6.40485	-5.939	-2.36184	-9.91813	-3.54659	-9.37937	-1.59658	-12.729	-7.75906
		150	6.91348	1.78679	16	-4.28928	1.09816	19	-0.870808	1.69285	18				FMD	4.81529	0.735294	-5.10481	-23.8469	3.64945	3.94915	5.60425	4.13582	-9.36942	-1.36038	5.62122	0.0895656	-5.84161	2.21847	-3.58087	3.22669	2.0339	-2.64966
		Panel D - Mean %BW change
															SD											LCC											FMD
			SD			LCC			FMD						Cycles											Cycles											Cycles
		day of the cycle	average	sem	n	average	sem	n	average	sem	n			day of the cycle	1	2	3	4	5	6	7	8	9	10	11	1	2	3	4	5	6	7	8	9	10	11	1	2	3	4	5	6	7	8	9	10	11
		0	100	0	11	100	0	11	100	0	11			0	100	100	100	100	100	100	100	100	100	100	100	100	100	100	100	100	100	100	100	100	100	100	100	100	100	100	100	100	100	100	100	100	100
		1	100.185	0.307033	11	95.9436	0.206357	11	98.8729	0.22377	11			1	102.295	99.0867	99.5021	100.529	99.4225	98.6715	99.9732	100.639	100.867	100.916	100.132	97.1003	96.8555	95.6053	94.9049	96.1025	96.0655	95.075	96.1809	96.2494	95.9102	95.3305	99.7282	99.3797	97.6511	97.7416	99.7724	98.9839	98.1924	99.5054	98.8653	99.0666	98.715
		2	100.457	0.208323	11	92.9872	0.270786	11	96.6488	0.37874	11			2	102.073	99.8859	99.8818	100.59	100.1	99.5097	100.338	100.896	100.773	100.767	100.21	94.5056	94.5383	92.0835	92.1345	93.2895	93.1794	92.0664	92.7912	92.6628	93.3624	92.2456	98.1469	97.6377	95.0197	93.9556	97.5179	97.3937	96.4144	97.4293	96.7201	96.9947	95.9068
		3	100.505	0.241758	11	90.5959	0.284258	11	94.7563	0.44581	11			3	102.016	99.5239	100.645	101.077	99.9972	99.2086	99.9913	100.826	101.163	100.77	100.337	91.9612	91.8336	89.3789	89.0786	91.0424	90.9752	89.6971	90.0738	90.9253	91.0159	90.5733	95.9757	95.2797	92.5796	91.4544	96.0566	95.9456	94.6597	95.6325	95.3848	94.9669	94.3842
		4	100.191	0.281184	11	88.024	0.354056	11	92.7574	0.62158	11			4	101.252	99.8986	98.0325	101.2	100.302	99.4487	100.143	101.02	99.7361	100.771	100.296	89.5224	89.6895	86.0566	86.4323	88.8312	88.1007	86.9555	87.6904	87.9963	88.5699	88.4196	94.0898	93.4088	88.8936	88.7975	94.9547	94.3774	92.868	94.0987	92.5537	93.351	92.9382
		7	100.142	0.27469	11	99.4094	0.423668	11	99.8803	0.44612	11			7	102.042	99.6156	99.3233	100.519	101.196	99.6725	98.8154	99.5661	100.235	100.538	100.039	100.064	99.6958	96.4754	97.7234	101.277	100.512	98.5716	99.1173	100.8	99.9933	99.2746	100.876	100.146	96.734	97.9841	101.833	100.899	99.1501	100.702	100.976	99.6478	99.7345
		10	100.344	0.442013	11	98.7788	0.562549	11	99.4554	0.55991	11			10	102.295	101.226	98.5516	100.625	102.187	99.9639	99.9959	97.748	99.0122	101.493	100.69	99.2788	99.1189	94.8159	96.5176	100.86	99.7331	99.091	97.5668	98.4248	100.901	100.259	100.069	100.353	95.3992	97.0432	101.816	100.831	100.012	98.2566	99.4154	100.475	100.339
		14	100.459	0.444312	11	99.3236	0.389464	11	99.8768	0.43488	11			14	101.304	101.242	99.8462	101.497	102.139	100.041	100.213	96.6338	100.521	101.512	100.095	98.3334	99.7697	97.148	97.1912	100.184	99.6221	99.0472	99.5225	100.743	101	99.9988	99.5771	101.57	97.1862	97.4588	101.424	100.848	100.12	99.7303	100.91	100.281	99.5407
		Panel E - Food Consumption (kcal/day)
															SD											LCC											FMD
			SD			LCC			FMD						Cycles											Cycles											Cycles
		day of the cycle	average	sem	n	average	sem	n	average	sem	n			day of the cycle	1	2	3	4	5	6	7	8	9	10	11	1	2	3	4	5	6	7	8	9	10	11	1	2	3	4	5	6	7	8	9	10	11
		1	12.6838	0.764994	11	5.91722	0.0397588	11	9.04007	0.07312	11			1	11.9338	11.5087	9.53883	11.3552	10.5217	9.47102	15.9988	16.6464	12.9831	14.4672	15.0953	5.64007	5.75739	5.88384	5.79048	5.95881	5.97848	6.01608	6.01608	6.01608	6.01608	6.01608	8.42611	8.88096	9.07602	8.932	9.19167	9.222	8.99	9.28	9.222	9.193	9.02706
		2	12.48	0.307541	11	3.5476	0.0461032	11	5.42747	0.0373	11			2	11.9338	11.5087	11.0387	11.9944	12.408	11.3615	13.6216	14.2984	12.9499	13.2197	12.9432	3.38404	3.45443	3.5303	3.45925	3.57529	3.57205	3.38404	3.38404	3.76005	3.76005	3.76005	5.22	5.32857	5.44561	5.365	5.515	5.539	5.22	5.51	5.539	5.51	5.51
		3	12.2077	0.219686	11	3.5476	0.0461032	11	5.42747	0.0373	11			3	11.9338	11.5087	12.5553	12.5873	11.8983	10.6471	12.385	13.4785	12.7376	12.3549	12.1965	3.38404	3.45443	3.5303	3.45925	3.57529	3.57205	3.38404	3.38404	3.76005	3.76005	3.76005	5.22	5.32857	5.44561	5.365	5.515	5.539	5.22	5.51	5.539	5.51	5.51
		4	12.3145	0.213488	11	3.5476	0.0461032	11	5.42747	0.0373	11			4	11.9338	11.5087	11.5945	12.2402	12.2555	11.6121	13.0326	13.5404	11.813	13.1711	12.7558	3.38404	3.45443	3.5303	3.45925	3.57529	3.57205	3.38404	3.38404	3.76005	3.76005	3.76005	5.22	5.32857	5.44561	5.365	5.515	5.539	5.22	5.51	5.539	5.51	5.51
		7	12.4434	0.267623	11	18.1482	0.340554	11	17.3286	0.30342	11			7	11.1414	11.8322	13.5438	13.5505	13.6794	12.7332	11.6476	11.7666	11.6796	12.6351	12.6665	15.9202	15.9677	17.8712	18.4672	18.9104	18.8972	18.5991	18.6874	18.6089	18.7369	18.9638	15.3129	15.5845	16.9756	18.0438	17.5216	17.6609	17.7757	17.8419	17.6379	17.6852	18.5744
		10	11.8001	0.131188	11	12.261	0.151955	11	12.6428	0.14166	11			10	11.4631	11.7256	12.2179	11.7326	11.9352	11.3134	12.103	10.9637	11.8853	12.523	11.9364	11.9398	11.6911	11.8217	12.2769	11.9431	12.298	12.7888	12.1232	11.8613	13.2519	12.8752	12.392	12.4567	12.3154	12.7624	11.9986	12.3196	13.1071	12.1371	13.0187	13.4225	13.1412
		14	11.8794	0.134197	11	11.1817	0.156911	11	11.3943	0.17835	11			14	11.2675	11.7739	11.8838	11.608	11.7484	11.5369	12.4534	11.3828	11.9955	12.4965	12.525	10.6535	10.787	11.1432	11.0288	10.4609	10.631	11.5329	12.1044	11.4404	11.7086	11.5081	10.8483	11.199	10.5343	10.6048	11.2152	11.3771	12.2163	11.9573	11.3578	12.068	11.9593
			Panel F - Cumulative Food Consumption (kcal)												Individual values
			SD			LCC			FMD						SD	1527.36	1548.71	1562.19	1524.77	1826.97	1825.85	1825.14	1928.32	1832.48	1879.57	1890.61	1737.67	1578.49	1678.7	1518.99	1483.79
			average	sem	n	average	sem	n	average	sem	n				LCC	1326.95	1325.65	1382.17	1354.53	1346.32	1357.85	1698.74	1717.7	1721.1	1765.95	1632.07	1564.42	1685.62	1675.9	1372.64	1420.14	1406.2	1295.07	1216.9
			1698.1	40.0193	16	1487.7	41.301	19	1566.8	40.6859	18				FMD	1399.18	1644.07	1448.04	1516.15	1444	1389.83	1738.37	1772.65	1754.55	1747.18	1867.77	1843.89	1457.2	1487.57	1423.41	1456.29	1404.73	1408.33
		Panel G - Fat mass (g)																	INDIVIDUAL VALUES
																		SD	12.3	10.2	10.7	12	8.5	6.4	8.7	8.8	12.6	11.5	9.9	10.5	10	10.4	9.5	11.5	9.9	11.7
		SD			LCC			LCC-RF			FMD			FMD-RF				LCC	7.3	8.5	9.4	6.4	6.5	7	8.1	9.2	7	6.3	8	4.3	9.1	7.5
		average	sem	n	average	sem	n	average	sem	n	average	sem	n	average	sem	n		LCC-RF	9.1	9.4	11.1	7.2	7.8	8.5	9	10.7	8.3	7.9	8.9	5.9	10.8	8.7	9	9.1	10.1	9.2	8.7
		10.2833	0.368467	18	7.47143	0.371281	14	8.91579	0.287484	19	8.9	0.306989	12	9.53889	0.241474	18		FMD	8.1	8.1	8	7.6	7.6	8.7	8.9	10.1	9.7	10.4	9.1	10.5	8.7
																		FMD-RF	9.1	8.7	9.3	8.5	8.4	8.9	9.5	10.8	10.8	11.4	10.5	11.3	9.9	9.2	9.1	7.9	9.4	9
		Panel H - Lean mass (g)																	INDIVIDUAL VALUES
																		SD	24.1	22.4	23.3	24.8	19.8	16.8	21	20.8	25.1	22.9	21.7	22.4	21.3	22.4	22.5	23.9	21.4	22.6
		SD			LCC			LCC-RF			FMD			FMD-RF				LCC	16.8	17.1	19.4	15.9	16.8	16.6	17.4	19.8	17.8	17.6	18.5	15.8	20.5	19.1
		average	sem	n	average	sem	n	average	sem	n	average	sem	n	average	sem	n		LCC-RF	19.4	19.4	21.7	18.1	19	19.8	19.6	22.1	20.6	20.1	20.4	18.4	23.2	20.6	20.2	22.4	22.4	20.3	20.6
		22.1778	0.456439	18	17.7929	0.390613	14	20.4368	0.319467	19	18.75	0.298861	12	20.2611	0.255417	18		FMD	17.2	18.2	18.1	19.3	17.8	17.8	18.5	19.5	19.1	19.6	18.9	21
																		FMD-RF	20.1	19.3	19.9	20.9	19.6	19	20.2	21.9	20.5	21.9	20.5	22.7	19.8	20.4	20.8	18.7	19.2	19.3
		Panel I - Lean/Fat ratio																	INDIVIDUAL VALUES
																		SD	1.95935	2.19608	2.17757	2.06667	2.32941	2.625	2.41379	2.36364	1.99206	1.9913	2.19192	2.13333	2.13	2.15385	2.36842	2.07826	2.16162	1.93162
		SD			LCC			LCC-RF			FMD			FMD-RF				LCC	2.30137	2.01176	2.06383	2.48438	2.58462	2.37143	2.14815	2.15217	2.54286	2.79365	2.3125	3.67442	2.25275	2.54667
		average	sem	n	average	sem	n	average	sem	n	average	sem	n	average	sem	n		LCC-RF	2.13187	2.06383	1.95495	2.51389	2.4359	2.32941	2.17778	2.06542	2.48193	2.5443	2.29213	3.11864	2.14815	2.36782	2.24444	2.46154	2.21782	2.20652	2.36782
		2.18133	0.04258	18	2.44575	0.111468	14	2.32233	0.058456	19	2.12503	0.054971	12	2.13809	0.03746	18		FMD	2.12346	2.24691	2.2625	2.53947	2.34211	2.04598	2.07865	1.93069	1.96907	1.88462	2.07692	2
																		FMD-RF	2.20879	2.21839	2.13978	2.45882	2.33333	2.13483	2.12632	2.02778	1.89815	1.92105	1.95238	2.00885	2	2.21739	2.28571	2.36709	2.04255	2.14444
		Panel J - Fat mass (% change)														INDIVIDUAL VALUES
														BS	SD	100	100	100	100	100	100	100	100	100	100	100	100	100	100	100
			SD			LCC			FMD						LCC	100	100	100	100	100	100	100	100	100	100	100	100	100	100	100	100	100
		#cycle	average	sem	n	average	sem	n	average	sem	n				FMD	100	100	100	100	100	100	100	100	100	100	100	100	100	100	100	100
		BS	100	0	15	100	0	17	100	0	16			#4	SD	96.063	76.2712	109.322	102.5	97.2603	105.682	119.481	106.667	105.983	100.952	116.854	92.4528	94.7368	98.1651	94.5455
		#4	101.129	2.72104	15	84.6035	2.1745	17	94.7496	2.6438	16				LCC	82.7273	83.9286	86.7188	82.7586	79.5918	85	88.2353	84.9206	87.2549	113.462	93.1034	81.3084	77.5862	71.6535	76.5152	84.4037	79.0909
		#10	101.617	5.07085	13	85.6061	2.40305	15	92.8869	4.331	16				FMD	90.099	102.353	86.9159	85	84.8485	98.9583	103.846	121.348	99.1304	103.96	99.1228	87.6106	85.1852	85.0467	100	82.5688
														#10	SD	55.1181	94.9153	85	116.438	109.091	123.377	117.5	104.274	85.7143	104.494	116.981	101.754	106.364
															LCC	80.9091	81.25	73.4375	93.1034	72.449	75	95.098	81.746	96.0784	99.1379	99.1379	82.6772	92.4242	80.7339	80.9091
															FMD	104.95	100	75.7009	51	98.9899	96.875	103.846	91.0112	98.2609	112.871	92.1053	90.2655	104.63	58.8785	111.392	95.4128
[truncated: 20 more columns]

## Sheet: Figure 2
		Panel B - % BW Change
		age (weeks)	HFD			HFD+LCC			HFD+FMD					Individual values
			average	sem	n	average	sem	n	average	sem	n			age (weeks)	HFD	HFD	HFD	HFD	HFD	HFD	HFD	HFD	HFD	HFD	HFD	HFD	HFD	HFD	HFD	HFD	HFD	HFD	HFD	HFD+LCC	HFD+LCC	HFD+LCC	HFD+LCC	HFD+LCC	HFD+LCC	HFD+LCC	HFD+LCC	HFD+LCC	HFD+LCC	HFD+LCC	HFD+LCC	HFD+LCC	HFD+LCC	HFD+LCC	HFD+LCC
		51	100	0	19	100	0	18	100	0	18			51	100	100	100	100	100	100	100	100	100	100	100	100	100	100	100	100	100	100	100	100	100	100	100	100	100	100	100	100	100	100	100	100	100	100	100
			109.523	0.780431	19	104.923	0.583735	18	103.511	0.458492	18				106.583	111.766	109.907	109.843	108.519	108.415	111.561	112.166	108.942	111.145	113.132	114.817	109.61	109.353	115.678	103.947	105.861	102.526	107.158	104.122	104.466	110.739	103.474	103.329	103.655	105.562	102.74	105.025	109.5	102.332	106.996	102.426	104.997	107.812	104.464
		53	114.467	1.51802	17	112.953	0.910462	18	110.414	0.875331	17			53			115.48	114.587	101.334	110.056	119.19	119.657	114.017	120.111	120.112	123.118	115.082	116.859	120.4	110.214	109.898	101.603	114.212	111.445	113.601	115.758	106.627	115.687	112.426	110.03	109.204	114.97	119.925	106.838	113.169	111.721	115.794	116.502	113.628
			119.666	1.29806	19	112.903	1.04555	18	110.606	1.13795	18				116.788	121.353	124.226	118.43	117.786	123.474	124.781	124.739	116.579	123.961	125.675	127.938	119.324	120.855	121.261	112.142	110.383	105.842	118.114	111.178	111.672	118.97	106.921	115.224	109.319	111.683	109.85	114.652	117.025	105.633	112.243	109.635	114.885	118.092	112.872
		55	122.584	1.53098	19	119.838	1.53817	18	116.884	1.57305	18			55	119.499	121.251	122.807	111.48	115.61	129.041	125.8	128.223	118.714	130.117	131.666	135.049	123.566	127.714	124.936	116.36	115.09	113.552	118.63	113.482	119.158	123.453	114.377	118.669	110.096	118.408	108.893	123.935	130.35	116.531	121.811	117.026	123.704	125.274	122.91
			121.646	1.85334	19	116.041	1.5637	18	111.905	1.07765	18				121.754	124.301	121.981	94.7343	119.799	130.067	124.07	127.439	119.945	128.622	129.152	132.104	122.598	120.993	125.936	117.535	117.951	115.287	117.003	108.875	117.66	115.925	104.89	113.632	108.862	115.639	104.679	119.862	125.15	114.252	118.287	113.33	119.268	123.849	119.934
		57	123.599	2.11648	19	119.693	1.84061	18	115.939	1.25067	18			57	121.002	129.3	123.065	102.419	113.691	133.248	126.652	128.31	121	131.484	133.779	138.917	128.306	129.792	126.541	118.71	112.598	119.482	110.078	112.076	113.423	115.289	110.903	117.337	115.966	119.921	104.266	127.956	134.475	119.963	127.315	121.537	123.731	118.695	122.579
			125.598	2.39274	18	117.225	1.57521	18	113.456	1.22186	18					131.274	127.038	113.283	106.623	140.097	130.419	124.245	123.311	130.268	137.363	139.155	132.731	130.855	128.379	116.933	115.898	126.4	106.486	113.894	115.022	115.49	112.667	116.7	115.989	118.734	105.817	125.417	133.375	117.37	123.74	118.522	115.259	116.749	107.227
		59	126.608	2.23519	18	122.574	1.71384	18	119.803	0.739917	18			59		118.559	126.935	117.884	106.202	140.2	132.623	124.681	122.507	125.937	138.326	138.352	134.381	134.411	132.729	119.855	117.836	132.616	114.91	121.969	121.061	119.806	118.145	124.428	122.727	122.83	106.36	132.848	139.925	121.273	119.316	120.426	122.341	124.671	118.304
			130.111	1.81335	18	122.757	1.65948	18	118.906	0.966243	18					116.483	130.315	123.245	121.788	143.586	137.55	127.12	125.421	124.519	132.442	141.119	137.078	136.536	136.45	123.712	121.597	135.449	127.597	121.775	119.767	124.691	118.52	122.663	122.841	125.157	104.912	130.151	137.425	118.391	116.77	120.721	123.757	126.508	124.256
		61	132.629	2.04789	18	127.71	2.11131	18	125.993	0.912792	18			61		111.51	133.359	129.293	134.917	144.844	141.222	130.343	127.154	122.999	127.761	145.403	139.749	140.577	137.869	127.448	123.189	137.624	132.067	129.316	125.197	124.891	120.818	131.577	125.468	134.396	107.756	135.335	141.425	118.994	114.146	126.638	126.804	135.609	135.427
			133.891	2.14954	18	125.449	2.24142	18	123.356	1.42206	18					118.534	137.745	135.602	136.415	146.434	143.402	130.72	130.872	123.1	128.644	150.848	140.665	143.141	138.8	123.953	122.658	125.258	133.256	128.637	121.67	124.824	118.145	127.641	124.829	133	106.36	133.377	139.925	116.793	107.999	125.414	119.321	132.84	133.184
		63	134.475	2.75908	17	129.739	2.67474	18	127.872	1.88891	18			63		119.995	143.937	139.516	140.931	148.615	145.487	130.546	131.173	124.848	126.825	152.544	142.027	144.342		124.917	122.381	112.431	135.556	133.729	125.476	120.107	121.299	137.771	128.46	138.283	108.376	136.578	147.55	123.919	109.774	131.671	120.096	138.432	138.923
			132.939	2.89503	17	126.119	2.3675	18	123.272	1.91971	18					123.507	145.949	139.848	142.195	147.948	143.71	117.247	130.721	122.011	126.424	147.01	139.906	141.617		122.205	122.404	109.269	137.984	130.068	121.847	117.129	119.054	133.14	125.011	132.371	108.687	134.012	141.7	118.601	110.802	125.844	115.286	132.072	137.388
		65	135.149	2.81363	17	133.035	2.35046	18	128.581	2.09411	17			65		129.787	147.807	143.335	143.95	147.358	144.018	127.555	132.077	123.404	132.87	150.372	141.32	140.577		123.893	120.466	108.434	140.31	138.337	130.043	111.91	126.43	136.237	131.864	136.933	120.45	141.603	147.075	125.491	126.389	132.283	122.849	143.01	145.536
			134.551	3.16247	17	131.075	1.97227	17	124.902	2.28174	17					122.866	147.833	145.968	141.306	147.127	145.084	129.704	132.806	122.366	135.384	152.365	139.225	139.469		121.271	110.314	110.564	143.721	133.002	127.328		122.902	133.14	128.049	134.652	117.787	138.112	142.7	120.644	124.871	129.064	123.356	136.623	143.954
		67	134.306	3.04759	17	135.144	2.03006	17	128.291	2.34146	17			67		120.815	139.319	148.98	145.121	146.896	144.255	133.798	131.248	123.151	132.683	154.775	136.79	139.63		115.848	109.945	120.821	139.121	135.087	128.47		125.361	138.032	133.189	137.491	122.828	139.302	145.2	129.107	128.292	132.51	128.755	145.45	148.276
			132.106	3.73557	17	133.149	2.0754	17	124.848	2.40436	17					120.226	115.712	149.454	146.431	146.229	143.757	136.034	132.052	124.265	132.923	155.549	135.716	138.291		101.476	104.061	123.413	140.207	131.887	123.903		123.49	133.69	129.58	134.722	122.182	136.234	143.175	123.107	129.861	131.943	129.476	142.845	147.071
		69	133.672	3.68499	17	136.435	2.06885	17	128.27	2.4211	17			69		119.508	133.359	153.653	151.392	149.076	146.506	138.444	136.323	125.76	129.152	149.271	131.972	139.238		99.0359	107.153	125.236	137.339	136.566	129.028		126.911	138.755	135.907	138.283	128.387	140.307	148.5	126.382	129.63	138.109	128.487	146.135	151.417
			133.453	3.78211	17	134.369	1.96999	17	124.264	2.23815	17					107.101	139.628	150.617	151.416	150.257	146.292	135.743	136.222	125.076	128.109	151.86	131.658	137.852		99.3371	114.121	125.5	137.907	132.905	126.237		126.537	137.8	134.034	137.538	126.008	136.287	147.175	125.203	125.566	134.822	128.381	142.05	148.347
		71	133.362	4.10122	17	137.514	2.42548	17	125.245	2.69039	17			71		98.2056	143.318	146.798	150.924	152.925	146.103	128.717	135.519	126.114	131.639	155.489	132.967	139.284		99.6686	116.474	122.227	140.775	125.679	130.246		131.16	141.563	134.651	140.4	130.326	142.555	152.35	127.247	126.389	138.563	131.24	144.846	157.345
			132.587	4.5826	16	134.468	2.61747	17	119.811	2.98851	17					94.1041	120.175	147.083	153.429	153.309	146.885	125.639	136.574	123.556	136.855	154.656	131.736	137.575		101.055	114.629		144.134	118.962	127.683		126.937	139.132	132.321	139.586	125.569	139.593	147.4	119.57	123.277	137.565	130.224	142.928	155.881
		Panel C - % BW Change
																Individual values
			HFD			HFD+LCC			HFD+FMD						HFD	-8.485	27.3994	48.7192	53.9902	53.6429	49.0168	19.8316	35.6945	9.72644	40.1712	58.1375	35.7685	38.5912	-2.28985	14.9746	45.9948
		days of intervention	average	sem	n	average	sem	n	average	sem	n				HFD+LCC	19.5441	30.4745	30.8926	43.7337	35.3586	41.5173	27.2751	45.2526	50.775	24.2599	27.1605	40.2403	26.5901	48.7664	59.0931	33.6391	55.4372
		150	32.5552	5.12481	16	37.6477	2.81416	17	23.2918	3.554	17				HFD+FMD	38.2863	19.5024	10.9953	16.0375	22.2872	43.9289	15.5015	32.646	38.2025	34.2679	-5.69779	37.7147	37.8653	30.4872	13.9945	3.49486	6.44666
		Panel D - Mean %BW change
															HFD											HFD+LCC											HFD+FMD
			HFD			HFD+LCC			HFD+FMD						Cycles											Cycles											Cycles
		days of the cycle	average	sem	n	average	sem	n	average	sem	n			day of the cycle	1	2	3	4	5	6	7	8	9	10	11	1	2	3	4	5	6	7	8	9	10	11	1	2	3	4	5	6	7	8	9	10	11
		0	100	0	11	100	0	11	100	0	11			0	100	100	100	100	100	100	100	100	100	100	100	100	100	100	100	100	100	100	100	100	100	100	100	100	100	100	100	100	100	100	100	100	100
		1	100.915	0.443146	11	97.077	0.205772	11	98.0144	0.24008	11			1	105	101.83	99.7906	99.9286	100.469	100.286	99.978	100.449	100.528	100.907	100.902	98.5621	96.5035	96.4924	97.1475	97.8121	97.0203	96.0679	96.7022	97.0333	97.3248	97.1811	99.3195	97.8687	97.0525	97.8196	99.5716	98.123	96.9732	97.7029	97.8852	97.9399	97.9024
		2	101.132	0.469708	11	94.0728	0.220149	11	95.5033	0.29759	11			2	105	103.084	100.116	100.756	100.515	100.636	99.5644	100.69	100.235	101.21	100.648	95.657	93.3282	93.1225	93.8818	94.7162	94.2959	93.4379	93.5517	94.136	94.4883	94.185	97.4024	96.6163	94.2527	94.4143	95.7294	96.3174	94.806	95.7129	95.1886	95.4893	94.6071
		3	101.128	0.506717	11	91.9362	0.248929	11	93.6172	0.30282	11			3	105	103.407	99.8771	101.361	100.88	101.332	99.7667	100.589	99.5464	100.77	99.8784	93.1375	90.9488	90.4179	91.7653	92.5973	92.5647	91.2454	91.5224	92.4027	92.4632	92.2325	95.1408	94.2434	91.9802	92.0821	94.3333	94.7579	93.3422	93.6695	93.6932	93.5916	92.9551
		4	100.735	0.661396	11	89.511	0.368703	11	91.5241	0.50868	11			4	105	103.933	98.0596	101.199	101.109	100.932	99.3869	100.356	97.6817	100.613	99.8119	90.593	88.8498	86.4571	88.8511	90.5047	90.1086	88.9236	89.5804	89.8673	90.5601	90.3248	92.7597	92.7272	87.6781	89.644	93.2653	93.2159	91.6064	91.9982	90.8934	92.0525	90.9247
		7	100.886	0.719831	11	98.894	0.676337	11	97.9799	0.68049	11			7	105	104.699	99.2287	101.534	102.956	100.991	98.8522	99.4978	98.252	99.8566	98.8838	104.923	99.954	96.8344	98.0492	100.176	98.2025	97.2877	97.6387	98.5234	98.5035	97.7421	103.511	99.9722	95.9091	97.912	99.2477	97.8945	96.3966	97.0927	97.3026	96.9272	95.6129
		10	101.173	0.93556	11	101.647	1.03181	11	100.783	1.05511	11			10	105	107.047	99.1997	101.95	103.91	101.505	99.613	98.4682	96.8489	100.712	98.6479	110.75	104.283	98.6334	101.046	102.607	100.26	101.074	99.336	99.1502	100.944	100.032	108.757	104.604	97.9781	100.892	103.478	100.738	99.3927	98.4605	97.6716	98.3497	98.2912
		14	101.958	0.818994	11	102.964	1.14314	11	102.141	1.17782	11			14	105	107.399	100.757	102.481	105.063	101.678	100.525	99.4274	99.4059	99.7742	100.023	112.953	106.066	99.8786	102.515	104.196	101.499	102.743	100.681	100.966	100.767	100.342	110.414	106.716	99.3972	103.492	105.177	101.49	100.803	99.744	99.9796	97.6998	98.6338
		Panel E - Food Consumption (kcal/day)
															HFD											HFD+LCC											HFD+FMD
			HFD			HFD+LCC			HFD+FMD						Cycles											Cycles											Cycles
		days of the cycle	average	sem	n	average	sem	n	average	sem	n			days of the cycle	1	2	3	4	5	6	7	8	9	10	11	1	2	3	4	5	6	7	8	9	10	11	1	2	3	4	5	6	7	8	9	10	11
		1	17.754	0.685141	11	7.8362	0.106986	11	9.4319	0.19386	11			1	16.9993	17.1552	14.9853	14.7722	15.5797	15.902	19.5873	19.5428	20.8837	19.7831	20.1035	7.5644	8.3852	8.01741	7.76611	8.37297	8.27041	7.5644	7.5644	7.5644	7.5644	7.5644	8.1925	10.4131	9.38508	9.86	9.32764	10.1097	8.67583	9.37894	9.73206	8.95247	9.72353
		2	15.5652	0.355337	11	4.7027	0.0655079	11	6.9491	0.20027	11			2	16.9993	17.1552	14.2172	14.6982	13.5833	14.6637	15.1288	16.4459	15.8674	16.3955	16.0632	4.53864	5.03112	4.81044	4.6395	5.02378	4.9925	4.53864	4.53864	4.53864	4.53864	4.53864	5.22	7.76067	7.35008	7.23308	7.46419	7.24194	6.99383	6.77747	6.80135	6.60859	6.989
		3	15.0851	0.392204	11	4.6878	0.0647406	11	7.0435	0.20557	11			3	16.9993	17.1552	15.6059	14.3219	14.3724	14.6945	13.9126	15.9713	14.1054	15.7013	13.0959	4.53864	5.03112	4.64752	4.6395	5.02378	4.9925	4.53864	4.53864	4.53864	4.53864	4.53864	5.22	7.76067	7.33	7.337	7.69941	7.31606	7.19844	6.84571	6.99924	6.78259	6.989
		4	14.8135	0.461672	11	4.7027	0.0655079	11	7.0643	0.20528	11			4	16.9993	17.1552	12.5453	15.07	15.112	15.0754	14.8381	15.0398	12.6904	15.3364	13.0864	4.53864	5.03112	4.81044	4.6395	5.02378	4.9925	4.53864	4.53864	4.53864	4.53864	4.53864	5.22	7.76067	7.31438	7.337	7.69457	7.40306	7.18556	6.79624	7.018	6.989	6.989
		7	16.1873	0.747122	11	21.4531	0.141309	11	20.4822	0.24588	11			7	16.4833	15.6287	20.8452	15.4888	17.9612	19.9168	14.3358	14.8094	13.3539	15.9386	13.2986	21.2027	21.9321	20.9058	22.0661	21.3055	20.9805	21.3802	20.9717	21.2782	22.2631	21.6984	20.3492	21.0804	18.651	21.3414	20.2679	19.8598	20.0167	20.3299	20.7472	21.3593	21.3009
		10	14.726	0.381785	11	18.0936	0.223843	11	18.2671	0.20632	11			10	17.0575	15.3632	15.8862	14.4534	14.7216	12.6372	15.3859	14.3635	14.7115	14.6383	12.7681	19.4638	18.798	18.0798	17.9724	17.1628	17.1478	18.8923	18.4571	17.4505	17.7353	17.8698	19.4097	19.3219	17.9005	18.882	18.3796	17.6876	18.0191	18.4294	17.6463	17.3853	17.8767
		14	14.8755	0.196201	11	15.4576	0.2172	11	15.4044	0.11058	11			14	15.803	15.0745	14.9959	14.0787	14.6847	16.2026	14.8336	14.4094	14.8618	14.118	14.568	15.8941	15.9842	14.2424	14.9208	15.4517	15.0293	16.1605	15.5404	14.646	16.7277	15.4367	15.6961	15.7524	15.0889	15.5567	15.4307	14.7835	15.8393	15.7302	15.3706	14.8277	15.3726
			Panel F - Cumulative Food Consumption (kcal)												Individual values
			HFD			HFD+LCC			HFD+FMD						HFD	1872.81	1773.96	1953.41	1765.37	1910.49	1974.4	2152.88	2323.29	2070.86	2058.4	2347.37	1607.3	2030.02	1744.79
			average	sem	n	average	sem	n	average	sem	n				HFD+LCC	1717.8	2034.31	1554.98	1700.07	1783.63	2116.66	2209.91	2216.25	2255.99	2327.27	2251.81	2293.44	1820.81	1921.28	1981.55	1785.35	1668.16
			1970.4	57.3264	14	1978.8	61.5187	17	2013.7	63.169	17				HFD+FMD	1914.91	1751.55	2478.55	2368.04	1765.3	1623.53	2255.86	2260.71	2187.72	2195.4	2321.27	1868.73	1829.93	1943.92	1817.95	1777.46	1872.37
		Panel G - Fat mass (g)																	Individual values
																		HFD	16.2	16	16.4	13.7	14	17.9	18	12.7	15.8	19.1	15.8	14.6	16.3	18	18.6	12.3	16.1	16.6	11.4
		HFD			HFD+LCC			HFD+LCC-RF			HFD+FMD			HFD+FMD-RF				HFD+LCC	11.9	12.2	5.8	10.1	9.3	13.3	13.8	10	12	15.4	11.9	13.1	15
		average	sem	n	average	sem	n	average	sem	n	average	sem	n	average	sem	n		HFD+LCC-RF	15.2	13.8	8.4	13.2	12.1	16.3	16.7	11.7	14.5	17.8	14.1	14.2	17.5	12.1	12.6	14.4	14.4	11.8
		15.7632	0.497491	19	11.8308	0.714895	13	13.9333	0.550104	18	12.325	0.728544	12	13.5722	0.546217	18		HFD+FMD	12.9	13.3	7.1	11.8	10.6	8.6	12.9	15.7	12.6	15	14.6	12.8
																		HFD+FMD-RF	14.9	15.1	9.1	12.2	11.9	10.9	15.3	17.1	14.3	17.4	16.4	14.1	13.4	13.9	12.6	12.5	9.8	13.4
		Panel H - Lean mass (g)																	Individual values
																		HFD	27.9	26.6	26	24.3	24.3	27.2	28.1	22.9	24.9	27.4	25.9	23.5	24.5	29.4	30.2	21.8	27.2	29.1	25
		HFD			HFD+LCC			HFD+LCC-RF			HFD+FMD			HFD+FMD-RF				HFD+LCC	22.1	21.2	16.4	19.7	18.9	23.8	23.7	18.7	22.3	24.6	21.3	22.9	24.5
		average	sem	n	average	sem	n	average	sem	n	average	sem	n	average	sem	n		HFD+LCC-RF	25.5	24.6	20	22.7	22.2	28	27	21.7	26.1	28.9	24.3	25.6	28.4	24	23.8	25.6	23.8	21.2
		26.1158	0.528501	19	21.5462	0.696384	13	24.6333	0.592767	18	21.9167	0.566867	12	24.4167	0.472668	18		HFD+FMD	22.2	21.7	19.1	20.9	18.9	19.9	22.2	24.8	21.8	23.9	24.4	23.2
																		HFD+FMD-RF	25.2	25.6	22	23.2	21.6	22.3	25	27.4	24.6	26.5	28.2	26.4	23.5	25.1	24.6	23.8	20.9	23.6
		Panel I - Lean/Fat ratio																	Individual values
																		HFD	1.72222	1.6625	1.58537	1.77372	1.73571	1.51955	1.56111	1.80315	1.57595	1.43455	1.63924	1.60959	1.50307	1.63333	1.62366	1.77236	1.68944	1.75301	2.19298
		HFD			HFD+LCC			HFD+LCC-RF			HFD+FMD			HFD+FMD-RF				HFD+LCC	1.85714	1.7377	2.82759	1.9505	2.03226	1.78947	1.71739	1.87	1.85833	1.5974	1.78992	1.74809	1.63333
		average	sem	n	average	sem	n	average	sem	n	average	sem	n	average	sem	n		HFD+LCC-RF	1.67763	1.78261	2.38095	1.7197	1.83471	1.71779	1.61677	1.8547	1.8	1.6236	1.7234	1.80282	1.62286	1.98347	1.88889	1.77778	1.65278	1.79661
		1.67318	0.037014	19	1.87763	0.085792	13	1.79206	0.041803	18	1.83488	0.095218	12	1.83045	0.050108	18		HFD+FMD	1.72093	1.63158	2.69014	1.77119	1.78302	2.31395	1.72093	1.57962	1.73016	1.59333	1.67123	1.8125
																		HFD+FMD-RF	1.69128	1.69536	2.41758	1.90164	1.81513	2.04587	1.63399	1.60234	1.72028	1.52299	1.71951	1.87234	1.75373	1.80576	1.95238	1.904	2.13265	1.76119
		Panel J - Fat mass (% change)
															Individual Values
			HFD			HFD+LCC			HFD+FMD					BS	HFD	100	100	100	100	100	100	100	100	100	100	100	100	100	100	100	100	100
		#cycle	average	sem	n	average	sem	n	average	sem	n				HFD+LCC	100	100	100	100	100	100	100	100	100	100	100	100	100	100	100
		BS	100	0	17	100	0	15	100	0	14				HFD+FMD	100	100	100	100	100	100	100	100	100	100	100	100	100	100
		#4	147.203	3.67419	16	145.45	4.40419	15	141.538	3.36854	14			#4	HFD	156.436	132.203	120.755	167.273	146.4	150	146.729	137.398	171.739	173.563	155	136.434	141.975	140.179	144.882	134.286
		#10	170.66	11.8462	13	182.205	9.70564	13	165.168	6.26597	11				HFD+LCC	150.495	148.387	152.727	148.315	183.333	148.182	133.6	108.333	167.925	146.875	144.898	142.276	139.08	143.182	124.138
															HFD+FMD	135.821	152.5	153.521	135.398	142.5	116.26	148.718	141.379	139.604	126.415	129.907	140	158.065	161.446
														#10	HFD	178.218	213.559	217.925	192.727	183.2	154.878	161.682	156.522	183.908	160.833	75.3086	109.821	230
															HFD+LCC	131.683	176.344	183.146	254.545	183.636	187.2	150	212.264	137.5	181.301	151.724	194.318	225
															HFD+FMD	140.299	130	171.831	192.035	141.667	175.61	182.906	157.759	189.623	172.897	162.222
[truncated: 20 more columns]

## Sheet: Figure 3
		Panel A - Glucose (mg/dL)																		Individual Values
																			SD	172	164	154	124	160	162	153	126	189	177	206	206	180	179
		SD			LCC			LCC-RF			FMD			FMD-RF					LCC	109	94	95	110	91	124	105	101	113
		average	sem	n	average	sem	n	average	sem	n	average	sem	n	average	sem	n			LCC-RF	124	139	171	173	169	179	163	151	159
		168	6.60003	14	104.667	3.5316	9	158.667	5.94418	9	110.444	4.17037	9	165.778	3.37383	9			FMD	123	125	101	95	96	128	107	113	106
																			FMD-RF	155	156	159	175	156	169	182	164	176
		Panel B - Insulin (ng/mL)																		Individual Values
																			SD	0.83589	0.720859	1.04296	0.742754	0.771222	0.979609	0.883895	2.11153	1.16053	1.96319	2.68375	1.21894	0.750728	1.37079	1.26259	1.44985	0.913025
		SD			LCC			LCC-RF			FMD			FMD-RF					LCC	0.800102	1.14008	0.848671	0.595238	0.494306	1.51228	0.521848	0.679983	0.634207
		average	sem	n	average	sem	n	average	sem	n	average	sem	n	average	sem	n			LCC-RF	1.48773	0.628834	0.603002	1.00155	1.93323	0.738244	0.875572	0.638369	0.359551	0.946317
		1.22718	0.134385	17	0.802968	0.110549	9	0.92124	0.147948	10	0.685561	0.16281	9	1.1082	0.111104	9			FMD	0.700409	0.610941	1.92485	0.380435	0.636646	0.309613	0.717437	0.363712	0.526009
																			FMD-RF	0.986708	0.894683	1.36905	1.05331	1.12319	1.44569	1.59134	0.47191	1.03787
		Panel C - HOMA-IR2																		Individual Values
																			SD	3.03951	2.61097	3.67647	2.53165	2.77008	3.4965	3.125	6.80272	9.17431	4.38596	2.85714	5.07614	5.18135	3.33333
		SD			LCC			LCC-RF			FMD			FMD-RF					LCC	2.6455	3.58423	2.7027	1.98807	1.58479	4.97512	1.7301	2.21729	2.12766
		average	sem	n	average	sem	n	average	sem	n	average	sem	n	average	sem	n			LCC-RF	4.90196	2.20751	3.61011	6.71141	2.68817	3.20513	2.31481	1.30039	3.367
		4.14722	0.505046	14	2.61727	0.356512	9	3.36739	0.537609	9	2.24122	0.492451	9	3.93742	0.386023	9			FMD	2.38663	2.10084	5.95238	1.23916	2.05339	1.0846	2.36967	1.23609	1.74825
																			FMD-RF	3.48432	3.1746	4.78469	3.80228	3.95257	5.10204	5.64972	1.72712	3.7594
		Panel D - Leptin (ng/mL)																		Individual Values
																			SD	8.4254	13.1431	11.3495	3.61442	10.652	10.0048	12.4446	16.5892	17.3065	12.0948	10.0721	17.1332	8.81807	14.8663	12.4084	15.788	14.8783
		SD			LCC			LCC-RF			FMD			FMD-RF					LCC	8.47581	10.5827	9.56452	7.0627	1.20846	2.73373	7.56506	8.13735	4.42048
		average	sem	n	average	sem	n	average	sem	n	average	sem	n	average	sem	n			LCC-RF	10.8347	6.71169	2.25078	12.7524	12.627	11.2458	10.0651	10.2096	8.25181	6.08313
		12.3287	0.877452	17	6.63897	1.05693	9	9.10319	1.04346	10	6.29786	0.597214	8	12.3595	0.853158	9			FMD	6.33871	5.97581	9.65524	7.16458	4.13166	4.54096	6.10723	6.46867
																			FMD-RF	14.5141	13.4758	15.1426	8.34013	15.6834	11.5831	10.4566	9.6494	12.3904
		Panel E - Cage Top - Latency to fall/BW (s/g)														Individual Values
														#4	SD	0.293276	0.496795	0.314465	0.237596	0.431267	0.486322	0.841837	0.777202	0.362473	0.327381	0.146699	0.327738	0.607553	0.726392	0.725995	0.566893	0.622977	0.377929
			SD			LCC			FMD						LCC	1.19635	0.290237	1.875	0.797721	1.1542	1.6895	0.414462	0.369478	1.6275	1.21974	0.713664	0.784913	0.722222	0.725	0.659722	1.17188	0.502513	0.281442	0.560147
		#cycle	average	sem	n	average	sem	n	average	sem	n				FMD	0.461957	1.26027	0.478632	0.439276	0.446194	0.313943	0.32345	0.531646	0.309278	0.588723	0.2485	0.431101	0.574122	0.628768	0.602205	0.899621	0.782123	0.885276
		#4	0.481711	0.047493	18	0.881878	0.110144	19	0.566949	0.060095	18			#10	SD	0.36759	0.494007	0.168907	1.14362	0.787845	0.589971	0.526489	0.505689	0.261467	0.366026	0.340055	0.585938	0.453184	0.358905	0.791638	0.483092	0.772993
		#10	0.52926	0.057788	17	1.55689	0.298082	19	0.761334	0.101003	18				LCC	0.964265	0.800072	0.692384	5.08047	3.56292	1.63749	0.983481	0.931001	2.94171	1.62409	3.71511	0.876901	0.509785	1.00878	1.44296	0.904223	0.388944	0.633609	0.882688
															FMD	1.70068	0.46607	0.688559	0.696439	0.910216	0.365983	0.962499	0.328834	0.762052	0.3997	0.506742	0.236569	1.13759	0.717279	1.66625	1.05402	0.297137	0.807382
		Panel F - Latency to fall (s) vs % Fat
			Latency to fall (s)
		% Fat	SD	LCC	FMD
		26.4642	13.6667
		24.3373	20.6667
		21.2766	13.3333
		27.1008	11.3333
		22.043	16
		21.9136	16
		23.6641	33
		24.0209	30
		27.0042	17
		27.6786	14.6667
		25.6039	6
		24.5863	13.6667
		24.2647	24.6667
		23.43	30
		23.5577	31
		25	25
		26.1614	25.6667
		24.7031	16.6667
		24.6612		43.6667
		25.0667		11
		26.747		78
		20.8092		28
		21.9718		41.6667
		23.2877		61.6667
		24.4565		15.6667
		25.908		15.3333
		21.8997		62.3333
		21.3514		43.6667
		23.4211		27.3333
		17.9331		25.6667
		25.1748		30.3333
		22.4227		29
		23.7467		25.3333
		23.2737		45
		25.5051		20
		23.9583		10.6667
		24.0997		20.3333
		24.2667			17
		24.0997			46
		24.6032			18.6667
		21.7391			17
		22.5806			17
		24.5856			11.3333
		25.1323			12
		26.6667			21
		27.551			12
		27.8729			23.6667
		26.9923			9.66667
		26.3403			18.6667
		25.6477			22.3333
		23.7726			24.3333
		23.6364			23.6667
		22.3164			31.6667
		25.4054			28
		24.4565			32.6667
			Panel G - Rotarod - Latency to fall/BW (s/g)
															Individual Values
			SD			LCC			FMD					SD	0.714226	1.86767	1.99192	2.44674	1.90476	1.04781	1.21645	0.567896	0.989609	0.632048	1.18593	1.20334	0.650477	0.754382	0.511998	0.0757232
			average	sem	n	average	sem	n	average	sem	n			LCC	0.137033	0.964044	1.61759	2.43406	2.70606	1.77977	1.26862	1.92292	2.33796	0.685579	1.56316	0.719836	0.800341	1.97951	2.5648	2.59177	1.83853	3.34362	1.67922
			1.11006	0.161483	16	1.73339	0.189879	19	1.1592	0.106248	18			FMD	0.745422	2.07263	0.398475	0.46177	0.942227	1.37046	1.32461	1.14407	1.03627	1.9241	0.619852	1.52505	1.51172	1.28782	1.10329	0.976431	1.04225	1.37914
			Panel H - Treadmill - Latency to fall/BW (s/g)
															Individual Values
			SD			LCC			FMD					SD	29.0191	38.9051	30.7493	26.3054	30.6304	32.4242	36.3051	32.7829	30.6571	29.7507	32.8746	34.1587	42.7381	39.6324	28.8503	27.9793
			average	sem	n	average	sem	n	average	sem	n			LCC	39.8909	35.7655	40.7037	40.4412	32.0058	32.994	34.5768	33.1532	36.8333	39.2199	33.3434	36.4474	44.5382	36.755	41.4552	32.61
			32.7352	1.14573	16	36.9208	0.939054	16	35.9794	0.659119	16			FMD	30.8857	34.0252	36.7119	36.4983	40.1852	37.5779	35.8746	37.2603	35.0161	37.0748	35.7705	38.4507	38.4859	36.4667	29.918	35.4693
		Panel I - RER
			SD			LCC			FMD						Individual Values
		Time	average	sem	n	average	sem	n	average	sem	n			Time	SD	SD	SD	SD	SD	SD	SD	SD	SD	SD	LCC	LCC	LCC	LCC	LCC	LCC	LCC	LCC	LCC	LCC	LCC	FMD	FMD	FMD	FMD	FMD	FMD	FMD	FMD	FMD	FMD	FMD
		2017-04-02 18:33:53	0.856	0.01753	10	0.88091	0.01801	11	0.88291	0.02112	11			2017-04-02 18:33:53	0.877	0.896	0.841	0.855	0.769	0.924	0.853	0.76	0.918	0.867	0.844	0.902	0.898	0.898	0.917	0.728	0.923	0.838	0.918	0.941	0.883	0.975	0.895	0.841	0.929	0.943	0.959	0.836	0.729	0.889	0.858	0.858
		2017-04-02 18:50:53	0.835	0.01801	10	0.88227	0.01727	11	0.90264	0.0163	11			2017-04-02 18:50:53	0.89	0.819	0.882	0.817	0.766	0.938	0.818	0.767	0.865	0.788	0.865	0.896	0.918	0.933	0.925	0.755	0.932	0.867	0.926	0.882	0.806	0.967	0.891	0.896	0.954	0.941	0.947	0.805	0.807	0.915	0.903	0.903
		2017-04-02 19:07:53	0.828	0.01908	10	0.88555	0.01942	11	0.897	0.01326	11			2017-04-02 19:07:53	0.882	0.758	0.918	0.858	0.821	0.902	0.815	0.74	0.798	0.788	0.811	0.958	0.911	0.935	0.928	0.763	0.937	0.801	0.893	0.888	0.916	0.959	0.919	0.841	0.896	0.958	0.943	0.865	0.829	0.887	0.885	0.885
		2017-04-02 19:24:53	0.8285	0.01538	10	0.88118	0.01997	11	0.89545	0.01776	11			2017-04-02 19:24:53	0.899	0.763	0.86	0.882	0.859	0.838	0.8	0.798	0.831	0.755	0.841	0.947	0.94	0.912	0.926	0.763	0.907	0.756	0.893	0.902	0.906	0.936	0.802	0.9	0.917	0.955	0.951	0.864	0.781	0.878	0.933	0.933
		2017-04-02 19:41:53	0.8481	0.01671	10	0.88318	0.02195	11	0.90573	0.02099	11			2017-04-02 19:41:53	0.91	0.798	0.935	0.803	0.901	0.812	0.861	0.779	0.836	0.846	0.825	0.92	0.933	0.95	0.942	0.735	0.922	0.775	0.923	0.875	0.915	0.953	0.896	0.868	0.858	0.967	0.971	0.91	0.73	0.916	0.947	0.947
		2017-04-02 19:58:53	0.8425	0.01395	10	0.89045	0.01978	11	0.914	0.01703	11			2017-04-02 19:58:53	0.908	0.853	0.804	0.876	0.816	0.861	0.816	0.756	0.872	0.863	0.856	0.937	0.95	0.939	0.873	0.749	0.933	0.799	0.907	0.91	0.942	0.95	0.788	0.861	0.919	0.941	0.959	0.929	0.848	0.955	0.952	0.952
		2017-04-02 20:15:53	0.8573	0.02087	10	0.89818	0.01992	11	0.91173	0.01841	11			2017-04-02 20:15:53	0.947	0.759	0.821	0.884	0.851	0.905	0.868	0.741	0.891	0.906	0.914	0.91	0.919	0.921	0.907	0.743	0.912	0.802	0.948	0.937	0.967	0.944	0.861	0.902	0.975	0.933	0.96	0.89	0.757	0.915	0.946	0.946
		2017-04-02 20:32:53	0.849	0.0227	10	0.88791	0.01662	11	0.912	0.0199	11			2017-04-02 20:32:53	0.923	0.761	0.797	0.838	0.922	0.923	0.855	0.724	0.837	0.91	0.82	0.916	0.905	0.91	0.928	0.761	0.911	0.844	0.933	0.918	0.921	0.929	0.766	0.855	0.935	0.95	0.975	0.918	0.841	0.915	0.974	0.974
		2017-04-02 20:49:53	0.8573	0.02086	10	0.89945	0.02412	11	0.89445	0.02257	11			2017-04-02 20:49:53	0.925	0.786	0.792	0.883	0.896	0.922	0.871	0.729	0.865	0.904	0.867	0.941	0.915	0.941	0.988	0.693	0.932	0.83	0.92	0.925	0.942	0.897	0.729	0.828	0.965	0.953	0.966	0.889	0.828	0.884	0.95	0.95
		2017-04-02 21:06:53	0.8596	0.02023	10	0.89536	0.02041	11	0.92618	0.01648	11			2017-04-02 21:06:53	0.936	0.838	0.801	0.877	0.881	0.906	0.87	0.71	0.893	0.884	0.788	0.942	0.965	0.896	0.951	0.769	0.916	0.841	0.929	0.896	0.956	0.963	0.874	0.875	0.988	0.975	0.972	0.922	0.807	0.924	0.944	0.944
		2017-04-02 21:23:53	0.8728	0.01735	10	0.897	0.01763	11	0.91691	0.01613	11			2017-04-02 21:23:53	0.934	0.836	0.908	0.86	0.91	0.917	0.894	0.744	0.863	0.862	0.889	0.947	0.908	0.923	0.933	0.751	0.892	0.837	0.95	0.939	0.898	0.918	0.863	0.86	0.945	0.998	0.992	0.948	0.825	0.913	0.912	0.912
		2017-04-02 21:40:53	0.876	0.01442	10	0.91509	0.01822	11	0.92527	0.01296	11			2017-04-02 21:40:53	0.955	0.851	0.828	0.861	0.951	0.886	0.863	0.819	0.864	0.882	0.932	0.965	0.949	0.947	0.886	0.751	0.93	0.91	0.971	0.927	0.898	0.953	0.887	0.893	0.972	0.96	0.959	0.898	0.83	0.94	0.943	0.943
		2017-04-02 21:57:53	0.8699	0.02237	10	0.91409	0.01463	11	0.925	0.01466	11			2017-04-02 21:57:53	0.963	0.766	0.833	0.873	0.964	0.94	0.898	0.84	0.841	0.781	0.902	0.951	0.932	0.93	0.889	0.785	0.938	0.892	0.947	0.954	0.935	0.963	0.817	0.933	0.944	0.971	0.997	0.913	0.874	0.925	0.919	0.919
		2017-04-02 22:14:53	0.859	0.02161	10	0.91236	0.01812	11	0.921	0.01902	11			2017-04-02 22:14:53	0.984	0.759	0.871	0.84	0.948	0.874	0.83	0.777	0.846	0.861	0.879	0.933	0.959	0.929	0.912	0.747	0.95	0.906	0.939	0.963	0.919	0.959	0.776	0.906	0.953	0.963	0.985	0.912	0.834	0.931	0.956	0.956
		2017-04-02 22:31:53	0.8608	0.01822	10	0.91109	0.01673	11	0.92464	0.01527	11			2017-04-02 22:31:53	0.944	0.803	0.858	0.861	0.941	0.912	0.8	0.785	0.874	0.83	0.893	0.929	0.939	0.932	0.91	0.757	0.943	0.899	0.95	0.961	0.909	0.951	0.804	0.901	0.949	0.951	0.974	0.94	0.859	0.942	0.95	0.95
		2017-04-02 22:48:53	0.8715	0.0139	10	0.931	0.01982	11	0.94191	0.01752	11			2017-04-02 22:48:53	0.898	0.863	0.861	0.897	0.94	0.9	0.82	0.784	0.875	0.877	0.962	0.984	0.954	0.933	0.956	0.742	0.975	0.92	0.946	0.946	0.923	0.96	0.894	0.958	0.962	0.997	0.97	0.953	0.784	0.943	0.97	0.97
		2017-04-02 23:05:53	0.872	0.01658	10	0.91809	0.01896	11	0.92391	0.01449	11			2017-04-02 23:05:53	0.965	0.856	0.802	0.878	0.904	0.911	0.801	0.84	0.849	0.914	0.914	0.978	0.928	0.946	0.935	0.742	0.937	0.911	0.956	0.956	0.896	0.962	0.888	0.896	0.965	0.966	0.97	0.962	0.826	0.87	0.929	0.929
		2017-04-02 23:22:53	0.8693	0.01636	10	0.91882	0.01724	11	0.93545	0.01488	11			2017-04-02 23:22:53	0.955	0.866	0.855	0.871	0.902	0.922	0.837	0.816	0.778	0.891	0.936	0.943	0.978	0.883	0.917	0.764	0.954	0.916	0.939	0.956	0.921	0.947	0.926	0.927	0.947	0.981	0.991	0.993	0.855	0.841	0.941	0.941
		2017-04-02 23:39:53	0.8635	0.01813	10	0.92945	0.02123	11	0.93082	0.01307	11			2017-04-02 23:39:53	0.968	0.795	0.854	0.873	0.93	0.892	0.814	0.821	0.802	0.886	0.897	0.962	0.94	0.93	0.944	0.734	1.013	0.949	0.945	0.96	0.95	0.922	0.877	0.893	0.951	0.979	0.986	0.948	0.848	0.921	0.957	0.957
		2017-04-02 23:56:53	0.8624	0.01998	10	0.92945	0.01926	11	0.94145	0.01135	11			2017-04-02 23:56:53	0.971	0.803	0.836	0.901	0.923	0.908	0.803	0.809	0.786	0.884	0.925	0.975	0.923	0.932	0.943	0.747	0.967	0.968	0.933	0.977	0.934	0.964	0.876	0.934	0.959	0.969	0.994	0.964	0.873	0.927	0.948	0.948
		2017-04-03 00:13:53	0.8621	0.02131	10	0.92382	0.01847	11	0.94245	0.0131	11			2017-04-03 00:13:53	1.002	0.794	0.869	0.907	0.881	0.918	0.79	0.801	0.834	0.825	0.897	0.979	0.938	0.942	0.968	0.761	0.95	0.902	0.947	0.975	0.903	0.965	0.902	0.948	0.937	0.983	1	0.981	0.862	0.883	0.953	0.953
		2017-04-03 00:30:53	0.8682	0.01977	10	0.92273	0.01811	11	0.93518	0.01242	11			2017-04-03 00:30:53	1.001	0.818	0.865	0.879	0.918	0.908	0.793	0.805	0.86	0.835	0.914	0.972	0.954	0.967	0.962	0.761	0.954	0.908	0.94	0.932	0.886	0.925	0.912	0.938	0.977	0.985	0.979	0.961	0.877	0.857	0.938	0.938
		2017-04-03 00:47:53	0.8691	0.01869	10	0.92409	0.02073	11	0.93482	0.01703	11			2017-04-03 00:47:53	1.005	0.864	0.836	0.866	0.934	0.834	0.851	0.821	0.808	0.872	0.908	0.999	0.994	0.927	0.951	0.745	0.954	0.931	0.919	0.955	0.882	0.916	0.858	0.979	0.967	0.992	0.987	0.994	0.888	0.83	0.936	0.936
		2017-04-03 01:04:53	0.8535	0.01993	10	0.92055	0.01653	11	0.94436	0.01241	11			2017-04-03 01:04:53	0.981	0.846	0.869	0.837	0.9	0.798	0.778	0.818	0.796	0.912	0.928	0.978	0.911	0.957	0.939	0.778	0.951	0.905	0.927	0.967	0.885	0.969	0.891	0.924	0.962	0.978	0.982	0.991	0.903	0.868	0.96	0.96
		2017-04-03 01:21:53	0.8552	0.01695	10	0.91064	0.01928	11	0.94245	0.01103	11			2017-04-03 01:21:53	0.959	0.835	0.842	0.833	0.924	0.893	0.811	0.801	0.801	0.853	0.924	0.961	0.939	0.913	0.944	0.742	0.975	0.871	0.919	0.946	0.883	0.963	0.907	0.965	0.964	0.975	0.977	0.968	0.906	0.862	0.94	0.94
		2017-04-03 01:38:53	0.8587	0.01722	10	0.90564	0.02102	11	0.94064	0.01242	11			2017-04-03 01:38:53	0.924	0.772	0.837	0.865	0.911	0.942	0.837	0.795	0.845	0.859	0.864	0.951	0.933	0.928	0.949	0.715	0.929	0.888	0.932	0.967	0.906	0.927	0.893	0.943	0.945	0.996	0.996	0.972	0.899	0.868	0.954	0.954
		2017-04-03 01:55:53	0.8613	0.02909	10	0.926	0.02379	11	0.94591	0.01401	11			2017-04-03 01:55:53	0.996	0.788	0.854	0.915	0.994	0.927	0.771	0.781	0.838	0.749	0.826	1.003	0.97	0.96	1.011	0.751	0.952	0.875	0.955	0.961	0.922	0.944	0.904	0.952	0.949	1.028	0.964	0.997	0.887	0.866	0.957	0.957
		2017-04-03 02:12:53	0.8796	0.02164	10	0.91573	0.02386	11	0.94573	0.01308	11			2017-04-03 02:12:53	0.993	0.812	0.897	0.906	0.954	0.918	0.768	0.819	0.857	0.872	0.861	0.974	0.931	0.858	0.962	0.716	0.96	0.944	0.931	1.001	0.935	0.944	0.883	0.957	0.955	0.974	0.964	0.998	0.887	0.877	0.982	0.982
		2017-04-03 02:29:53	0.8609	0.01913	10	0.91455	0.01993	11	0.95082	0.01313	11			2017-04-03 02:29:53	0.985	0.857	0.838	0.896	0.909	0.884	0.771	0.807	0.839	0.823	0.909	0.986	0.944	0.885	0.94	0.742	0.951	0.902	0.892	0.979	0.93	0.978	0.903	0.929	0.933	0.965	0.98	0.996	0.883	0.896	0.998	0.998
		2017-04-03 02:46:53	0.8621	0.02061	10	0.91291	0.02136	11	0.95009	0.01417	11			2017-04-03 02:46:53	0.956	0.778	0.843	0.935	0.93	0.888	0.777	0.798	0.86	0.856	0.924	0.962	0.969	0.929	0.953	0.726	0.951	0.878	0.865	0.965	0.92	0.981	0.919	0.929	0.973	1.005	0.975	0.99	0.879	0.86	0.97	0.97
		2017-04-03 03:03:53	0.8688	0.0166	10	0.91836	0.02182	11	0.94773	0.01174	11			2017-04-03 03:03:53	0.939	0.798	0.811	0.905	0.938	0.916	0.845	0.824	0.868	0.844	0.881	0.962	0.973	0.932	0.939	0.734	0.968	0.864	0.909	0.988	0.952	0.972	0.89	0.968	0.924	0.977	0.993	0.972	0.887	0.902	0.97	0.97
		2017-04-03 03:20:53	0.8666	0.01509	10	0.91245	0.02192	11	0.952	0.0117	11			2017-04-03 03:20:53	0.945	0.82	0.871	0.906	0.909	0.9	0.864	0.805	0.83	0.816	0.942	0.942	0.958	0.943	0.962	0.722	0.973	0.892	0.852	0.951	0.9	0.988	0.962	0.983	0.908	1.001	0.976	0.956	0.876	0.908	0.957	0.957
		2017-04-03 03:37:53	0.8667	0.01731	10	0.90082	0.02057	11	0.95227	0.01225	11			2017-04-03 03:37:53	0.935	0.767	0.804	0.873	0.857	0.952	0.87	0.871	0.891	0.847	0.897	0.935	0.96	0.906	0.95	0.727	0.961	0.84	0.879	0.923	0.931	0.976	0.894	0.954	0.945	0.962	1.027	0.995	0.909	0.897	0.958	0.958
		2017-04-03 03:54:53	0.8662	0.01898	10	0.92164	0.02047	11	0.95764	0.01397	11			2017-04-03 03:54:53	0.957	0.749	0.815	0.907	0.917	0.916	0.85	0.85	0.856	0.845	0.931	0.957	0.984	0.884	0.932	0.742	0.967	0.939	0.881	0.966	0.955	0.949	0.95	0.991	0.961	0.993	0.994	1.012	0.866	0.88	0.969	0.969
		2017-04-03 04:11:53	0.8653	0.01534	10	0.90273	0.02152	11	0.94782	0.01901	11			2017-04-03 04:11:53	0.946	0.829	0.865	0.931	0.909	0.795	0.858	0.85	0.84	0.83	0.884	0.935	0.967	0.859	0.978	0.736	0.965	0.912	0.835	0.924	0.935	0.989	0.95	0.967	0.879	0.996	1.044	1.008	0.887	0.83	0.938	0.938
		2017-04-03 04:28:53	0.8356	0.01987	10	0.90045	0.02258	11	0.94818	0.01243	11			2017-04-03 04:28:53	0.95	0.766	0.795	0.911	0.88	0.794	0.859	0.809	0.829	0.763	0.872	0.96	0.934	0.852	0.978	0.757	0.985	0.941	0.79	0.924	0.912	0.988	0.959	0.966	0.916	0.979	0.974	0.948	0.855	0.899	0.973	0.973
		2017-04-03 04:45:53	0.8605	0.02314	10	0.89318	0.02083	11	0.93882	0.01095	11			2017-04-03 04:45:53	0.963	0.832	0.882	0.933	0.923	0.872	0.869	0.736	0.755	0.84	0.924	0.976	0.979	0.886	0.965	0.766	0.895	0.836	0.805	0.903	0.89	0.969	0.917	0.981	0.933	0.939	0.979	0.99	0.876	0.913	0.915	0.915
		2017-04-03 05:02:53	0.8766	0.01692	10	0.88227	0.01917	11	0.94855	0.01346	11			2017-04-03 05:02:53	0.932	0.812	0.886	0.931	0.944	0.871	0.847	0.777	0.886	0.88	0.882	0.932	0.925	0.922	0.933	0.743	0.933	0.797	0.838	0.908	0.892	0.971	0.929	0.963	0.941	0.97	1.014	1.024	0.88	0.92	0.911	0.911
		2017-04-03 05:19:53	0.8653	0.01683	10	0.88645	0.02108	11	0.934	0.01401	11			2017-04-03 05:19:53	0.903	0.76	0.876	0.922	0.922	0.901	0.86	0.813	0.878	0.818	0.9	0.948	0.908	0.924	0.95	0.747	0.959	0.84	0.781	0.877	0.917	0.955	0.903	0.94	0.914	0.953	0.993	0.985	0.851	0.862	0.959	0.959
		2017-04-03 05:36:53	0.8526	0.01811	10	0.91045	0.0214	11	0.92791	0.0162	11			2017-04-03 05:36:53	0.858	0.775	0.825	0.938	0.945	0.892	0.842	0.837	0.827	0.787	0.911	0.976	0.972	0.873	0.976	0.73	0.952	0.885	0.884	0.915	0.941	0.988	0.87	0.988	0.886	0.965	0.976	0.982	0.849	0.869	0.917	0.917
		2017-04-03 05:53:53	0.8491	0.01975	10	0.899	0.01773	11	0.92709	0.01829	11			2017-04-03 05:53:53	0.947	0.738	0.874	0.873	0.931	0.86	0.832	0.803	0.799	0.834	0.902	0.927	0.962	0.818	0.927	0.768	0.955	0.89	0.882	0.926	0.932	0.978	0.823	0.968	0.937	1	0.979	0.948	0.846	0.847	0.936	0.936
		2017-04-03 06:10:53	0.8593	0.01768	10	0.89418	0.01739	11	0.91636	0.01885	11			2017-04-03 06:10:53	0.948	0.803	0.817	0.91	0.929	0.89	0.855	0.797	0.833	0.811	0.86	0.919	0.933	0.89	0.958	0.765	0.98	0.859	0.882	0.88	0.91	0.988	0.906	0.938	0.868	0.968	0.99	0.909	0.772	0.877	0.932	0.932
		2017-04-03 06:27:53	0.8512	0.01572	10	0.89418	0.02255	11	0.91818	0.01826	11			2017-04-03 06:27:53	0.938	0.812	0.862	0.887	0.865	0.85	0.817	0.79	0.903	0.788	0.821	0.95	0.955	0.891	0.931	0.739	0.941	0.798	0.907	0.96	0.943	1.006	0.908	0.987	0.864	0.938	0.929	0.918	0.775	0.921	0.927	0.927
		2017-04-03 06:44:53	0.8364	0.01612	10	0.895	0.02233	11	0.91773	0.01711	11			2017-04-03 06:44:53	0.935	0.781	0.86	0.85	0.789	0.857	0.806	0.766	0.85	0.87	0.818	0.889	0.936	0.886	0.976	0.74	0.971	0.835	0.89	0.97	0.934	0.957	0.92	0.93	0.949	1.018	0.944	0.9	0.789	0.914	0.887	0.887
		2017-04-03 07:01:53	0.8321	0.01774	10	0.87773	0.01622	11	0.88891	0.0196	11			2017-04-03 07:01:53	0.926	0.79	0.825	0.828	0.88	0.873	0.814	0.74	0.871	0.774	0.852	0.907	0.876	0.863	0.945	0.743	0.926	0.872	0.891	0.861	0.919	0.978	0.891	0.933	0.868	0.958	0.932	0.919	0.748	0.857	0.847	0.847
		2017-04-03 07:18:53	0.8129	0.0225	10	0.87782	0.02327	11	0.87964	0.0185	11			2017-04-03 07:18:53	0.954	0.732	0.78	0.852	0.882	0.849	0.771	0.732	0.81	0.767	0.796	0.865	0.949	0.927	0.92	0.711	0.937	0.795	0.925	0.925	0.906	0.942	0.85	0.928	0.801	0.937	0.923	0.89	0.758	0.829	0.909	0.909
		2017-04-03 07:35:53	0.8374	0.01625	10	0.87782	0.0208	11	0.90109	0.01635	11			2017-04-03 07:35:53	0.934	0.767	0.851	0.906	0.824	0.86	0.797	0.798	0.819	0.818	0.816	0.903	0.952	0.899	0.925	0.722	0.939	0.817	0.921	0.907	0.855	1.024	0.865	0.909	0.918	0.943	0.89	0.939	0.831	0.849	0.872	0.872
		2017-04-03 07:52:53	0.8375	0.02155	10	0.88473	0.0202	11	0.90691	0.01676	11			2017-04-03 07:52:53	0.917	0.738	0.902	0.923	0.866	0.846	0.729	0.807	0.816	0.831	0.84	0.939	0.929	0.907	0.948	0.744	0.922	0.852	0.941	0.911	0.799	0.974	0.892	0.969	0.956	0.941	0.821	0.945	0.851	0.825	0.901	0.901
		2017-04-03 08:09:53	0.8253	0.02102	10	0.86636	0.01788	11	0.91391	0.01343	11			2017-04-03 08:09:53	0.958	0.728	0.822	0.872	0.799	0.8	0.763	0.806	0.894	0.811	0.839	0.899	0.947	0.811	0.892	0.767	0.91	0.799	0.933	0.901	0.832	0.983	0.898	0.899	0.936	0.936	0.896	0.957	0.827	0.857	0.932	0.932
		2017-04-03 08:26:53	0.8356	0.01903	10	0.871	0.01956	11	0.891	0.02154	11			2017-04-03 08:26:53	0.924	0.751	0.844	0.876	0.805	0.874	0.856	0.765	0.894	0.767	0.829	0.845	0.915	0.907	0.952	0.737	0.908	0.796	0.921	0.917	0.854	1.009	0.886	0.896	0.957	0.964	0.888	0.901	0.787	0.765	0.874	0.874
		2017-04-03 08:43:53	0.8491	0.02173	10	0.88709	0.02399	11	0.90527	0.02115	11			2017-04-03 08:43:53	0.973	0.772	0.874	0.889	0.876	0.905	0.803	0.759	0.86	0.78	0.824	0.952	0.968	0.867	0.958	0.727	0.91	0.785	0.887	0.962	0.918	1.007	0.949	0.958	0.929	0.931	0.945	0.923	0.78	0.79	0.873	0.873
		2017-04-03 09:00:53	0.8374	0.01935	10	0.88764	0.02025	11	0.90209	0.01801	11			2017-04-03 09:00:53	0.915	0.74	0.874	0.914	0.874	0.862	0.763	0.782	0.817	0.833	0.88	0.876	0.946	0.875	0.951	0.755	0.933	0.779	0.956	0.922	0.891	1.005	0.919	0.918	0.935	0.915	0.932	0.907	0.767	0.911	0.857	0.857
		2017-04-03 09:17:53	0.831	0.01679	10	0.90082	0.02155	11	0.90682	0.02115	11			2017-04-03 09:17:53	0.876	0.796	0.831	0.885	0.854	0.843	0.745	0.741	0.875	0.864	0.923	0.843	0.987	0.943	0.971	0.761	0.888	0.875	0.992	0.891	0.835	0.991	0.932	0.843	0.921	0.975	0.869	0.89	0.782	0.826	0.973	0.973
		2017-04-03 09:34:53	0.8411	0.01781	10	0.88382	0.01851	11	0.89891	0.01752	11			2017-04-03 09:34:53	0.926	0.826	0.849	0.82	0.868	0.845	0.789	0.725	0.896	0.867	0.834	0.787	0.914	0.886	0.977	0.784	0.935	0.894	0.922	0.925	0.864	1.011	0.906	0.87	0.939	0.937	0.88	0.924	0.821	0.798	0.901	0.901
		2017-04-03 09:51:53	0.8522	0.02158	10	0.88591	0.02058	11	0.89109	0.0217	11			2017-04-03 09:51:53	0.935	0.762	0.829	0.917	0.916	0.853	0.837	0.729	0.903	0.841	0.827	0.844	0.989	0.884	0.969	0.75	0.911	0.841	0.925	0.92	0.885	0.992	0.953	0.935	0.966	0.943	0.85	0.897	0.766	0.822	0.839	0.839
		2017-04-03 10:08:53	0.8312	0.02481	10	0.87664	0.02026	11	0.90409	0.01644	11			2017-04-03 10:08:53	0.957	0.743	0.881	0.916	0.85	0.845	0.822	0.702	0.834	0.762	0.848	0.9	0.972	0.894	0.924	0.776	0.89	0.762	0.895	0.954	0.828	0.913	0.941	0.94	0.896	0.925	0.929	0.899	0.753	0.875	0.937	0.937
		2017-04-03 10:25:53	0.834	0.01939	10	0.87391	0.0237	11	0.89718	0.01513	11			2017-04-03 10:25:53	0.957	0.771	0.86	0.891	0.827	0.815	0.834	0.748	0.854	0.783	0.81	0.839	0.955	0.831	0.881	0.708	0.89	0.842	0.947	0.974	0.936	0.965	0.905	0.929	0.927	0.909	0.92	0.856	0.776	0.862	0.91	0.91
		2017-04-03 10:42:53	0.8289	0.01939	10	0.87391	0.01848	11	0.87827	0.01691	11			2017-04-03 10:42:53	0.913	0.772	0.866	0.838	0.882	0.769	0.836	0.732	0.895	0.786	0.866	0.814	0.899	0.941	0.855	0.726	0.907	0.873	0.939	0.887	0.906	0.965	0.958	0.91	0.886	0.874	0.928	0.838	0.831	0.795	0.838	0.838
		2017-04-03 10:59:53	0.8172	0.02093	10	0.88445	0.01958	11	0.86582	0.01991	11			2017-04-03 10:59:53	0.937	0.759	0.878	0.831	0.842	0.737	0.792	0.753	0.876	0.767	0.921	0.866	0.932	0.92	0.963	0.774	0.914	0.806	0.93	0.912	0.791	0.946	0.902	0.807	0.927	0.944	0.922	0.87	0.779	0.771	0.828	0.828
		2017-04-03 11:16:53	0.8187	0.02003	10	0.88545	0.02094	11	0.89291	0.01537	11			2017-04-03 11:16:53	0.9	0.733	0.857	0.834	0.779	0.74	0.804	0.765	0.895	0.88	0.845	0.879	0.914	0.97	0.963	0.791	0.877	0.776	0.962	0.935	0.828	0.926	0.919	0.882	0.926	0.937	0.944	0.913	0.768	0.847	0.88	0.88
		2017-04-03 11:33:53	0.8446	0.02373	10	0.87855	0.01563	11	0.91382	0.01238	11			2017-04-03 11:33:53	0.965	0.726	0.862	0.928	0.848	0.81	0.829	0.754	0.91	0.814	0.899	0.862	0.894	0.926	0.943	0.807	0.926	0.778	0.9	0.84	0.889	0.925	0.86	0.862	0.954	0.96	0.957	0.916	0.843	0.915	0.93	0.93
		2017-04-03 11:50:53	0.8386	0.01628	10	0.87364	0.0192	11	0.89964	0.01591	11			2017-04-03 11:50:53	0.913	0.785	0.809	0.871	0.849	0.859	0.834	0.752	0.906	0.808	0.919	0.88	0.948	0.853	0.91	0.775	0.943	0.773	0.902	0.804	0.903	0.89	0.908	0.912	0.903	0.981	0.943	0.819	0.832	0.83	0.939	0.939
		2017-04-03 12:07:53	0.826	0.01252	10	0.86273	0.01635	11	0.879	0.0163	11			2017-04-03 12:07:53	0.88	0.806	0.844	0.856	0.807	0.816	0.772	0.776	0.886	0.817	0.817	0.87	0.913	0.832	0.913	0.762	0.882	0.797	0.926	0.912	0.866	0.903	0.824	0.864	0.903	0.959	0.988	0.834	0.873	0.839	0.841	0.841
		2017-04-03 12:24:53	0.8149	0.01179	10	0.879	0.01994	11	0.892	0.01305	11			2017-04-03 12:24:53	0.847	0.76	0.799	0.87	0.801	0.791	0.817	0.769	0.838	0.857	0.766	0.878	0.883	0.894	0.962	0.746	0.913	0.882	0.928	0.929	0.888	0.93	0.849	0.834	0.899	0.975	0.951	0.87	0.884	0.88	0.87	0.87
		2017-04-03 12:41:53	0.8256	0.01355	10	0.88627	0.01792	11	0.90245	0.01849	11			2017-04-03 12:41:53	0.915	0.833	0.794	0.828	0.835	0.792	0.809	0.759	0.826	0.865	0.823	0.86	0.916	0.912	0.937	0.757	0.945	0.925	0.919	0.92	0.835	0.949	0.867	0.839	0.934	0.982	0.993	0.876	0.828	0.815	0.922	0.922
		2017-04-03 12:58:53	0.8136	0.0174	10	0.87209	0.01735	11	0.89891	0.01919	11			2017-04-03 12:58:53	0.904	0.794	0.788	0.771	0.895	0.786	0.828	0.736	0.853	0.781	0.878	0.955	0.917	0.872	0.925	0.769	0.861	0.875	0.872	0.897	0.772	0.998	0.954	0.874	0.886	0.943	0.981	0.894	0.841	0.787	0.865	0.865
		2017-04-03 13:15:53	0.7984	0.02278	10	0.86864	0.01698	11	0.89373	0.01648	11			2017-04-03 13:15:53	0.96	0.775	0.847	0.765	0.858	0.754	0.743	0.714	0.799	0.769	0.895	0.884	0.915	0.862	0.965	0.79	0.903	0.862	0.867	0.851	0.761	0.96	0.842	0.851	0.924	0.978	0.974	0.834	0.875	0.867	0.863	0.863
		2017-04-03 13:32:53	0.8209	0.01988	10	0.878	0.01695	11	0.90218	0.01961	11			2017-04-03 13:32:53	0.954	0.779	0.843	0.852	0.805	0.858	0.825	0.721	0.803	0.769	0.913	0.855	0.981	0.928	0.888	0.801	0.845	0.84	0.932	0.869	0.806	0.992	0.904	0.943	0.902	0.968	0.951	0.799	0.825	0.808	0.916	0.916
		2017-04-03 13:49:53	0.8191	0.01932	10	0.87545	0.01802	11	0.89818	0.02093	11			2017-04-03 13:49:53	0.913	0.845	0.84	0.91	0.791	0.788	0.809	0.732	0.821	0.742	0.865	0.874	0.962	0.907	0.844	0.756	0.897	0.795	0.937	0.885	0.908	1.016	0.951	0.934	0.854	0.991	0.931	0.847	0.828	0.808	0.86	0.86
		2017-04-03 14:06:53	0.8174	0.01366	10	0.84409	0.0161	11	0.89709	0.01859	11			2017-04-03 14:06:53	0.867	0.836	0.819	0.884	0.786	0.763	0.779	0.818	0.856	0.766	0.792	0.828	0.953	0.864	0.807	0.775	0.876	0.785	0.866	0.89	0.849	0.981	0.915	0.837	0.899	0.985	0.869	0.911	0.845	0.778	0.924	0.924
		2017-04-03 14:23:53	0.8327	0.01582	10	0.846	0.02265	11	0.90773	0.01894	11			2017-04-03 14:23:53	0.865	0.784	0.882	0.839	0.887	0.754	0.787	0.792	0.844	0.893	0.774	0.803	0.982	0.791	0.797	0.751	0.931	0.846	0.942	0.842	0.847	0.982	0.934	0.891	0.873	0.959	0.909	0.877	0.812	0.804	0.972	0.972
		2017-04-03 14:40:53	0.8137	0.01631	10	0.85	0.01841	11	0.87909	0.01733	11			2017-04-03 14:40:53	0.908	0.765	0.795	0.811	0.814	0.868	0.833	0.721	0.825	0.797	0.839	0.777	0.911	0.889	0.792	0.776	0.94	0.913	0.894	0.794	0.825	0.955	0.892	0.863	0.938	0.963	0.861	0.801	0.806	0.813	0.889	0.889
		2017-04-03 14:57:53	0.8001	0.01739	10	0.86018	0.01946	11	0.86064	0.01911	11			2017-04-03 14:57:53	0.924	0.783	0.77	0.771	0.764	0.86	0.819	0.736	0.795	0.779	0.898	0.929	0.955	0.855	0.867	0.77	0.872	0.845	0.92	0.775	0.776	0.982	0.841	0.927	0.864	0.925	0.822	0.772	0.785	0.823	0.863	0.863
		2017-04-03 15:14:53	0.8274	0.01247	10	0.85445	0.01901	11	0.87073	0.01892	11			2017-04-03 15:14:53	0.824	0.839	0.883	0.822	0.782	0.854	0.773	0.777	0.873	0.847	0.849	0.83	0.937	0.82	0.905	0.773	0.915	0.794	0.957	0.805	0.814	0.972	0.804	0.883	0.872	0.917	0.844	0.787	0.82	0.809	0.935	0.935
		2017-04-03 15:31:53	0.8093	0.01389	10	0.85545	0.02118	11	0.88955	0.01851	11			2017-04-03 15:31:53	0.806	0.82	0.82	0.817	0.74	0.864	0.878	0.751	0.777	0.82	0.867	0.835	0.977	0.795	0.788	0.767	0.888	0.769	0.921	0.923	0.88	0.99	0.849	0.858	0.897	0.946	0.819	0.915	0.84	0.795	0.938	0.938
		2017-04-03 15:48:53	0.8318	0.02093	10	0.83936	0.01759	11	0.86709	0.02355	11			2017-04-03 15:48:53	0.923	0.779	0.839	0.877	0.883	0.88	0.879	0.74	0.763	0.755	0.823	0.797	0.945	0.824	0.819	0.73	0.902	0.892	0.85	0.848	0.803	0.99	0.827	0.84	0.931	0.944	0.742	0.898	0.773	0.791	0.901	0.901
		2017-04-03 16:05:53	0.8216	0.02167	10	0.86845	0.02404	11	0.86218	0.01866	11			2017-04-03 16:05:53	0.921	0.772	0.776	0.88	0.89	0.853	0.876	0.754	0.739	0.755	0.805	0.936	1.008	0.892	0.923	0.739	0.885	0.926	0.843	0.821	0.775	0.974	0.805	0.862	0.913	0.943	0.765	0.881	0.85	0.847	0.822	0.822
		2017-04-03 16:22:53	0.8112	0.01689	10	0.87527	0.01925	11	0.86818	0.02034	11			2017-04-03 16:22:53	0.917	0.777	0.86	0.83	0.853	0.755	0.78	0.802	0.746	0.792	0.887	0.883	0.967	0.897	0.931	0.786	0.915	0.93	0.817	0.849	0.766	0.981	0.819	0.913	0.947	0.925	0.9	0.814	0.774	0.847	0.815	0.815
		2017-04-03 16:39:53	0.8187	0.02014	10	0.85918	0.02081	11	0.87927	0.01783	11			2017-04-03 16:39:53	0.925	0.841	0.906	0.795	0.792	0.739	0.783	0.744	0.797	0.865	0.901	0.871	0.963	0.883	0.831	0.748	0.922	0.852	0.809	0.918	0.753	0.973	0.819	0.832	0.914	0.954	0.881	0.817	0.864	0.794	0.912	0.912
		2017-04-03 16:56:53	0.8238	0.02068	10	0.85018	0.0213	11	0.889	0.01924	11			2017-04-03 16:56:53	0.969	0.828	0.821	0.785	0.803	0.809	0.864	0.718	0.786	0.855	0.857	0.828	0.917	0.95	0.808	0.726	0.892	0.839	0.929	0.854	0.752	0.968	0.886	0.813	0.953	0.947	0.919	0.897	0.771	0.813	0.906	0.906
		2017-04-03 17:13:53	0.8582	0.02031	10	0.86055	0.02139	11	0.90118	0.01937	11			2017-04-03 17:13:53	0.947	0.904	0.894	0.91	0.775	0.832	0.857	0.734	0.87	0.859	0.855	0.881	0.95	0.93	0.933	0.777	0.904	0.758	0.902	0.797	0.779	0.956	0.802	0.917	0.969	0.824	0.954	0.868	0.842	0.853	0.964	0.964
		2017-04-03 17:30:53	0.8435	0.02184	10	0.86373	0.01574	11	0.85609	0.02033	11			2017-04-03 17:30:53	0.944	0.823	0.873	0.877	0.912	0.775	0.807	0.705	0.862	0.857	0.892	0.886	0.921	0.891	0.926	0.786	0.886	0.87	0.853	0.826	0.764	0.94	0.757	0.869	0.948	0.827	0.816	0.784	0.815	0.815	0.923	0.923
		2017-04-03 17:47:53	0.8259	0.01875	10	0.85427	0.02403	11	0.85618	0.01476	11			2017-04-03 17:47:53	0.966	0.828	0.833	0.806	0.875	0.769	0.826	0.761	0.791	0.804	0.933	0.943	1.014	0.832	0.808	0.775	0.832	0.841	0.798	0.871	0.75	0.95	0.854	0.924	0.844	0.855	0.807	0.803	0.819	0.804	0.879	0.879
		2017-04-03 18:04:53	0.8207	0.01973	10	0.84427	0.01801	11	0.81591	0.01841	11			2017-04-03 18:04:53	0.95	0.865	0.86	0.767	0.818	0.764	0.855	0.759	0.761	0.808	0.913	0.864	0.864	0.784	0.84	0.743	0.88	0.91	0.867	0.874	0.748	0.956	0.795	0.859	0.825	0.773	0.755	0.761	0.752	0.799	0.85	0.85
		2017-04-03 18:21:53	0.7978	0.02321	10	0.83645	0.01876	11	0.81436	0.0152	11			2017-04-03 18:21:53	0.968	0.853	0.779	0.841	0.787	0.738	0.791	0.721	0.746	0.754	0.857	0.937	0.903	0.764	0.878	0.774	0.852	0.83	0.785	0.876	0.745	0.892	0.78	0.875	0.76	0.758	0.77	0.82	0.79	0.785	0.864	0.864
		2017-04-03 18:38:53	0.806	0.021	10	0.84218	0.01737	11	0.79218	0.01559	11			2017-04-03 18:38:53	0.934	0.815	0.794	0.875	0.822	0.836	0.781	0.715	0.761	0.727	0.84	0.913	0.873	0.766	0.914	0.758	0.888	0.876	0.771	0.851	0.814	0.913	0.763	0.844	0.783	0.777	0.734	0.741	0.773	0.76	0.813	0.813
		2017-04-03 18:55:53	0.8113	0.01723	10	0.846	0.01349	11	0.78782	0.01156	11			2017-04-03 18:55:53	0.855	0.759	0.765	0.881	0.785	0.873	0.863	0.732	0.826	0.774	0.785	0.865	0.857	0.85	0.929	0.822	0.894	0.874	0.796	0.84	0.794	0.863	0.754	0.795	0.775	0.777	0.754	0.767	0.751	0.764	0.833	0.833
		2017-04-03 19:12:53	0.8212	0.01735	10	0.89782	0.0161	11	0.77173	0.00865	11			2017-04-03 19:12:53	0.907	0.792	0.796	0.83	0.8	0.891	0.882	0.801	0.743	0.77	0.895	0.952	0.896	0.88	0.93	0.764	0.962	0.939	0.891	0.879	0.888	0.837	0.735	0.791	0.76	0.768	0.763	0.759	0.733	0.773	0.785	0.785
		2017-04-03 19:29:53	0.7997	0.01939	10	0.87927	0.01857	11	0.74655	0.00799	11			2017-04-03 19:29:53	0.879	0.846	0.76	0.797	0.769	0.895	0.84	0.729	0.753	0.729	0.777	0.932	0.897	0.88	0.936	0.765	0.936	0.927	0.893	0.833	0.896	0.788	0.725	0.76	0.735	0.723	0.749	0.762	0.692	0.746	0.766	0.766
		2017-04-03 19:46:53	0.8357	0.01742	10	0.88473	0.02006	11	0.74091	0.00492	11			2017-04-03 19:46:53	0.926	0.804	0.843	0.887	0.772	0.884	0.857	0.776	0.843	0.765	0.858	0.921	0.919	0.855	0.954	0.756	0.941	0.963	0.88	0.788	0.897	0.759	0.738	0.746	0.743	0.747	0.714	0.708	0.741	0.742	0.756	0.756
		2017-04-03 20:03:53	0.8335	0.01467	10	0.88891	0.01978	11	0.74873	0.00509	11			2017-04-03 20:03:53	0.867	0.843	0.87	0.899	0.786	0.869	0.796	0.751	0.846	0.808	0.861	0.955	0.891	0.832	0.91	0.74	0.937	0.907	0.951	0.949	0.845	0.777	0.74	0.746	0.75	0.735	0.723	0.755	0.734	0.778	0.749	0.749
		2017-04-03 20:20:53	0.84	0.01808	10	0.89709	0.0203	11	0.74927	0.0062	11			2017-04-03 20:20:53	0.902	0.748	0.889	0.87	0.906	0.801	0.873	0.801	0.843	0.767	0.918	0.924	0.962	0.834	0.925	0.725	0.883	0.94	0.943	0.932	0.882	0.755	0.725	0.744	0.737	0.785	0.725	0.735	0.748	0.786	0.751	0.751
		2017-04-03 20:37:53	0.8607	0.01411	10	0.903	0.02008	11	0.75045	0.00605	11			2017-04-03 20:37:53	0.929	0.828	0.907	0.849	0.864	0.884	0.871	0.813	0.882	0.78	0.88	0.953	0.953	0.831	0.951	0.75	0.959	0.964	0.894	0.877	0.921	0.775	0.723	0.739	0.734	0.719	0.743	0.774	0.758	0.772	0.759	0.759
		2017-04-03 20:54:53	0.8655	0.01487	10	0.90191	0.02256	11	0.75509	0.00601	11			2017-04-03 20:54:53	0.973	0.862	0.883	0.862	0.811	0.875	0.873	0.803	0.877	0.836	0.905	0.936	0.951	0.784	0.944	0.733	0.956	0.959	0.91	0.897	0.946	0.79	0.728	0.758	0.757	0.774	0.721	0.774	0.758	0.75	0.748	0.748
		2017-04-03 21:11:53	0.8717	0.01984	10	0.93173	0.01993	11	0.75955	0.00477	11			2017-04-03 21:11:53	0.973	0.81	0.877	0.922	0.828	0.888	0.948	0.823	0.868	0.78	0.941	0.988	0.96	0.933	0.962	0.74	0.964	0.944	0.943	0.954	0.92	0.76	0.743	0.752	0.747	0.771	0.743	0.798	0.77	0.759	0.756	0.756
		2017-04-03 21:28:53	0.8873	0.01646	10	0.92355	0.01894	11	0.74255	0.00589	11			2017-04-03 21:28:53	0.967	0.852	0.938	0.892	0.897	0.908	0.935	0.825	0.809	0.85	0.925	0.972	0.94	0.899	0.985	0.76	0.96	0.977	0.941	0.907	0.893	0.778	0.751	0.739	0.755	0.762	0.711	0.725	0.719	0.75	0.739	0.739
		2017-04-03 21:45:53	0.8925	0.01424	10	0.93155	0.02102	11	0.75691	0.00804	11			2017-04-03 21:45:53	0.948	0.898	0.871	0.918	0.916	0.913	0.925	0.879	0.871	0.786	0.957	1.011	0.992	0.929	0.952	0.75	0.95	0.956	0.953	0.876	0.921	0.812	0.766	0.752	0.768	0.758	0.716	0.772	0.753	0.773	0.728	0.728
		2017-04-03 22:02:53	0.8941	0.01814	10	0.93718	0.01884	11	0.74618	0.00587	11			2017-04-03 22:02:53	0.973	0.881	0.91	0.847	0.918	0.917	0.96	0.783	0.91	0.842	0.96	1.008	0.961	0.961	0.928	0.769	0.957	0.984	0.926	0.904	0.951	0.773	0.751	0.747	0.752	0.737	0.695	0.756	0.755	0.738	0.752	0.752
		2017-04-03 22:19:53	0.8981	0.01484	10	0.93245	0.01813	11	0.755	0.0049	11			2017-04-03 22:19:53	0.964	0.832	0.927	0.889	0.93	0.916	0.949	0.88	0.866	0.828	0.921	0.97	0.954	0.94	0.976	0.767	0.97	0.955	0.954	0.891	0.959	0.783	0.741	0.737	0.751	0.772	0.76	0.746	0.779	0.752	0.742	0.742
		2017-04-03 22:36:53	0.9049	0.0157	10	0.94555	0.01394	11	0.74636	0.00466	11			2017-04-03 22:36:53	0.958	0.884	0.892	0.882	0.938	0.961	0.948	0.797	0.906	0.883	0.931	0.991	0.971	0.94	0.951	0.83	1.004	0.968	0.914	0.945	0.956	0.764	0.752	0.734	0.718	0.757	0.721	0.751	0.747	0.762	0.752	0.752
		2017-04-03 22:53:53	0.9008	0.01702	10	0.93936	0.01426	11	0.75064	0.00573	11			2017-04-03 22:53:53	0.953	0.833	0.878	0.951	0.952	0.937	0.92	0.804	0.92	0.86	0.957	0.96	0.967	0.953	0.988	0.82	0.951	0.956	0.884	0.934	0.963	0.778	0.735	0.742	0.75	0.774	0.77	0.758	0.763	0.727	0.73	0.73
		2017-04-03 23:10:53	0.9154	0.01781	10	0.96636	0.00874	11	0.74673	0.0052	11			2017-04-03 23:10:53	1.004	0.815	0.908	0.923	0.971	0.913	0.945	0.836	0.929	0.91	0.993	0.986	0.983	0.963	0.963	0.897	0.938	0.952	0.98	0.98	0.995	0.787	0.759	0.757	0.723	0.738	0.73	0.749	0.743	0.734	0.747	0.747
		2017-04-03 23:27:53	0.9091	0.01575	10	0.94727	0.01047	11	0.75491	0.00745	11			2017-04-03 23:27:53	0.961	0.785	0.925	0.926	0.947	0.917	0.915	0.906	0.937	0.872	0.942	0.989	0.998	0.927	0.953	0.9	0.921	0.897	0.94	0.971	0.982	0.789	0.759	0.766	0.697	0.768	0.782	0.758	0.739	0.738	0.754	0.754
		2017-04-03 23:44:53	0.9152	0.00722	10	0.93118	0.0117	11	0.74864	0.00675	11			2017-04-03 23:44:53	0.898	0.89	0.91	0.921	0.943	0.938	0.926	0.932	0.923	0.871	0.911	0.971	0.941	0.969	0.954	0.844	0.924	0.886	0.936	0.941	0.966	0.773	0.732	0.725	0.717	0.774	0.752	0.776	0.738	0.776	0.736	0.736
		2017-04-04 00:01:53	0.915	0.01101	10	0.93818	0.01105	11	0.74845	0.00785	11			2017-04-04 00:01:53	0.928	0.88	0.925	0.934	0.971	0.892	0.958	0.909	0.893	0.86	0.972	0.991	0.984	0.944	0.942	0.887	0.888	0.893	0.929	0.944	0.946	0.795	0.751	0.74	0.71	0.768	0.737	0.778	0.72	0.768	0.733	0.733
		2017-04-04 00:18:53	0.9311	0.0089	10	0.92973	0.01509	11	0.74918	0.00356	11			2017-04-04 00:18:53	0.946	0.882	0.938	0.942	0.972	0.953	0.948	0.928	0.895	0.907	0.975	0.956	0.97	0.973	0.887	0.837	0.86	0.912	0.919	0.966	0.972	0.75	0.756	0.741	0.729	0.741	0.733	0.756	0.749	0.764	0.761	0.761
		2017-04-04 00:35:53	0.9233	0.01271	10	0.90664	0.01691	11	0.74055	0.00905	11			2017-04-04 00:35:53	0.959	0.851	0.923	0.95	0.979	0.922	0.953	0.897	0.927	0.872	0.957	0.927	0.941	0.961	0.817	0.893	0.836	0.823	0.914	0.954	0.95	0.752	0.774	0.752	0.708	0.739	0.711	0.727	0.699	0.802	0.741	0.741
		2017-04-04 00:52:53	0.927	0.01398	10	0.88009	0.01889	11	0.74591	0.00984	11			2017-04-04 00:52:53	0.975	0.838	0.905	0.955	0.976	0.945	0.94	0.934	0.931	0.871	0.934	0.916	0.838	0.945	0.776	0.884	0.817	0.798	0.895	0.952	0.926	0.789	0.748	0.741	0.71	0.75	0.726	0.721	0.719	0.821	0.74	0.74
		2017-04-04 01:09:53	0.9167	0.01246	10	0.85764	0.02182	11	0.73982	0.00746	11			2017-04-04 01:09:53	0.958	0.851	0.946	0.957	0.94	0.905	0.914	0.912	0.934	0.85	0.916	0.896	0.81	0.935	0.747	0.898	0.788	0.742	0.872	0.928	0.902	0.761	0.74	0.755	0.713	0.771	0.725	0.715	0.704	0.78	0.737	0.737
		2017-04-04 01:26:53	0.919	0.01769	10	0.821	0.02542	11	0.72673	0.006	11			2017-04-04 01:26:53	0.961	0.844	0.978	0.938	0.979	0.951	0.88	0.882	0.95	0.827	0.904	0.885	0.733	0.9	0.687	0.921	0.751	0.73	0.817	0.891	0.812	0.747	0.735	0.738	0.707	0.749	0.691	0.713	0.709	0.753	0.726	0.726
		2017-04-04 01:43:53	0.9239	0.01785	10	0.80855	0.02192	11	0.73082	0.00728	11			2017-04-04 01:43:53	0.984	0.773	0.913	0.933	0.943	0.948	0.946	0.921	0.949	0.929	0.891	0.816	0.732	0.873	0.726	0.911	0.726	0.721	0.795	0.864	0.839	0.766	0.739	0.753	0.683	0.738	0.717	0.747	0.696	0.736	0.732	0.732
		2017-04-04 02:00:53	0.9124	0.01582	10	0.79209	0.01464	11	0.71927	0.00769	11			2017-04-04 02:00:53	0.973	0.794	0.938	0.924	0.946	0.882	0.921	0.881	0.94	0.925	0.838	0.772	0.757	0.862	0.732	0.86	0.733	0.744	0.796	0.822	0.797	0.756	0.734	0.753	0.677	0.711	0.686	0.717	0.695	0.723	0.73	0.73
		2017-04-04 02:17:53	0.9207	0.01484	10	0.77664	0.01606	11	0.72673	0.00725	11			2017-04-04 02:17:53	0.974	0.865	0.954	0.941	0.991	0.925	0.842	0.907	0.889	0.919	0.792	0.76	0.749	0.827	0.707	0.883	0.729	0.746	0.749	0.841	0.76	0.747	0.748	0.73	0.712	0.714	0.726	0.726	0.665	0.746	0.74	0.74
		2017-04-04 02:34:53	0.9066	0.01643	10	0.76191	0.01763	11	0.72927	0.00571	11			2017-04-04 02:34:53	0.993	0.855	0.885	0.92	0.991	0.898	0.913	0.891	0.831	0.889	0.793	0.74	0.746	0.831	0.708	0.885	0.699	0.699	0.751	0.793	0.736	0.745	0.775	0.729	0.712	0.709	0.714	0.721	0.728	0.717	0.736	0.736
		2017-04-04 02:51:53	0.9025	0.0213	10	0.75927	0.0193	11	0.71127	0.00554	11			2017-04-04 02:51:53	0.958	0.755	0.939	0.939	0.953	0.94	0.918	0.815	0.931	0.877	0.812	0.749	0.737	0.769	0.703	0.928	0.708	0.72	0.72	0.758	0.748	0.731	0.732	0.739	0.696	0.722	0.704	0.71	0.693	0.719	0.689	0.689
		2017-04-04 03:08:53	0.8943	0.02032	10	0.74773	0.01659	11	0.72709	0.00772	11			2017-04-04 03:08:53	0.97	0.758	0.913	0.943	0.937	0.915	0.871	0.864	0.942	0.83	0.786	0.737	0.722	0.767	0.724	0.893	0.704	0.69	0.726	0.744	0.732	0.711	0.751	0.769	0.723	0.746	0.7	0.689	0.702	0.755	0.726	0.726
		2017-04-04 03:25:53	0.8952	0.01795	10	0.74673	0.01775	11	0.71491	0.01155	11			2017-04-04 03:25:53	0.982	0.787	0.902	0.941	0.943	0.872	0.9	0.834	0.918	0.873	0.772	0.742	0.73	0.748	0.706	0.91	0.725	0.682	0.743	0.729	0.727	0.747	0.733	0.761	0.717	0.778	0.673	0.672	0.656	0.705	0.711	0.711
		2017-04-04 03:42:53	0.9088	0.0159	10	0.739	0.01183	11	0.72745	0.00681	11			2017-04-04 03:42:53	0.968	0.8	0.939	0.925	0.95	0.93	0.925	0.851	0.913	0.887	0.728	0.744	0.731	0.753	0.726	0.846	0.693	0.719	0.738	0.741	0.71	0.734	0.735	0.765	0.681	0.742	0.739	0.711	0.735	0.7	0.73	0.73
		2017-04-04 03:59:53	0.9162	0.01744	10	0.74245	0.01453	11	0.72891	0.00962	11			2017-04-04 03:59:53	0.97	0.777	0.928	0.956	0.942	0.948	0.938	0.92	0.892	0.891	0.784	0.726	0.752	0.77	0.712	0.862	0.718	0.719	0.724	0.705	0.695	0.76	0.742	0.797	0.71	0.752	0.7	0.723	0.722	0.726	0.693	0.693
		2017-04-04 04:16:53	0.8904	0.01682	10	0.73627	0.0099	11	0.73445	0.00684	11			2017-04-04 04:16:53	0.906	0.754	0.918	0.929	0.949	0.889	0.913	0.887	0.87	0.889	0.754	0.715	0.736	0.726	0.705	0.824	0.738	0.746	0.719	0.709	0.727	0.752	0.733	0.766	0.715	0.774	0.704	0.719	0.709	0.743	0.732	0.732
		2017-04-04 04:33:53	0.8826	0.01805	10	0.73118	0.0085	11	0.71609	0.012	11			2017-04-04 04:33:53	0.886	0.747	0.908	0.865	0.972	0.909	0.895	0.885	0.903	0.856	0.756	0.706	0.749	0.73	0.735	0.797	0.724	0.707	0.7	0.728	0.711	0.731	0.762	0.745	0.701	0.789	0.663	0.662	0.682	0.726	0.708	0.708
		2017-04-04 04:50:53	0.8885	0.01589	10	0.72782	0.00727	11	0.716	0.00612	11			2017-04-04 04:50:53	0.953	0.813	0.91	0.852	0.933	0.899	0.922	0.933	0.844	0.826	0.734	0.729	0.75	0.713	0.719	0.768	0.696	0.684	0.741	0.744	0.728	0.736	0.721	0.756	0.72	0.725	0.704	0.706	0.677	0.701	0.715	0.715
		2017-04-04 05:07:53	0.9132	0.01177	10	0.71918	0.00604	11	0.72482	0.00467	11			2017-04-04 05:07:53	0.973	0.865	0.924	0.857	0.924	0.906	0.947	0.943	0.88	0.913	0.701	0.711	0.683	0.742	0.734	0.732	0.73	0.691	0.718	0.731	0.738	0.702	0.72	0.731	0.734	0.75	0.724	0.719	0.696	0.739	0.729	0.729
		2017-04-04 05:24:53	0.9045	0.01771	10	0.72245	0.01058	11	0.72445	0.00762	11			2017-04-04 05:24:53	0.986	0.855	0.883	0.91	0.964	0.929	0.946	0.917	0.808	0.847	0.738	0.714	0.735	0.717	0.635	0.768	0.7	0.712	0.73	0.746	0.752	0.727	0.769	0.769	0.692	0.734	0.715	0.713	0.703	0.731	0.708	0.708
		2017-04-04 05:41:53	0.8978	0.01806	10	0.73182	0.00359	11	0.72964	0.00651	11			2017-04-04 05:41:53	0.993	0.819	0.899	0.915	0.972	0.875	0.892	0.931	0.85	0.832	0.739	0.73	0.715	0.742	0.716	0.741	0.728	0.715	0.748	0.736	0.74	0.714	0.754	0.782	0.714	0.739	0.722	0.719	0.709	0.731	0.721	0.721
		2017-04-04 05:58:53	0.9053	0.01502	10	0.73227	0.00419	11	0.72227	0.00888	11			2017-04-04 05:58:53	0.979	0.857	0.933	0.914	0.924	0.937	0.904	0.904	0.804	0.897	0.721	0.729	0.739	0.737	0.715	0.762	0.738	0.72	0.738	0.74	0.716	0.69	0.738	0.773	0.703	0.771	0.69	0.693	0.711	0.728	0.724	0.724
		2017-04-04 06:15:53	0.8958	0.01971	10	0.71727	0.00557	11	0.72518	0.00636	11			2017-04-04 06:15:53	1.016	0.79	0.921	0.913	0.887	0.873	0.941	0.91	0.885	0.822	0.696	0.719	0.729	0.714	0.723	0.758	0.728	0.694	0.718	0.715	0.696	0.752	0.763	0.743	0.694	0.728	0.698	0.712	0.716	0.725	0.723	0.723
		2017-04-04 06:32:53	0.8849	0.0194	10	0.72336	0.00439	11	0.71518	0.00776	11			2017-04-04 06:32:53	0.981	0.831	0.877	0.904	0.943	0.837	0.96	0.821	0.887	0.808	0.738	0.727	0.707	0.725	0.734	0.739	0.708	0.728	0.696	0.717	0.738	0.734	0.738	0.774	0.704	0.71	0.711	0.714	0.715	0.695	0.686	0.686
		2017-04-04 06:49:53	0.8854	0.01316	10	0.72491	0.00481	11	0.71882	0.00645	11			2017-04-04 06:49:53	0.965	0.854	0.864	0.833	0.899	0.864	0.935	0.849	0.881	0.91	0.737	0.724	0.705	0.74	0.69	0.746	0.725	0.735	0.725	0.723	0.724	0.742	0.743	0.752	0.707	0.719	0.696	0.706	0.685	0.735	0.711	0.711
		2017-04-04 07:06:53	0.866	0.01343	10	0.72182	0.00564	11	0.72345	0.00892	11			2017-04-04 07:06:53	0.909	0.873	0.822	0.822	0.814	0.878	0.948	0.866	0.843	0.885	0.72	0.717	0.723	0.737	0.704	0.731	0.687	0.703	0.736	0.754	0.728	0.724	0.728	0.729	0.658	0.734	0.723	0.787	0.707	0.724	0.722	0.722
		2017-04-04 07:23:53	0.8594	0.01119	10	0.728	0.00443	11	0.71645	0.00504	11			2017-04-04 07:23:53	0.889	0.791	0.829	0.84	0.885	0.887	0.899	0.879	0.867	0.828	0.699	0.72	0.732	0.708	0.735	0.745	0.748	0.729	0.736	0.732	0.724	0.698	0.71	0.72	0.7	0.75	0.701	0.699	0.724	0.735	0.722	0.722
		2017-04-04 07:40:53	0.8464	0.01387	10	0.72991	0.00396	11	0.72809	0.00741	11			2017-04-04 07:40:53	0.887	0.802	0.877	0.828	0.856	0.85	0.911	0.865	0.828	0.76	0.745	0.745	0.724	0.736	0.726	0.746	0.734	0.707	0.73	0.725	0.711	0.749	0.739	0.785	0.72	0.739	0.708	0.725	0.692	0.716	0.718	0.718
		2017-04-04 07:57:53	0.8742	0.01694	10	0.717	0.00637	11	0.72536	0.00839	11			2017-04-04 07:57:53	0.915	0.838	0.939	0.888	0.789	0.917	0.88	0.893	0.9	0.783	0.71	0.72	0.689	0.71	0.732	0.743	0.701	0.681	0.741	0.74	0.72	0.692	0.753	0.784	0.711	0.732	0.716	0.7	0.691	0.74	0.73	0.73
		2017-04-04 08:14:53	0.8698	0.02214	10	0.71573	0.00547	11	0.72282	0.0078	11			2017-04-04 08:14:53	0.983	0.839	0.911	0.885	0.742	0.893	0.921	0.9	0.838	0.786	0.719	0.744	0.719	0.705	0.673	0.707	0.715	0.72	0.73	0.73	0.711	0.72	0.774	0.764	0.692	0.706	0.708	0.713	0.714	0.742	0.709	0.709
		2017-04-04 08:31:53	0.8666	0.0185	10	0.71709	0.00424	11	0.71436	0.00834	11			2017-04-04 08:31:53	0.944	0.771	0.92	0.876	0.805	0.9	0.929	0.828	0.818	0.875	0.686	0.708	0.709	0.716	0.725	0.741	0.715	0.731	0.716	0.72	0.721	0.691	0.706	0.786	0.708	0.727	0.708	0.685	0.698	0.735	0.707	0.707
		2017-04-04 08:48:53	0.8747	0.02006	10	0.71882	0.0061	11	0.71664	0.00599	11			2017-04-04 08:48:53	1.004	0.784	0.904	0.919	0.821	0.906	0.881	0.826	0.874	0.828	0.754	0.727	0.717	0.738	0.683	0.73	0.701	0.712	0.695	0.723	0.727	0.722	0.748	0.754	0.717	0.697	0.705	0.715	0.698	0.691	0.718	0.718
		2017-04-04 09:05:53	0.8655	0.01848	10	0.72118	0.00631	11	0.72364	0.00946	11			2017-04-04 09:05:53	0.976	0.898	0.925	0.826	0.81	0.893	0.874	0.799	0.85	0.804	0.734	0.741	0.736	0.708	0.72	0.694	0.75	0.721	0.716	0.68	0.733	0.726	0.75	0.798	0.724	0.738	0.71	0.681	0.691	0.72	0.711	0.711
		2017-04-04 09:22:53	0.8733	0.01452	10	0.72482	0.00703	11	0.73255	0.00943	11			2017-04-04 09:22:53	0.94	0.84	0.875	0.878	0.893	0.886	0.885	0.867	0.765	0.904	0.725	0.751	0.758	0.736	0.718	0.719	0.704	0.676	0.747	0.726	0.713	0.723	0.778	0.805	0.736	0.73	0.71	0.707	0.712	0.731	0.713	0.713
		2017-04-04 09:39:53	0.8847	0.01311	10	0.71809	0.00668	11	0.723	0.00831	11			2017-04-04 09:39:53	0.944	0.793	0.893	0.911	0.869	0.867	0.927	0.896	0.879	0.868	0.728	0.73	0.703	0.741	0.693	0.747	0.692	0.689	0.734	0.739	0.703	0.76	0.752	0.751	0.715	0.758	0.709	0.692	0.684	0.7	0.716	0.716
		2017-04-04 09:56:53	0.8814	0.01553	10	0.71845	0.00469	11	0.71682	0.00931	11			2017-04-04 09:56:53	0.953	0.91	0.916	0.92	0.815	0.913	0.886	0.857	0.823	0.821	0.73	0.725	0.734	0.735	0.713	0.727	0.713	0.719	0.679	0.715	0.713	0.74	0.771	0.763	0.705	0.738	0.701	0.689	0.69	0.682	0.703	0.703
		2017-04-04 10:13:53	0.8903	0.01296	10	0.72064	0.00416	11	0.70418	0.00723	11			2017-04-04 10:13:53	0.95	0.813	0.947	0.89	0.894	0.858	0.893	0.858	0.894	0.906	0.698	0.721	0.714	0.72	0.717	0.726	0.715	0.702	0.736	0.742	0.736	0.694	0.739	0.735	0.655	0.684	0.701	0.7	0.69	0.714	0.717	0.717
		2017-04-04 10:30:53	0.8658	0.01932	10	0.72664	0.00438	11	0.72564	0.00451	11			2017-04-04 10:30:53	0.941	0.789	0.887	0.861	0.908	0.802	0.957	0.78	0.871	0.862	0.713	0.715	0.728	0.733	0.739	0.719	0.732	0.696	0.732	0.743	0.743	0.717	0.738	0.732	0.738	0.741	0.711	0.71	0.699	0.718	0.739	0.739
		2017-04-04 10:47:53	0.8803	0.02098	10	0.72273	0.00412	11	0.71491	0.00945	11			2017-04-04 10:47:53	1.003	0.895	0.904	0.874	0.949	0.815	0.904	0.865	0.791	0.803	0.736	0.741	0.734	0.717	0.709	0.726	0.716	0.724	0.723	0.731	0.693	0.722	0.775	0.766	0.7	0.681	0.693	0.691	0.682	0.714	0.72	0.72
		2017-04-04 11:04:53	0.8808	0.01948	10	0.71682	0.00613	11	0.71955	0.00422	11			2017-04-04 11:04:53	0.958	0.837	0.925	0.836	0.91	0.918	0.92	0.896	0.747	0.861	0.74	0.724	0.717	0.718	0.697	0.731	0.69	0.696	0.754	0.721	0.697	0.718	0.741	0.746	0.712	0.716	0.721	0.7	0.711	0.704	0.723	0.723
		2017-04-04 11:21:53	0.8776	0.01478	10	0.73073	0.00466	11	0.71909	0.00924	11			2017-04-04 11:21:53	0.94	0.905	0.927	0.825	0.929	0.847	0.882	0.806	0.869	0.846	0.749	0.755	0.74	0.751	0.719	0.71	0.723	0.717	0.725	0.72	0.729	0.749	0.762	0.772	0.709	0.726	0.693	0.684	0.682	0.699	0.717	0.717
		2017-04-04 11:38:53	0.875	0.01631	10	0.72409	0.00569	11	0.71	0.00357	11			2017-04-04 11:38:53	0.912	0.89	0.943	0.873	0.912	0.871	0.9	0.757	0.853	0.839	0.725	0.732	0.717	0.746	0.743	0.757	0.708	0.7	0.72	0.699	0.718	0.711	0.725	0.723	0.713	0.727	0.695	0.714	0.695	0.709	0.699	0.699
		2017-04-04 11:55:53	0.8823	0.01842	10	0.72873	0.00618	11	0.72491	0.00417	11			2017-04-04 11:55:53	0.952	0.831	0.889	0.897	0.895	0.859	0.931	0.751	0.932	0.886	0.708	0.694	0.739	0.768	0.742	0.732	0.715	0.718	0.72	0.733	0.747	0.709	0.728	0.734	0.696	0.736	0.709	0.735	0.725	0.732	0.735	0.735
		2017-04-04 12:12:53	0.8632	0.01783	10	0.72073	0.00515	11	0.71264	0.00614	11			2017-04-04 12:12:53	0.892	0.812	0.903	0.779	0.942	0.912	0.892	0.796	0.886	0.818	0.71	0.718	0.73	0.699	0.709	0.751	0.737	0.742	0.71	0.72	0.702	0.714	0.732	0.727	0.716	0.705	0.675	0.695	0.684	0.733	0.729	0.729
		2017-04-04 12:29:53	0.8642	0.017	10	0.723	0.0085	11	0.71845	0.0057	11			2017-04-04 12:29:53	0.936	0.795	0.894	0.775	0.874	0.901	0.916	0.834	0.826	0.891	0.719	0.74	0.681	0.786	0.737	0.723	0.719	0.684	0.725	0.728	0.711	0.697	0.713	0.738	0.738	0.759	0.715	0.708	0.703	0.72	0.706	0.706
		2017-04-04 12:46:53	0.8784	0.01308	10	0.729	0.00387	11	0.72155	0.00604	11			2017-04-04 12:46:53	0.96	0.919	0.895	0.861	0.849	0.846	0.871	0.84	0.833	0.91	0.743	0.735	0.735	0.707	0.722	0.752	0.717	0.729	0.728	0.734	0.717	0.735	0.745	0.75	0.717	0.718	0.692	0.702	0.69	0.732	0.728	0.728
		2017-04-04 13:03:53	0.8824	0.01786	10	0.71145	0.00443	11	0.71909	0.00513	11			2017-04-04 13:03:53	0.97	0.863	0.971	0.91	0.853	0.887	0.848	0.847	0.789	0.886	0.716	0.696	0.703	0.726	0.72	0.742	0.71	0.696	0.717	0.706	0.694	0.711	0.734	0.714	0.75	0.714	0.706	0.715	0.69	0.708	0.734	0.734
		2017-04-04 13:20:53	0.8643	0.01506	10	0.73245	0.00416	11	0.72218	0.00502	11			2017-04-04 13:20:53	0.967	0.846	0.882	0.802	0.855	0.891	0.87	0.798	0.873	0.859	0.749	0.73	0.727	0.721	0.71	0.719	0.73	0.733	0.751	0.753	0.734	0.725	0.751	0.741	0.707	0.722	0.702	0.712	0.696	0.73	0.729	0.729
		2017-04-04 13:37:53	0.856	0.01719	10	0.72945	0.00663	11	0.72127	0.00611	11			2017-04-04 13:37:53	0.982	0.834	0.877	0.81	0.788	0.886	0.861	0.834	0.87	0.818	0.756	0.732	0.747	0.733	0.722	0.698	0.686	0.717	0.748	0.746	0.739	0.714	0.747	0.764	0.721	0.725	0.701	0.699	0.697	0.716	0.725	0.725
		2017-04-04 13:54:53	0.8472	0.01473	10	0.73518	0.00463	11	0.72418	0.0075	11			2017-04-04 13:54:53	0.936	0.831	0.874	0.904	0.857	0.827	0.793	0.845	0.803	0.802	0.761	0.752	0.734	0.739	0.72	0.704	0.731	0.73	0.747	0.736	0.733	0.741	0.744	0.759	0.705	0.716	0.706	0.702	0.676	0.733	0.742	0.742
		2017-04-04 14:11:53	0.8259	0.021	10	0.71436	0.0073	11	0.71282	0.00575	11			2017-04-04 14:11:53	0.972	0.792	0.873	0.85	0.817	0.865	0.801	0.75	0.764	0.775	0.738	0.748	0.69	0.733	0.7	0.732	0.677	0.733	0.721	0.695	0.691	0.718	0.723	0.719	0.709	0.733	0.721	0.733	0.723	0.706	0.678	0.678
		2017-04-04 14:28:53	0.8563	0.02366	10	0.73409	0.00204	11	0.723	0.00696	11			2017-04-04 14:28:53	0.983	0.851	0.921	0.784	0.788	0.905	0.936	0.782	0.784	0.829	0.739	0.749	0.73	0.732	0.729	0.734	0.737	0.733	0.722	0.733	0.737	0.677	0.699	0.746	0.754	0.726	0.714	0.707	0.743	0.715	0.736	0.736
		2017-04-04 14:45:53	0.8658	0.01828	10	0.71864	0.00425	11	0.71691	0.00492	11			2017-04-04 14:45:53	0.947	0.898	0.909	0.777	0.779	0.908	0.887	0.815	0.882	0.856	0.709	0.736	0.723	0.718	0.702	0.743	0.725	0.697	0.715	0.728	0.709	0.699	0.74	0.726	0.706	0.7	0.714	0.751	0.719	0.707	0.712	0.712
		2017-04-04 15:02:53	0.8534	0.01492	10	0.73127	0.00652	11	0.72782	0.00728	11			2017-04-04 15:02:53	0.869	0.836	0.91	0.78	0.808	0.927	0.877	0.823	0.883	0.821	0.755	0.749	0.74	0.71	0.694	0.717	0.722	0.708	0.749	0.746	0.754	0.734	0.759	0.755	0.677	0.719	0.713	0.736	0.699	0.738	0.738	0.738
		2017-04-04 15:19:53	0.8564	0.02122	10	0.71473	0.0029	11	0.70655	0.00708	11			2017-04-04 15:19:53	0.923	0.791	0.951	0.887	0.742	0.933	0.859	0.825	0.836	0.817	0.711	0.718	0.705	0.707	0.702	0.726	0.715	0.709	0.73	0.711	0.728	0.712	0.707	0.717	0.681	0.709	0.693	0.663	0.688	0.73	0.736	0.736
		2017-04-04 15:36:53	0.8545	0.02222	10	0.71936	0.00403	11	0.71436	0.0037	11			2017-04-04 15:36:53	0.942	0.798	0.92	0.87	0.749	0.95	0.894	0.822	0.811	0.789	0.717	0.708	0.708	0.731	0.721	0.696	0.716	0.73	0.73	0.713	0.743	0.743	0.714	0.717	0.708	0.712	0.724	0.713	0.692	0.715	0.71	0.71
		2017-04-04 15:53:53	0.8597	0.01784	10	0.72573	0.00583	11	0.72155	0.00608	11			2017-04-04 15:53:53	0.962	0.909	0.925	0.853	0.827	0.864	0.828	0.805	0.842	0.782	0.712	0.725	0.721	0.724	0.695	0.708	0.734	0.713	0.747	0.742	0.762	0.713	0.722	0.753	0.716	0.7	0.701	0.695	0.712	0.749	0.738	0.738
		2017-04-04 16:10:53	0.8764	0.01498	10	0.71382	0.00574	11	0.716	0.00556	11			2017-04-04 16:10:53	0.971	0.835	0.935	0.84	0.845	0.839	0.833	0.891	0.892	0.883	0.708	0.748	0.726	0.708	0.711	0.698	0.7	0.688	0.697	0.73	0.738	0.699	0.715	0.728	0.709	0.723	0.681	0.711	0.704	0.72	0.743	0.743
		2017-04-04 16:27:53	0.8533	0.0174	10	0.722	0.00565	11	0.71291	0.00565	11			2017-04-04 16:27:53	0.961	0.772	0.866	0.847	0.807	0.899	0.802	0.853	0.893	0.833	0.71	0.726	0.687	0.744	0.738	0.719	0.714	0.703	0.718	0.732	0.751	0.687	0.735	0.708	0.715	0.722	0.687	0.721	0.684	0.725	0.729	0.729
		2017-04-04 16:44:53	0.846	0.01847	10	0.71936	0.00585	11	0.71255	0.00604	11			2017-04-04 16:44:53	0.962	0.806	0.865	0.899	0.791	0.903	0.819	0.796	0.822	0.797	0.724	0.706	0.714	0.739	0.73	0.752	0.71	0.686	0.722	0.734	0.696	0.718	0.741	0.719	0.715	0.728	0.676	0.72	0.675	0.722	0.712	0.712
		2017-04-04 17:01:53	0.8584	0.02087	10	0.72255	0.0052	11	0.71964	0.00496	11			2017-04-04 17:01:53	0.929	0.789	0.929	0.927	0.793	0.938	0.863	0.789	0.824	0.803	0.691	0.724	0.72	0.731	0.74	0.746	0.706	0.701	0.728	0.739	0.722	0.715	0.713	0.734	0.725	0.736	0.709	0.698	0.69	0.72	0.738	0.738
		2017-04-04 17:18:53	0.8687	0.01995	10	0.72445	0.00404	11	0.71755	0.00214	11			2017-04-04 17:18:53	0.936	0.907	0.922	0.868	0.749	0.904	0.89	0.839	0.899	0.773	0.733	0.713	0.707	0.739	0.721	0.75	0.712	0.734	0.722	0.712	0.726	0.711	0.721	0.724	0.716	0.723	0.699	0.72	0.722	0.719	0.719	0.719
		2017-04-04 17:35:53	0.8703	0.02314	10	0.75173	0.01236	11	0.72009	0.0063	11			2017-04-04 17:35:53	0.974	0.933	0.907	0.872	0.858	0.922	0.906	0.794	0.796	0.741	0.724	0.764	0.742	0.722	0.701	0.694	0.77	0.743	0.788	0.797	0.824	0.739	0.734	0.767	0.7	0.7	0.699	0.717	0.73	0.717	0.709	0.709
		2017-04-04 17:52:53	0.8551	0.02551	10	0.84236	0.02123	11	0.73045	0.00823	11			2017-04-04 17:52:53	0.937	0.865	0.985	0.882	0.841	0.919	0.853	0.776	0.751	0.742	0.768	0.799	0.848	0.792	0.795	0.736	0.859	0.872	0.926	0.919	0.952	0.71	0.732	0.745	0.705	0.725	0.688	0.724	0.708	0.766	0.766	0.766
		2017-04-04 18:09:53	0.8553	0.02942	10	0.87845	0.01403	11	0.74418	0.00476	11			2017-04-04 18:09:53	0.993	0.891	0.902	0.898	0.8	0.915	0.933	0.768	0.736	0.717	0.895	0.779	0.848	0.892	0.913	0.813	0.893	0.882	0.9	0.919	0.929	0.739	0.743	0.734	0.738	0.757	0.739	0.781	0.761	0.732	0.731	0.731
		2017-04-04 18:26:53	0.869	0.0221	10	0.90636	0.00872	11	0.734	0.00314	11			2017-04-04 18:26:53	0.974	0.896	0.935	0.864	0.815	0.925	0.898	0.742	0.828	0.813	0.908	0.851	0.906	0.933	0.885	0.894	0.933	0.933	0.878	0.901	0.948	0.743	0.743	0.732	0.731	0.725	0.745	0.734	0.733	0.75	0.719	0.719
		2017-04-04 18:43:53	0.8625	0.02504	10	0.91282	0.00575	11	0.74373	0.00558	11			2017-04-04 18:43:53	0.996	0.883	0.948	0.828	0.763	0.891	0.927	0.787	0.829	0.773	0.92	0.924	0.884	0.896	0.913	0.896	0.927	0.901	0.942	0.899	0.939	0.728	0.746	0.744	0.718	0.739	0.736	0.729	0.771	0.782	0.744	0.744
		2017-04-04 19:00:53	0.8705	0.02856	10	0.91936	0.00678	11	0.75418	0.00581	11			2017-04-04 19:00:53	1.012	0.896	0.938	0.884	0.763	0.919	0.957	0.804	0.779	0.753	0.904	0.894	0.946	0.931	0.96	0.888	0.917	0.916	0.932	0.898	0.927	0.754	0.735	0.8	0.744	0.749	0.745	0.752	0.768	0.727	0.761	0.761
		2017-04-04 19:17:53	0.8668	0.02224	10	0.92282	0.0087	11	0.75373	0.00527	11			2017-04-04 19:17:53	0.973	0.872	0.941	0.825	0.821	0.925	0.923	0.758	0.808	0.822	0.887	0.912	0.92	0.934	0.958	0.876	0.937	0.91	0.925	0.915	0.977	0.759	0.752	0.773	0.734	0.755	0.722	0.747	0.736	0.773	0.77	0.77
		2017-04-04 19:34:53	0.8773	0.02679	10	0.92673	0.00942	11	0.75682	0.007	11			2017-04-04 19:34:53	0.998	0.894	0.918	0.785	0.86	0.97	0.954	0.75	0.787	0.857	0.916	0.895	0.932	0.975	0.943	0.919	0.938	0.855	0.938	0.934	0.949	0.744	0.769	0.764	0.728	0.78	0.729	0.74	0.737	0.802	0.766	0.766
		2017-04-04 19:51:53	0.8948	0.02458	10	0.91245	0.00643	11	0.74782	0.00573	11			2017-04-04 19:51:53	0.999	0.931	0.937	0.841	0.79	0.963	0.985	0.863	0.846	0.793	0.874	0.936	0.931	0.927	0.913	0.931	0.909	0.902	0.898	0.883	0.933	0.757	0.738	0.769	0.72	0.783	0.723	0.753	0.74	0.761	0.741	0.741
		2017-04-04 20:08:53	0.8933	0.02083	10	0.93164	0.00742	11	0.75709	0.00915	11			2017-04-04 20:08:53	0.973	0.914	0.923	0.929	0.913	0.95	0.916	0.77	0.803	0.842	0.909	0.948	0.941	0.971	0.967	0.938	0.924	0.91	0.916	0.892	0.932	0.745	0.744	0.782	0.745	0.811	0.703	0.749	0.725	0.788	0.768	0.768
		2017-04-04 20:25:53	0.8803	0.02627	10	0.90509	0.0098	11	0.74927	0.00789	11			2017-04-04 20:25:53	0.988	0.918	0.938	0.87	0.936	0.939	0.909	0.754	0.762	0.789	0.9	0.92	0.929	0.916	0.923	0.928	0.863	0.834	0.899	0.896	0.948	0.748	0.736	0.764	0.73	0.775	0.697	0.747	0.724	0.787	0.767	0.767
		2017-04-04 20:42:53	0.9033	0.02325	10	0.89591	0.01153	11	0.75482	0.00616	11			2017-04-04 20:42:53	0.988	0.918	0.937	0.863	0.91	0.977	0.971	0.876	0.846	0.747	0.879	0.926	0.914	0.935	0.885	0.915	0.837	0.82	0.898	0.909	0.937	0.764	0.734	0.792	0.728	0.781	0.755	0.765	0.744	0.764	0.738	0.738
		2017-04-04 20:59:53	0.9205	0.0204	10	0.89482	0.01328	11	0.75318	0.00968	11			2017-04-04 20:59:53	1.044	0.965	0.937	0.81	0.895	0.94	0.951	0.879	0.927	0.857	0.942	0.904	0.875	0.948	0.881	0.916	0.817	0.823	0.907	0.892	0.938	0.748	0.765	0.788	0.704	0.789	0.742	0.745	0.691	0.783	0.765	0.765
		2017-04-04 21:16:53	0.9171	0.02116	10	0.86609	0.01548	11	0.75364	0.00824	11			2017-04-04 21:16:53	1.005	0.943	0.966	0.787	0.927	0.971	0.964	0.866	0.887	0.855	0.884	0.906	0.884	0.906	0.853	0.946	0.787	0.768	0.857	0.87	0.866	0.742	0.763	0.805	0.71	0.799	0.744	0.752	0.734	0.751	0.745	0.745
		2017-04-04 21:33:53	0.9179	0.02315	10	0.84773	0.01414	11	0.74718	0.00958	11			2017-04-04 21:33:53	0.993	0.937	0.981	0.838	0.956	0.957	0.968	0.759	0.889	0.901	0.819	0.845	0.815	0.897	0.856	0.882	0.789	0.763	0.884	0.862	0.913	0.729	0.756	0.788	0.718	0.779	0.72	0.705	0.707	0.763	0.777	0.777
		2017-04-04 21:50:53	0.9349	0.01634	10	0.833	0.01631	11	0.74955	0.00495	11			2017-04-04 21:50:53	0.968	0.952	0.933	0.918	0.982	0.988	0.979	0.841	0.934	0.854	0.827	0.825	0.778	0.922	0.803	0.889	0.801	0.737	0.835	0.892	0.854	0.723	0.742	0.784	0.728	0.763	0.749	0.749	0.752	0.759	0.748	0.748
		2017-04-04 22:07:53	0.9199	0.01829	10	0.80727	0.01126	11	0.73936	0.00826	11			2017-04-04 22:07:53	1.027	0.938	0.948	0.87	0.953	0.956	0.927	0.836	0.894	0.85	0.809	0.793	0.805	0.873	0.783	0.874	0.78	0.759	0.777	0.826	0.801	0.707	0.76	0.773	0.714	0.773	0.717	0.725	0.701	0.741	0.761	0.761
		2017-04-04 22:24:53	0.9341	0.01561	10	0.78591	0.01268	11	0.74418	0.01001	11			2017-04-04 22:24:53	0.988	0.958	0.984	0.9	0.964	0.96	0.937	0.823	0.918	0.909	0.801	0.807	0.76	0.869	0.752	0.83	0.749	0.724	0.777	0.811	0.765	0.744	0.772	0.788	0.711	0.8	0.709	0.697	0.72	0.751	0.747	0.747
		2017-04-04 22:41:53	0.9308	0.0141	10	0.76473	0.0076	11	0.73645	0.00641	11			2017-04-04 22:41:53	0.977	0.945	0.966	0.861	0.959	0.972	0.959	0.865	0.911	0.893	0.793	0.768	0.77	0.798	0.756	0.797	0.736	0.719	0.749	0.771	0.755	0.73	0.755	0.763	0.718	0.767	0.708	0.718	0.709	0.751	0.741	0.741
		2017-04-04 22:58:53	0.923	0.02498	10	0.72882	0.00806	11	0.73218	0.00729	11			2017-04-04 22:58:53	1.006	0.945	0.97	0.77	0.978	0.952	0.989	0.875	0.934	0.811	0.749	0.734	0.709	0.699	0.698	0.787	0.724	0.706	0.732	0.727	0.752	0.708	0.743	0.749	0.696	0.782	0.716	0.71	0.727	0.735	0.744	0.744
		2017-04-04 23:15:53	0.9366	0.01533	10	0.729	0.00339	11	0.72336	0.00728	11			2017-04-04 23:15:53	1.018	0.946	0.931	0.861	0.961	0.992	0.949	0.892	0.933	0.883	0.738	0.744	0.733	0.735	0.718	0.743	0.733	0.713	0.715	0.718	0.729	0.702	0.733	0.746	0.691	0.775	0.705	0.709	0.716	0.71	0.735	0.735
		2017-04-04 23:32:53	0.9506	0.0162	10	0.72982	0.00544	11	0.72473	0.00435	11			2017-04-04 23:32:53	1.044	0.964	0.96	0.882	0.99	0.952	0.959	0.932	0.961	0.862	0.766	0.745	0.726	0.732	0.741	0.734	0.7	0.714	0.71	0.727	0.733	0.723	0.738	0.742	0.714	0.753	0.713	0.731	0.708	0.722	0.714	0.714
		2017-04-04 23:49:53	0.9401	0.01027	10	0.71764	0.00462	11	0.71418	0.00428	11			2017-04-04 23:49:53	0.993	0.938	0.969	0.881	0.954	0.967	0.935	0.928	0.93	0.906	0.735	0.745	0.721	0.73	0.706	0.722	0.719	0.691	0.707	0.71	0.708	0.699	0.723	0.742	0.706	0.725	0.715	0.705	0.69	0.723	0.714	0.714
		2017-04-05 00:06:53	0.9439	0.01289	10	0.71955	0.00525	11	0.72273	0.00387	11			2017-04-05 00:06:53	1.017	0.911	0.951	0.912	0.993	0.975	0.949	0.904	0.931	0.896	0.725	0.748	0.692	0.728	0.724	0.72	0.694	0.709	0.707	0.734	0.734	0.713	0.734	0.739	0.722	0.737	0.717	0.694	0.722	0.732	0.72	0.72
		2017-04-05 00:23:53	0.9398	0.01759	10	0.73027	0.00515	11	0.72845	0.00603	11			2017-04-05 00:23:53	1.018	0.892	0.978	0.914	0.987	0.969	0.951	0.912	0.952	0.825	0.718	0.722	0.754	0.736	0.732	0.754	0.694	0.74	0.723	0.736	0.724	0.719	0.745	0.757	0.696	0.75	0.72	0.701	0.714	0.731	0.74	0.74
		2017-04-05 00:40:53	0.9584	0.014	10	0.71764	0.00363	11	0.71555	0.00492	11			2017-04-05 00:40:53	1.033	0.881	0.98	0.941	0.987	0.995	0.972	0.914	0.954	0.927	0.719	0.702	0.717	0.734	0.736	0.717	0.694	0.723	0.718	0.715	0.719	0.7	0.716	0.727	0.713	0.754	0.706	0.696	0.7	0.725	0.717	0.717
		2017-04-05 00:57:53	0.9573	0.01304	10	0.71945	0.00369	11	0.72173	0.00411	11			2017-04-05 00:57:53	1.029	0.894	0.948	0.904	0.967	0.969	1.01	0.948	0.958	0.946	0.728	0.716	0.723	0.692	0.71	0.722	0.716	0.719	0.73	0.718	0.74	0.714	0.741	0.727	0.704	0.723	0.705	0.713	0.708	0.73	0.737	0.737
		2017-04-05 01:14:53	0.9472	0.01053	10	0.71655	0.00277	11	0.71909	0.00616	11			2017-04-05 01:14:53	0.993	0.948	0.944	0.94	0.956	0.978	0.964	0.879	0.963	0.907	0.72	0.725	0.713	0.725	0.705	0.705	0.732	0.704	0.715	0.719	0.719	0.736	0.751	0.735	0.712	0.732	0.687	0.714	0.684	0.711	0.724	0.724
		2017-04-05 01:31:53	0.9466	0.01293	10	0.71245	0.0047	11	0.71773	0.00465	11			2017-04-05 01:31:53	1.002	0.936	0.96	0.952	0.982	0.948	0.973	0.916	0.944	0.853	0.734	0.724	0.698	0.718	0.695	0.731	0.69	0.698	0.708	0.727	0.714	0.708	0.741	0.728	0.689	0.719	0.722	0.706	0.702	0.716	0.732	0.732
		2017-04-05 01:48:53	0.9618	0.00842	10	0.71782	0.00409	11	0.70855	0.00374	11			2017-04-05 01:48:53	0.997	0.922	0.93	0.952	0.975	1.001	0.981	0.958	0.959	0.943	0.711	0.719	0.74	0.708	0.699	0.714	0.721	0.732	0.701	0.736	0.715	0.683	0.707	0.717	0.71	0.692	0.728	0.713	0.71	0.72	0.707	0.707
		2017-04-05 02:05:53	0.9441	0.00838	10	0.70491	0.00506	11	0.70218	0.00492	11			2017-04-05 02:05:53	0.977	0.949	0.916	0.953	0.988	0.957	0.914	0.908	0.94	0.939	0.724	0.712	0.691	0.671	0.709	0.707	0.721	0.723	0.712	0.698	0.686	0.692	0.72	0.711	0.699	0.712	0.718	0.688	0.717	0.713	0.677	0.677
		2017-04-05 02:22:53	0.9504	0.01102	10	0.70282	0.00466	11	0.71355	0.00313	11			2017-04-05 02:22:53	1.011	0.92	0.953	0.959	0.963	0.977	0.954	0.88	0.956	0.931	0.7	0.692	0.698	0.728	0.718	0.703	0.704	0.698	0.711	0.668	0.711	0.691	0.713	0.714	0.722	0.735	0.711	0.709	0.711	0.713	0.715	0.715
		2017-04-05 02:39:53	0.9489	0.01519	10	0.71527	0.0043	11	0.71991	0.00251	11			2017-04-05 02:39:53	1.008	0.932	0.956	0.925	0.997	0.94	0.978	0.838	0.976	0.939	0.712	0.717	0.717	0.705	0.696	0.736	0.691	0.712	0.721	0.733	0.728	0.719	0.719	0.729	0.702	0.723	0.713	0.712	0.72	0.728	0.727	0.727
		2017-04-05 02:56:53	0.9489	0.01159	10	0.70882	0.00595	11	0.70955	0.00281	11			2017-04-05 02:56:53	1.013	0.888	0.959	0.967	0.968	0.965	0.95	0.929	0.954	0.896	0.694	0.714	0.717	0.714	0.691	0.697	0.685	0.685	0.723	0.738	0.739	0.705	0.717	0.716	0.704	0.71	0.708	0.706	0.687	0.714	0.719	0.719
		2017-04-05 03:13:53	0.9299	0.01517	10	0.70591	0.00555	11	0.71127	0.00523	11			2017-04-05 03:13:53	1.009	0.848	0.909	0.966	0.992	0.929	0.912	0.927	0.918	0.889	0.729	0.72	0.714	0.726	0.705	0.725	0.678	0.679	0.701	0.696	0.692	0.718	0.72	0.726	0.717	0.746	0.698	0.691	0.705	0.683	0.71	0.71
		2017-04-05 03:30:53	0.9446	0.01503	10	0.70391	0.00693	11	0.70873	0.00507	11			2017-04-05 03:30:53	1.017	0.844	0.98	0.952	0.939	0.981	0.922	0.905	0.947	0.959	0.721	0.716	0.751	0.704	0.709	0.713	0.687	0.68	0.708	0.667	0.687	0.718	0.735	0.741	0.703	0.687	0.694	0.71	0.699	0.711	0.699	0.699
		2017-04-05 03:47:53	0.9395	0.01605	10	0.71391	0.00243	11	0.70127	0.0049	11			2017-04-05 03:47:53	1.001	0.81	0.969	0.935	0.962	0.927	0.932	0.935	0.961	0.963	0.721	0.732	0.717	0.706	0.71	0.711	0.707	0.718	0.704	0.716	0.711	0.724	0.724	0.72	0.68	0.701	0.701	0.681	0.696	0.709	0.689	0.689
		2017-04-05 04:04:53	0.9559	0.01198	10	0.71391	0.0033	11	0.71173	0.0067	11			2017-04-05 04:04:53	1.02	0.921	0.96	0.958	1.004	0.961	0.958	0.885	0.948	0.944	0.705	0.705	0.728	0.734	0.717	0.71	0.706	0.703	0.727	0.707	0.711	0.724	0.729	0.728	0.74	0.725	0.698	0.71	0.658	0.699	0.709	0.709
		2017-04-05 04:21:53	0.9615	0.00677	10	0.72145	0.00672	11	0.72736	0.00669	11			2017-04-05 04:21:53	1.004	0.948	0.972	0.953	0.978	0.958	0.977	0.932	0.954	0.939	0.737	0.751	0.735	0.707	0.728	0.727	0.676	0.692	0.732	0.738	0.713	0.733	0.742	0.773	0.717	0.742	0.692	0.707	0.706	0.739	0.725	0.725
		2017-04-05 04:38:53	0.9554	0.01281	10	0.71591	0.00637	11	0.71609	0.00484	11			2017-04-05 04:38:53	1.035	0.939	0.95	0.905	1.008	0.924	0.945	0.917	0.971	0.96	0.724	0.686	0.72	0.725	0.714	0.741	0.68	0.696	0.723	0.748	0.718	0.713	0.727	0.7	0.716	0.73	0.702	0.703	0.691	0.745	0.725	0.725
		2017-04-05 04:55:53	0.9261	0.01624	10	0.711	0.00472	11	0.71073	0.00289	11			2017-04-05 04:55:53	0.997	0.924	0.908	0.819	0.97	0.878	0.964	0.919	0.96	0.922	0.71	0.704	0.702	0.722	0.71	0.734	0.684	0.688	0.718	0.725	0.724	0.723	0.702	0.728	0.707	0.708	0.7	0.696	0.716	0.714	0.712	0.712
		2017-04-05 05:12:53	0.9069	0.0162	10	0.70945	0.00451	11	0.70673	0.00418	11			2017-04-05 05:12:53	0.958	0.908	0.93	0.853	0.957	0.788	0.934	0.908	0.916	0.917	0.695	0.71	0.703	0.723	0.721	0.703	0.731	0.684	0.693	0.72	0.721	0.69	0.698	0.71	0.717	0.736	0.704	0.685	0.7	0.71	0.712	0.712
		2017-04-05 05:29:53	0.9187	0.01204	10	0.708	0.00341	11	0.70645	0.00191	11			2017-04-05 05:29:53	0.988	0.905	0.926	0.868	0.946	0.872	0.958	0.915	0.921	0.888	0.701	0.714	0.692	0.71	0.726	0.723	0.704	0.703	0.704	0.693	0.718	0.713	0.706	0.713	0.714	0.71	0.693	0.708	0.702	0.7	0.706	0.706
		2017-04-05 05:46:53	0.9204	0.01687	10	0.70909	0.00228	11	0.71145	0.00427	11			2017-04-05 05:46:53	0.999	0.814	0.9	0.909	0.92	0.92	0.974	0.947	0.954	0.867	0.707	0.693	0.712	0.707	0.716	0.717	0.707	0.716	0.712	0.699	0.714	0.688	0.694	0.722	0.728	0.737	0.71	0.706	0.703	0.714	0.712	0.712
		2017-04-05 06:03:53	0.9222	0.01915	10	0.71255	0.00577	11	0.71618	0.0051	11			2017-04-05 06:03:53	1.018	0.807	0.928	0.867	0.968	0.943	0.979	0.913	0.882	0.917	0.725	0.715	0.725	0.721	0.712	0.683	0.686	0.687	0.731	0.739	0.714	0.743	0.717	0.726	0.711	0.698	0.733	0.724	0.724	0.72	0.691	0.691
		2017-04-05 06:20:53	0.9208	0.01565	10	0.71036	0.00315	11	0.71118	0.00532	11			2017-04-05 06:20:53	0.987	0.869	0.971	0.848	0.96	0.951	0.937	0.893	0.861	0.931	0.701	0.729	0.71	0.724	0.706	0.698	0.705	0.706	0.72	0.716	0.699	0.72	0.702	0.734	0.677	0.717	0.706	0.702	0.694	0.739	0.716	0.716
		2017-04-05 06:37:53	0.9156	0.01481	10	0.71382	0.00489	11	0.71418	0.00297	11			2017-04-05 06:37:53	0.957	0.924	0.984	0.825	0.895	0.884	0.96	0.878	0.917	0.932	0.724	0.736	0.678	0.715	0.694	0.731	0.713	0.711	0.717	0.713	0.72	0.711	0.722	0.707	0.72	0.71	0.71	0.693	0.71	0.725	0.724	0.724
		2017-04-05 06:54:53	0.9102	0.01638	10	0.70891	0.00328	11	0.71145	0.00575	11			2017-04-05 06:54:53	0.987	0.939	0.984	0.853	0.823	0.88	0.91	0.898	0.913	0.915	0.713	0.71	0.709	0.721	0.714	0.715	0.702	0.698	0.683	0.717	0.716	0.722	0.739	0.724	0.716	0.725	0.692	0.669	0.701	0.704	0.717	0.717
		2017-04-05 07:11:53	0.9072	0.01695	10	0.71309	0.00843	11	0.70773	0.00598	11			2017-04-05 07:11:53	0.969	0.806	0.954	0.905	0.894	0.902	0.974	0.841	0.929	0.898	0.698	0.71	0.733	0.721	0.728	0.705	0.652	0.69	0.761	0.717	0.729	0.715	0.698	0.743	0.689	0.722	0.709	0.724	0.7	0.723	0.681	0.681
		2017-04-05 07:28:53	0.9089	0.01273	10	0.70255	0.00827	11	0.70536	0.00751	11			2017-04-05 07:28:53	0.974	0.837	0.943	0.889	0.919	0.902	0.928	0.862	0.898	0.937	0.717	0.731	0.73	0.648	0.653	0.711	0.7	0.714	0.711	0.706	0.707	0.728	0.727	0.744	0.652	0.695	0.702	0.705	0.679	0.713	0.707	0.707
		2017-04-05 07:45:53	0.9154	0.01578	10	0.70045	0.00473	11	0.71627	0.00358	11			2017-04-05 07:45:53	0.961	0.856	0.95	0.911	0.859	0.974	0.973	0.894	0.845	0.931	0.691	0.709	0.682	0.727	0.718	0.691	0.688	0.68	0.716	0.697	0.706	0.715	0.709	0.726	0.721	0.728	0.719	0.723	0.686	0.708	0.722	0.722
		2017-04-05 08:02:53	0.9098	0.01575	10	0.71118	0.00461	11	0.71036	0.00308	11			2017-04-05 08:02:53	0.992	0.931	0.93	0.886	0.819	0.959	0.933	0.901	0.863	0.884	0.722	0.699	0.717	0.733	0.727	0.687	0.697	0.713	0.726	0.694	0.708	0.712	0.713	0.709	0.717	0.724	0.701	0.687	0.704	0.721	0.713	0.713
		2017-04-05 08:19:53	0.9214	0.01391	10	0.71445	0.00327	11	0.71945	0.00294	11			2017-04-05 08:19:53	0.98	0.893	0.961	0.843	0.918	0.944	0.973	0.925	0.895	0.882	0.692	0.725	0.72	0.725	0.722	0.7	0.709	0.708	0.721	0.717	0.72	0.712	0.713	0.719	0.738	0.715	0.713	0.711	0.712	0.717	0.732	0.732
		2017-04-05 08:36:53	0.901	0.01286	10	0.70382	0.00799	11	0.71718	0.00294	11			2017-04-05 08:36:53	0.943	0.864	0.904	0.81	0.9	0.9	0.939	0.909	0.896	0.945	0.701	0.728	0.693	0.635	0.69	0.719	0.711	0.699	0.726	0.714	0.726	0.728	0.712	0.729	0.692	0.714	0.718	0.721	0.719	0.718	0.719	0.719
		2017-04-05 08:53:53	0.9211	0.01835	10	0.71873	0.00415	11	0.70609	0.00304	11			2017-04-05 08:53:53	0.97	0.833	0.947	0.808	0.958	0.936	0.985	0.935	0.94	0.899	0.718	0.73	0.733	0.731	0.721	0.697	0.7	0.715	0.702	0.724	0.735	0.707	0.715	0.721	0.704	0.714	0.7	0.684	0.696	0.708	0.709	0.709
		2017-04-05 09:10:53	0.9002	0.01368	10	0.711	0.00495	11	0.70782	0.00619	11			2017-04-05 09:10:53	0.961	0.864	0.914	0.904	0.93	0.9	0.917	0.806	0.875	0.931	0.731	0.738	0.713	0.712	0.703	0.697	0.698	0.707	0.688	0.701	0.733	0.701	0.724	0.755	0.717	0.677	0.717	0.701	0.692	0.692	0.705	0.705
		2017-04-05 09:27:53	0.8968	0.00979	10	0.70745	0.0056	11	0.71136	0.00403	11			2017-04-05 09:27:53	0.939	0.88	0.901	0.923	0.896	0.891	0.897	0.823	0.903	0.915	0.703	0.735	0.687	0.73	0.729	0.699	0.681	0.695	0.696	0.705	0.722	0.688	0.719	0.725	0.706	0.72	0.719	0.701	0.695	0.702	0.725	0.725
		2017-04-05 09:44:53	0.8962	0.01707	10	0.711	0.00354	11	0.702	0.00672	11			2017-04-05 09:44:53	0.985	0.841	0.895	0.807	0.907	0.917	0.967	0.86	0.877	0.906	0.713	0.72	0.703	0.728	0.704	0.723	0.703	0.692	0.719	0.719	0.697	0.718	0.68	0.741	0.681	0.711	0.723	0.664	0.69	0.714	0.7	0.7
		2017-04-05 10:01:53	0.8776	0.02116	10	0.71782	0.00554	11	0.71609	0.00408	11			2017-04-05 10:01:53	0.962	0.815	0.886	0.787	0.947	0.865	0.968	0.893	0.792	0.861	0.722	0.7	0.735	0.738	0.732	0.702	0.687	0.698	0.736	0.732	0.714	0.719	0.735	0.726	0.73	0.716	0.706	0.686	0.717	0.724	0.709	0.709
		2017-04-05 10:18:53	0.8786	0.01243	10	0.72155	0.00406	11	0.71518	0.00722	11			2017-04-05 10:18:53	0.877	0.804	0.867	0.877	0.921	0.843	0.919	0.864	0.936	0.878	0.731	0.734	0.734	0.705	0.725	0.709	0.724	0.696	0.738	0.725	0.716	0.739	0.729	0.748	0.711	0.708	0.698	0.706	0.66	0.71	0.729	0.729
		2017-04-05 10:35:53	0.8967	0.01009	10	0.70755	0.00541	11	0.72191	0.00357	11			2017-04-05 10:35:53	0.928	0.863	0.927	0.885	0.931	0.929	0.915	0.858	0.865	0.866	0.701	0.725	0.72	0.743	0.713	0.706	0.68	0.697	0.706	0.708	0.684	0.722	0.717	0.716	0.737	0.733	0.712	0.712	0.727	0.699	0.733	0.733
		2017-04-05 10:52:53	0.8983	0.01112	10	0.70645	0.00655	11	0.70691	0.00393	11			2017-04-05 10:52:53	0.831	0.883	0.899	0.925	0.949	0.923	0.884	0.929	0.862	0.898	0.692	0.717	0.71	0.722	0.713	0.739	0.696	0.724	0.662	0.714	0.682	0.7	0.692	0.728	0.688	0.712	0.71	0.728	0.709	0.711	0.699	0.699
		2017-04-05 11:09:53	0.9128	0.01092	10	0.72691	0.00844	11	0.72136	0.00655	11			2017-04-05 11:09:53	0.945	0.886	0.947	0.914	0.941	0.934	0.942	0.898	0.863	0.858	0.716	0.71	0.672	0.728	0.73	0.719	0.708	0.727	0.751	0.775	0.76	0.696	0.733	0.734	0.718	0.733	0.72	0.683	0.692	0.746	0.74	0.74
		2017-04-05 11:26:53	0.8932	0.01837	10	0.71327	0.00497	11	0.70636	0.00379	11			2017-04-05 11:26:53	0.919	0.856	0.917	0.846	0.973	0.93	0.934	0.841	0.932	0.784	0.737	0.709	0.712	0.718	0.711	0.718	0.677	0.696	0.73	0.711	0.727	0.684	0.727	0.689	0.709	0.708	0.705	0.698	0.717	0.703	0.715	0.715
		2017-04-05 11:43:53	0.8804	0.0144	10	0.71955	0.00377	11	0.71718	0.00464	11			2017-04-05 11:43:53	0.917	0.828	0.844	0.81	0.934	0.929	0.924	0.896	0.852	0.87	0.706	0.727	0.711	0.726	0.707	0.699	0.729	0.714	0.731	0.737	0.728	0.723	0.689	0.716	0.742	0.723	0.727	0.693	0.715	0.731	0.715	0.715
		2017-04-05 12:00:53	0.8743	0.01279	10	0.71927	0.00552	11	0.70991	0.00506	11			2017-04-05 12:00:53	0.901	0.83	0.887	0.865	0.908	0.957	0.867	0.848	0.821	0.859	0.709	0.746	0.742	0.71	0.725	0.699	0.697	0.72	0.732	0.736	0.696	0.727	0.72	0.736	0.716	0.71	0.679	0.698	0.686	0.709	0.714	0.714
		2017-04-05 12:17:53	0.8815	0.01491	10	0.72682	0.00702	11	0.71018	0.00596	11			2017-04-05 12:17:53	0.9	0.912	0.88	0.902	0.96	0.889	0.821	0.83	0.91	0.811	0.717	0.753	0.723	0.737	0.709	0.705	0.696	0.709	0.728	0.745	0.773	0.715	0.701	0.72	0.714	0.728	0.692	0.678	0.679	0.723	0.731	0.731
		2017-04-05 12:34:53	0.8752	0.01425	10	0.70527	0.00578	11	0.70573	0.00564	11			2017-04-05 12:34:53	0.916	0.834	0.915	0.819	0.904	0.921	0.855	0.813	0.851	0.924	0.694	0.73	0.725	0.706	0.707	0.703	0.669	0.684	0.731	0.712	0.697	0.696	0.704	0.719	0.664	0.703	0.717	0.689	0.699	0.72	0.726	0.726
		2017-04-05 12:51:53	0.8688	0.01579	10	0.70591	0.00452	11	0.71	0.00402	11			2017-04-05 12:51:53	0.845	0.779	0.93	0.807	0.847	0.923	0.896	0.903	0.86	0.898	0.69	0.69	0.693	0.699	0.689	0.723	0.709	0.734	0.713	0.71	0.715	0.704	0.715	0.732	0.693	0.682	0.719	0.715	0.716	0.708	0.713	0.713
		2017-04-05 13:08:53	0.8558	0.01451	10	0.72	0.0054	11	0.70609	0.00455	11			2017-04-05 13:08:53	0.832	0.788	0.916	0.881	0.804	0.922	0.812	0.86	0.876	0.867	0.699	0.698	0.694	0.729	0.725	0.711	0.72	0.723	0.751	0.734	0.736	0.717	0.698	0.692	0.701	0.699	0.677	0.705	0.706	0.726	0.723	0.723
		2017-04-05 13:25:53	0.8572	0.01839	10	0.71509	0.00565	11	0.71464	0.00457	11			2017-04-05 13:25:53	0.888	0.878	0.93	0.913	0.795	0.928	0.787	0.78	0.839	0.834	0.703	0.707	0.702	0.744	0.75	0.698	0.705	0.703	0.718	0.734	0.702	0.698	0.732	0.705	0.741	0.721	0.717	0.691	0.706	0.704	0.723	0.723
		2017-04-05 13:42:53	0.8518	0.02263	10	0.71082	0.00573	11	0.72227	0.00536	11			2017-04-05 13:42:53	0.906	0.892	0.914	0.905	0.762	0.956	0.761	0.774	0.818	0.83	0.709	0.728	0.729	0.696	0.685	0.737	0.677	0.704	0.718	0.724	0.712	0.718	0.715	0.747	0.714	0.722	0.727	0.685	0.705	0.734	0.739	0.739
		2017-04-05 13:59:53	0.8437	0.01848	10	0.71255	0.00536	11	0.71236	0.00564	11			2017-04-05 13:59:53	0.89	0.859	0.866	0.873	0.87	0.947	0.804	0.763	0.777	0.788	0.692	0.746	0.713	0.746	0.711	0.704	0.695	0.704	0.708	0.709	0.71	0.684	0.723	0.729	0.729	0.714	0.728	0.71	0.738	0.687	0.697	0.697
		2017-04-05 14:16:53	0.8791	0.01751	10	0.72027	0.00328	11	0.70755	0.00448	11			2017-04-05 14:16:53	0.925	0.85	0.833	0.897	0.906	0.919	0.92	0.748	0.882	0.911	0.725	0.721	0.726	0.703	0.718	0.731	0.709	0.706	0.728	0.738	0.718	0.706	0.698	0.715	0.685	0.728	0.701	0.716	0.682	0.71	0.721	0.721
		2017-04-05 14:33:53	0.889	0.01093	10	0.71727	0.00585	11	0.72055	0.00654	11			2017-04-05 14:33:53	0.94	0.891	0.928	0.908	0.885	0.873	0.896	0.893	0.819	0.857	0.717	0.706	0.693	0.742	0.746	0.723	0.7	0.693	0.707	0.722	0.741	0.719	0.68	0.717	0.734	0.725	0.744	0.682	0.718	0.727	0.74	0.74
		2017-04-05 14:50:53	0.8859	0.01116	10	0.72782	0.00429	11	0.71191	0.00652	11			2017-04-05 14:50:53	0.935	0.918	0.876	0.891	0.911	0.831	0.887	0.914	0.861	0.835	0.728	0.747	0.736	0.701	0.707	0.739	0.743	0.725	0.72	0.729	0.731	0.721	0.734	0.744	0.693	0.702	0.693	0.684	0.683	0.733	0.722	0.722
		2017-04-05 15:07:53	0.8794	0.01232	10	0.71755	0.00372	11	0.70445	0.00419	11			2017-04-05 15:07:53	0.861	0.857	0.942	0.901	0.915	0.911	0.852	0.818	0.895	0.842	0.728	0.723	0.706	0.711	0.727	0.706	0.696	0.709	0.734	0.724	0.729	0.69	0.689	0.711	0.712	0.69	0.694	0.693	0.708	0.73	0.716	0.716
		2017-04-05 15:24:53	0.8733	0.01082	10	0.71045	0.00781	11	0.71318	0.00552	11			2017-04-05 15:24:53	0.832	0.851	0.929	0.869	0.822	0.904	0.887	0.851	0.901	0.887	0.705	0.723	0.753	0.704	0.704	0.676	0.677	0.681	0.726	0.743	0.723	0.73	0.731	0.744	0.709	0.698	0.704	0.691	0.686	0.706	0.723	0.723
		2017-04-05 15:41:53	0.8853	0.0151	10	0.70936	0.00622	11	0.71345	0.00491	11			2017-04-05 15:41:53	0.89	0.868	0.959	0.863	0.786	0.917	0.936	0.871	0.864	0.899	0.676	0.73	0.729	0.727	0.738	0.683	0.691	0.699	0.706	0.708	0.716	0.717	0.73	0.717	0.692	0.715	0.715	0.709	0.742	0.681	0.715	0.715
		2017-04-05 15:58:53	0.8765	0.01308	10	0.72527	0.00735	11	0.72127	0.003	11			2017-04-05 15:58:53	0.923	0.903	0.908	0.855	0.796	0.913	0.912	0.853	0.842	0.86	0.694	0.739	0.691	0.729	0.736	0.687	0.737	0.718	0.757	0.749	0.741	0.703	0.719	0.708	0.724	0.728	0.722	0.714	0.72	0.736	0.73	0.73
		2017-04-05 16:15:53	0.8962	0.01095	10	0.72309	0.00832	11	0.71627	0.00708	11			2017-04-05 16:15:53	0.905	0.878	0.952	0.88	0.894	0.904	0.889	0.83	0.945	0.885	0.709	0.704	0.692	0.72	0.72	0.766	0.682	0.709	0.754	0.745	0.753	0.726	0.699	0.737	0.721	0.723	0.677	0.69	0.688	0.74	0.739	0.739
		2017-04-05 16:32:53	0.8792	0.01634	10	0.70327	0.00582	11	0.69936	0.0048	11			2017-04-05 16:32:53	0.861	0.852	0.903	0.897	0.943	0.947	0.889	0.791	0.901	0.808	0.696	0.727	0.69	0.71	0.703	0.733	0.683	0.667	0.708	0.7	0.719	0.708	0.727	0.723	0.7	0.701	0.674	0.685	0.686	0.689	0.7	0.7
		2017-04-05 16:49:53	0.9008	0.01134	10	0.71064	0.00467	11	0.70636	0.00372	11			2017-04-05 16:49:53	0.841	0.956	0.905	0.876	0.922	0.924	0.914	0.916	0.907	0.847	0.708	0.712	0.741	0.706	0.707	0.713	0.684	0.696	0.718	0.73	0.702	0.718	0.718	0.706	0.707	0.71	0.679	0.688	0.706	0.708	0.715	0.715
		2017-04-05 17:06:53	0.9029	0.00926	10	0.71427	0.00487	11	0.71836	0.00468	11			2017-04-05 17:06:53	0.92	0.883	0.91	0.849	0.867	0.943	0.927	0.925	0.895	0.91	0.7	0.74	0.707	0.729	0.709	0.696	0.7	0.697	0.737	0.719	0.723	0.69	0.718	0.734	0.721	0.704	0.73	0.723	0.738	0.734	0.705	0.705
		2017-04-05 17:23:53	0.8768	0.01395	10	0.72264	0.00419	11	0.716	0.00342	11			2017-04-05 17:23:53	0.93	0.869	0.935	0.816	0.839	0.909	0.927	0.851	0.845	0.847	0.692	0.715	0.714	0.736	0.714	0.728	0.731	0.744	0.72	0.727	0.728	0.735	0.708	0.724	0.691	0.724	0.713	0.722	0.718	0.719	0.711	0.711
		2017-04-05 17:40:53	0.8533	0.0143	10	0.77582	0.01452	11	0.71491	0.00577	11			2017-04-05 17:40:53	0.871	0.928	0.865	0.79	0.889	0.836	0.891	0.784	0.83	0.849	0.734	0.741	0.71	0.758	0.731	0.74	0.81	0.811	0.832	0.828	0.839	0.709	0.737	0.725	0.705	0.707	0.706	0.676	0.699	0.73	0.735	0.735
		2017-04-05 17:57:53	0.8703	0.01775	10	0.83236	0.02007	11	0.73473	0.00397	11			2017-04-05 17:57:53	0.903	0.883	0.839	0.862	0.922	0.84	0.955	0.828	0.761	0.91	0.763	0.747	0.757	0.871	0.876	0.758	0.821	0.85	0.886	0.89	0.937	0.739	0.734	0.731	0.75	0.742	0.738	0.712	0.756	0.714	0.733	0.733
		2017-04-05 18:14:53	0.8799	0.01951	10	0.88155	0.01284	11	0.73955	0.00527	11			2017-04-05 18:14:53	0.923	0.897	0.816	0.878	0.812	0.94	0.97	0.891	0.774	0.898	0.865	0.787	0.825	0.896	0.887	0.875	0.902	0.911	0.919	0.899	0.931	0.76	0.72	0.723	0.715	0.744	0.755	0.716	0.743	0.751	0.754	0.754
		2017-04-05 18:31:53	0.8662	0.02429	10	0.87982	0.01095	11	0.73745	0.00491	11			2017-04-05 18:31:53	0.889	0.892	0.752	0.855	0.775	0.922	0.972	0.927	0.765	0.913	0.872	0.779	0.885	0.88	0.9	0.875	0.912	0.872	0.904	0.904	0.895	0.734	0.716	0.743	0.714	0.746	0.759	0.751	0.757	0.746	0.723	0.723
		2017-04-05 18:48:53	0.864	0.01974	10	0.89536	0.01034	11	0.73755	0.00374	11			2017-04-05 18:48:53	0.845	0.926	0.854	0.876	0.755	0.928	0.951	0.864	0.78	0.861	0.883	0.805	0.887	0.906	0.943	0.903	0.911	0.89	0.905	0.897	0.919	0.755	0.733	0.742	0.735	0.755	0.728	0.72	0.721	0.752	0.736	0.736
		2017-04-05 19:05:53	0.8813	0.02204	10	0.88827	0.0114	11	0.74827	0.00607	11			2017-04-05 19:05:53	0.919	0.943	0.808	0.913	0.864	0.953	0.935	0.912	0.741	0.825	0.862	0.844	0.891	0.919	0.949	0.895	0.853	0.83	0.912	0.886	0.93	0.773	0.739	0.764	0.745	0.77	0.738	0.719	0.711	0.762	0.755	0.755
		2017-04-05 19:22:53	0.876	0.02031	10	0.87473	0.0092	11	0.75036	0.00603	11			2017-04-05 19:22:53	0.915	0.902	0.872	0.936	0.775	0.886	0.958	0.892	0.758	0.866	0.868	0.843	0.876	0.891	0.93	0.892	0.818	0.846	0.888	0.875	0.895	0.762	0.761	0.744	0.769	0.791	0.737	0.749	0.745	0.75	0.723	0.723
		2017-04-05 19:39:53	0.8976	0.02078	10	0.893	0.00886	11	0.76191	0.00423	11			2017-04-05 19:39:53	0.964	0.884	0.909	0.885	0.742	0.935	0.974	0.933	0.864	0.886	0.892	0.906	0.906	0.907	0.91	0.887	0.849	0.842	0.883	0.892	0.949	0.776	0.751	0.786	0.751	0.774	0.749	0.746	0.746	0.762	0.77	0.77
		2017-04-05 19:56:53	0.9127	0.01783	10	0.87709	0.00797	11	0.74936	0.00459	11			2017-04-05 19:56:53	0.983	0.931	0.985	0.881	0.828	0.939	0.953	0.923	0.844	0.86	0.87	0.863	0.847	0.897	0.867	0.888	0.851	0.841	0.907	0.895	0.922	0.751	0.726	0.754	0.726	0.769	0.749	0.738	0.746	0.774	0.755	0.755
		2017-04-05 20:13:53	0.9261	0.01085	10	0.868	0.00802	11	0.75464	0.00498	11			2017-04-05 20:13:53	0.997	0.936	0.926	0.873	0.921	0.962	0.919	0.925	0.905	0.897	0.863	0.857	0.829	0.876	0.901	0.884	0.824	0.854	0.864	0.903	0.893	0.757	0.733	0.777	0.75	0.779	0.766	0.723	0.756	0.752	0.754	0.754
		2017-04-05 20:30:53	0.9259	0.01537	10	0.876	0.00976	11	0.75109	0.0054	11			2017-04-05 20:30:53	0.955	0.939	0.967	0.86	0.917	0.976	0.977	0.947	0.862	0.859	0.889	0.911	0.836	0.898	0.923	0.882	0.837	0.829	0.89	0.851	0.89	0.766	0.745	0.747	0.747	0.792	0.747	0.738	0.771	0.737	0.736	0.736
		2017-04-05 20:47:53	0.9108	0.02221	10	0.86655	0.00868	11	0.74091	0.00508	11			2017-04-05 20:47:53	0.968	0.944	0.971	0.912	0.799	0.956	0.961	0.959	0.81	0.828	0.84	0.886	0.818	0.905	0.864	0.916	0.843	0.859	0.859	0.861	0.881	0.748	0.729	0.751	0.718	0.768	0.741	0.72	0.72	0.745	0.755	0.755
		2017-04-05 21:04:53	0.9274	0.01315	10	0.85664	0.0094	11	0.74718	0.00461	11			2017-04-05 21:04:53	0.942	0.881	0.985	0.864	0.889	0.975	0.962	0.95	0.911	0.915	0.855	0.87	0.808	0.902	0.834	0.853	0.819	0.84	0.858	0.878	0.906	0.755	0.755	0.758	0.727	0.767	0.735	0.727	0.726	0.751	0.759	0.759
		2017-04-05 21:21:53	0.9305	0.01704	10	0.84573	0.00898	11	0.74036	0.00537	11			2017-04-05 21:21:53	1.006	0.855	0.961	0.865	0.918	0.976	1.002	0.926	0.902	0.894	0.858	0.852	0.812	0.865	0.826	0.861	0.795	0.836	0.824	0.889	0.885	0.741	0.742	0.787	0.74	0.748	0.725	0.732	0.745	0.738	0.723	0.723
		2017-04-05 21:38:53	0.9497	0.01776	10	0.82491	0.00795	11	0.73164	0.00363	11			2017-04-05 21:38:53	1.008	0.955	0.988	0.831	0.914	0.983	1.01	0.973	0.937	0.898	0.798	0.827	0.797	0.875	0.807	0.823	0.792	0.821	0.846	0.831	0.857	0.729	0.742	0.749	0.71	0.752	0.724	0.726	0.734	0.728	0.727	0.727
		2017-04-05 21:55:53	0.918	0.01715	10	0.82855	0.00842	11	0.73364	0.00637	11			2017-04-05 21:55:53	0.99	0.94	0.949	0.79	0.92	0.915	0.964	0.917	0.913	0.882	0.815	0.827	0.783	0.889	0.835	0.81	0.81	0.816	0.846	0.828	0.855	0.714	0.746	0.769	0.747	0.76	0.716	0.705	0.708	0.735	0.735	0.735
		2017-04-05 22:12:53	0.935	0.0193	10	0.81345	0.0074	11	0.72836	0.00521	11			2017-04-05 22:12:53	0.998	0.922	0.991	0.871	0.891	0.985	0.986	0.98	0.9	0.826	0.805	0.809	0.784	0.858	0.827	0.813	0.778	0.789	0.832	0.813	0.84	0.726	0.744	0.761	0.695	0.738	0.722	0.722	0.728	0.71	0.733	0.733
		2017-04-05 22:29:53	0.9424	0.01138	10	0.81773	0.01031	11	0.73173	0.0098	11			2017-04-05 22:29:53	0.988	0.958	0.983	0.88	0.927	0.975	0.955	0.94	0.902	0.916	0.842	0.842	0.781	0.841	0.799	0.762	0.78	0.809	0.861	0.86	0.818	0.73	0.763	0.8	0.71	0.755	0.718	0.688	0.69	0.725	0.735	0.735
		2017-04-05 22:46:53	0.9499	0.01618	10	0.79391	0.00919	11	0.72064	0.00516	11			2017-04-05 22:46:53	1.011	0.914	1.022	0.85	0.96	0.954	0.978	0.969	0.934	0.907	0.833	0.81	0.773	0.835	0.77	0.812	0.739	0.761	0.812	0.799	0.789	0.707	0.725	0.743	0.721	0.74	0.709	0.681	0.728	0.719	0.727	0.727
		2017-04-05 23:03:53	0.9449	0.01184	10	0.78082	0.00778	11	0.71755	0.00544	11			2017-04-05 23:03:53	1.003	0.918	0.978	0.892	0.958	0.951	0.985	0.948	0.902	0.914	0.792	0.815	0.774	0.827	0.784	0.779	0.738	0.77	0.765	0.793	0.752	0.717	0.748	0.748	0.71	0.734	0.703	0.701	0.713	0.695	0.712	0.712
		2017-04-05 23:20:53	0.9534	0.01045	10	0.77518	0.00927	11	0.72218	0.00414	11			2017-04-05 23:20:53	0.988	0.94	0.993	0.909	0.925	0.98	0.966	0.981	0.904	0.948	0.796	0.809	0.775	0.805	0.75	0.771	0.708	0.746	0.787	0.804	0.776	0.736	0.742	0.75	0.714	0.713	0.714	0.713	0.71	0.72	0.716	0.716
		2017-04-05 23:37:53	0.9534	0.01112	10	0.76127	0.01079	11	0.71255	0.00646	11			2017-04-05 23:37:53	1.013	0.946	0.984	0.891	0.972	0.953	0.977	0.946	0.915	0.937	0.771	0.79	0.77	0.82	0.748	0.745	0.724	0.692	0.754	0.802	0.758	0.697	0.743	0.749	0.712	0.737	0.712	0.688	0.691	0.713	0.698	0.698
		2017-04-05 23:54:53	0.9494	0.01688	10	0.74527	0.00542	11	0.71745	0.00421	11			2017-04-05 23:54:53	1.018	0.968	0.986	0.824	0.923	0.992	0.95	0.952	0.92	0.961	0.763	0.766	0.743	0.765	0.747	0.727	0.738	0.716	0.724	0.765	0.744	0.731	0.72	0.736	0.691	0.726	0.732	0.714	0.718	0.718	0.703	0.703
		2017-04-06 00:11:53	0.9504	0.01253	10	0.73736	0.00478	11	0.71055	0.00627	11			2017-04-06 00:11:53	0.977	0.958	0.971	0.848	0.968	0.972	0.965	0.976	0.922	0.947	0.761	0.746	0.743	0.734	0.704	0.752	0.745	0.744	0.735	0.726	0.721	0.713	0.743	0.743	0.699	0.709	0.675	0.688	0.725	0.713	0.704	0.704
		2017-04-06 00:28:53	0.9629	0.0091	10	0.73918	0.00835	11	0.71591	0.00422	11			2017-04-06 00:28:53	1.008	0.941	0.985	0.931	0.98	0.984	0.982	0.96	0.932	0.926	0.756	0.746	0.709	0.779	0.743	0.716	0.718	0.692	0.752	0.777	0.743	0.703	0.72	0.722	0.731	0.734	0.707	0.691	0.701	0.712	0.727	0.727
		2017-04-06 00:45:53	0.9488	0.00903	10	0.736	0.00768	11	0.71182	0.00433	11			2017-04-06 00:45:53	1.005	0.937	0.938	0.909	0.974	0.95	0.959	0.968	0.922	0.926	0.789	0.77	0.729	0.745	0.731	0.74	0.7	0.715	0.735	0.73	0.712	0.717	0.726	0.741	0.717	0.706	0.717	0.705	0.685	0.704	0.706	0.706
		2017-04-06 01:02:53	0.9705	0.00975	10	0.73155	0.00643	11	0.71945	0.00258	11			2017-04-06 01:02:53	1.003	0.967	1	0.96	0.996	0.991	0.984	0.965	0.916	0.923	0.766	0.749	0.739	0.749	0.746	0.722	0.705	0.696	0.723	0.714	0.738	0.717	0.717	0.731	0.713	0.725	0.705	0.734	0.71	0.72	0.721	0.721
		2017-04-06 01:19:53	0.9689	0.00877	10	0.73236	0.00438	11	0.71655	0.00429	11			2017-04-06 01:19:53	0.993	0.964	0.976	0.921	0.977	0.985	1.005	0.991	0.94	0.937	0.768	0.736	0.714	0.73	0.728	0.727	0.715	0.728	0.743	0.732	0.735	0.72	0.729	0.722	0.699	0.694	0.701	0.714	0.743	0.724	0.718	0.718
		2017-04-06 01:36:53	0.9566	0.00602	10	0.72682	0.00582	11	0.70491	0.00567	11			2017-04-06 01:36:53	0.963	0.967	0.978	0.948	0.973	0.966	0.97	0.937	0.917	0.947	0.766	0.75	0.729	0.719	0.724	0.711	0.737	0.733	0.72	0.705	0.701	0.731	0.743	0.707	0.71	0.709	0.686	0.684	0.686	0.708	0.695	0.695
		2017-04-06 01:53:53	0.9554	0.01055	10	0.71927	0.00613	11	0.717	0.0053	11			2017-04-06 01:53:53	1.006	0.927	0.962	0.958	1.001	0.967	0.96	0.921	0.899	0.953	0.737	0.753	0.734	0.723	0.73	0.71	0.694	0.681	0.712	0.712	0.726	0.722	0.747	0.727	0.713	0.715	0.695	0.691	0.695	0.72	0.731	0.731
		2017-04-06 02:10:53	0.9695	0.00606	10	0.71609	0.0061	11	0.71527	0.00256	11			2017-04-06 02:10:53	0.978	0.963	0.955	0.944	0.983	0.981	0.995	0.987	0.937	0.972	0.726	0.719	0.701	0.742	0.708	0.721	0.688	0.681	0.715	0.741	0.735	0.717	0.716	0.724	0.697	0.718	0.714	0.709	0.707	0.716	0.725	0.725
		2017-04-06 02:27:53	0.9545	0.0064	10	0.72255	0.00665	11	0.72473	0.00387	11			2017-04-06 02:27:53	0.961	0.948	0.947	0.914	0.972	0.969	0.929	0.977	0.959	0.969	0.744	0.755	0.734	0.715	0.708	0.691	0.685	0.722	0.717	0.738	0.739	0.729	0.732	0.742	0.708	0.713	0.717	0.702	0.727	0.738	0.732	0.732
		2017-04-06 02:44:53	0.9674	0.00994	10	0.72718	0.00411	11	0.71109	0.00427	11			2017-04-06 02:44:53	0.951	0.915	0.985	0.947	1.018	1.01	0.963	0.978	0.942	0.965	0.722	0.728	0.736	0.717	0.712	0.717	0.747	0.711	0.742	0.747	0.72	0.711	0.724	0.728	0.692	0.694	0.712	0.698	0.694	0.725	0.722	0.722
		2017-04-06 03:01:53	0.9443	0.01565	10	0.72018	0.00616	11	0.70636	0.00302	11			2017-04-06 03:01:53	0.842	0.907	1.021	0.962	1.004	0.954	0.927	0.939	0.941	0.946	0.712	0.738	0.712	0.764	0.746	0.7	0.698	0.716	0.709	0.713	0.714	0.703	0.709	0.721	0.71	0.72	0.703	0.7	0.684	0.71	0.705	0.705
		2017-04-06 03:18:53	0.957	0.01548	10	0.72209	0.00431	11	0.70609	0.00774	11			2017-04-06 03:18:53	0.829	0.96	0.957	0.95	1.005	0.97	1.007	0.966	0.963	0.963	0.726	0.724	0.746	0.713	0.715	0.739	0.709	0.698	0.732	0.711	0.73	0.708	0.717	0.73	0.722	0.68	0.7	0.648	0.686	0.73	0.723	0.723
		2017-04-06 03:35:53	0.9419	0.01186	10	0.70955	0.00362	11	0.706	0.00226	11			2017-04-06 03:35:53	0.866	0.894	0.978	0.922	0.956	0.936	0.962	0.958	0.972	0.975	0.726	0.699	0.709	0.711	0.707	0.722	0.688	0.7	0.702	0.716	0.725	0.696	0.702	0.702	0.708	0.715	0.707	0.704	0.693	0.709	0.715	0.715
		2017-04-06 03:52:53	0.9496	0.01263	10	0.70409	0.00613	11	0.716	0.00546	11			2017-04-06 03:52:53	0.907	0.869	0.939	0.948	0.962	0.999	0.976	0.987	0.979	0.93	0.72	0.726	0.712	0.727	0.714	0.7	0.665	0.701	0.706	0.704	0.67	0.712	0.713	0.726	0.725	0.69	0.752	0.721	0.73	0.717	0.695	0.695
		2017-04-06 04:09:53	0.937	0.0152	10	0.71236	0.00496	11	0.69782	0.00434	11			2017-04-06 04:09:53	0.923	0.831	0.93	0.928	1.002	0.928	0.979	0.911	0.954	0.984	0.699	0.701	0.707	0.702	0.705	0.715	0.74	0.743	0.725	0.701	0.698	0.687	0.687	0.728	0.701	0.676	0.693	0.685	0.699	0.71	0.705	0.705
		2017-04-06 04:26:53	0.9259	0.01806	10	0.70973	0.00611	11	0.70845	0.00745	11			2017-04-06 04:26:53	0.863	0.815	0.943	0.947	0.999	0.941	0.947	0.871	0.971	0.962	0.723	0.706	0.75	0.695	0.694	0.695	0.696	0.684	0.728	0.73	0.706	0.704	0.717	0.754	0.717	0.689	0.695	0.694	0.658	0.717	0.724	0.724
		2017-04-06 04:43:53	0.922	0.02745	10	0.71109	0.00471	11	0.70845	0.00412	11			2017-04-06 04:43:53	0.839	0.771	1.063	0.911	0.962	0.95	0.983	0.831	0.927	0.983	0.712	0.729	0.712	0.679	0.712	0.712	0.692	0.703	0.731	0.727	0.713	0.703	0.731	0.702	0.684	0.698	0.719	0.714	0.727	0.711	0.702	0.702
		2017-04-06 05:00:53	0.9189	0.01442	10	0.71673	0.00556	11	0.71336	0.00439	11			2017-04-06 05:00:53	0.878	0.873	0.962	0.895	0.957	0.914	0.977	0.841	0.938	0.954	0.721	0.751	0.709	0.722	0.723	0.682	0.694	0.717	0.71	0.734	0.721	0.73	0.712	0.722	0.737	0.709	0.703	0.681	0.711	0.71	0.716	0.716
		2017-04-06 05:17:53	0.9002	0.02269	10	0.71791	0.00566	11	0.70309	0.00495	11			2017-04-06 05:17:53	0.8	0.94	0.939	0.899	0.986	0.837	0.962	0.779	0.902	0.958	0.739	0.732	0.696	0.737	0.728	0.732	0.687	0.719	0.692	0.71	0.725	0.711	0.72	0.726	0.717	0.703	0.68	0.704	0.706	0.707	0.68	0.68
		2017-04-06 05:34:53	0.9058	0.02143	10	0.71809	0.006	11	0.70491	0.00582	11			2017-04-06 05:34:53	0.903	0.94	0.972	0.907	0.962	0.753	0.963	0.874	0.844	0.94	0.71	0.707	0.746	0.724	0.706	0.736	0.69	0.696	0.745	0.735	0.704	0.709	0.705	0.732	0.692	0.685	0.692	0.672	0.703	0.706	0.729	0.729
		2017-04-06 05:51:53	0.9087	0.02125	10	0.71245	0.00445	11	0.706	0.00605	11			2017-04-06 05:51:53	0.819	0.92	0.97	0.93	0.942	0.768	0.95	0.88	0.935	0.973	0.72	0.704	0.734	0.683	0.717	0.706	0.7	0.703	0.726	0.717	0.727	0.707	0.697	0.732	0.696	0.693	0.696	0.689	0.672	0.726	0.729	0.729
		2017-04-06 06:08:53	0.9064	0.02466	10	0.71773	0.00366	11	0.70636	0.00475	11			2017-04-06 06:08:53	0.748	0.929	0.977	0.878	0.965	0.874	0.97	0.81	0.941	0.972	0.712	0.712	0.715	0.734	0.721	0.723	0.698	0.701	0.738	0.721	0.72	0.708	0.706	0.717	0.722	0.727	0.668	0.704	0.696	0.716	0.703	0.703
		2017-04-06 06:25:53	0.8899	0.02079	10	0.71427	0.00566	11	0.70473	0.00382	11			2017-04-06 06:25:53	0.783	0.887	0.959	0.829	0.924	0.893	0.937	0.797	0.924	0.966	0.68	0.708	0.71	0.693	0.704	0.722	0.716	0.72	0.719	0.746	0.739	0.706	0.698	0.714	0.683	0.707	0.706	0.689	0.7	0.731	0.709	0.709
		2017-04-06 06:42:53	0.8867	0.02165	10	0.70864	0.0042	11	0.70336	0.00475	11			2017-04-06 06:42:53	0.773	0.846	0.915	0.857	0.955	0.929	0.98	0.793	0.888	0.931	0.731	0.727	0.706	0.706	0.691	0.717	0.685	0.702	0.718	0.708	0.704	0.701	0.72	0.723	0.692	0.71	0.693	0.669	0.693	0.716	0.71	0.71
		2017-04-06 06:59:53	0.8939	0.02234	10	0.71655	0.00624	11	0.71573	0.00666	11			2017-04-06 06:59:53	0.846	0.893	0.91	0.912	0.949	0.815	0.958	0.749	0.937	0.97	0.691	0.712	0.728	0.745	0.721	0.692	0.684	0.713	0.74	0.719	0.737	0.725	0.722	0.749	0.705	0.714	0.693	0.691	0.677	0.725	0.736	0.736
		2017-04-06 07:16:53	0.9014	0.02549	10	0.71145	0.00556	11	0.71091	0.0043	11			2017-04-06 07:16:53	0.848	0.816	0.978	0.812	0.953	0.789	1.013	0.888	0.961	0.956	0.74	0.715	0.73	0.723	0.714	0.708	0.674	0.696	0.717	0.692	0.717	0.711	0.736	0.713	0.714	0.686	0.719	0.701	0.69	0.71	0.72	0.72
		2017-04-06 07:33:53	0.8979	0.01881	10	0.71564	0.0032	11	0.70518	0.00416	11			2017-04-06 07:33:53	0.823	0.871	0.973	0.853	0.985	0.83	0.944	0.871	0.881	0.948	0.728	0.709	0.696	0.728	0.714	0.723	0.727	0.706	0.713	0.707	0.721	0.72	0.703	0.723	0.709	0.715	0.698	0.686	0.677	0.708	0.709	0.709
		2017-04-06 07:50:53	0.9013	0.02226	10	0.70727	0.00497	11	0.71036	0.00558	11			2017-04-06 07:50:53	0.804	0.94	0.946	0.889	0.942	0.823	1.041	0.873	0.844	0.911	0.714	0.72	0.731	0.717	0.714	0.726	0.692	0.68	0.692	0.701	0.693	0.73	0.731	0.721	0.687	0.695	0.739	0.683	0.701	0.703	0.712	0.712
		2017-04-06 08:07:53	0.8909	0.02206	10	0.70427	0.00361	11	0.70364	0.00472	11			2017-04-06 08:07:53	0.724	0.844	0.931	0.868	0.932	0.914	0.979	0.926	0.882	0.909	0.721	0.717	0.717	0.682	0.7	0.701	0.706	0.693	0.706	0.711	0.693	0.707	0.713	0.735	0.71	0.686	0.711	0.71	0.692	0.708	0.684	0.684
		2017-04-06 08:24:53	0.89	0.02346	10	0.70655	0.00619	11	0.70255	0.00396	11			2017-04-06 08:24:53	0.739	0.82	0.958	0.844	0.918	0.902	0.974	0.86	0.924	0.961	0.701	0.72	0.713	0.679	0.7	0.684	0.697	0.687	0.743	0.713	0.735	0.697	0.699	0.721	0.698	0.691	0.688	0.684	0.703	0.707	0.72	0.72
		2017-04-06 08:41:53	0.9053	0.02387	10	0.71218	0.00679	11	0.71055	0.00642	11			2017-04-06 08:41:53	0.744	0.905	0.991	0.885	0.903	0.891	0.997	0.837	0.939	0.961	0.686	0.692	0.717	0.706	0.716	0.687	0.685	0.731	0.749	0.732	0.733	0.698	0.689	0.701	0.715	0.697	0.706	0.7	0.687	0.731	0.746	0.746
		2017-04-06 08:58:53	0.9031	0.01907	10	0.72873	0.006	11	0.72391	0.00611	11			2017-04-06 08:58:53	0.747	0.891	0.92	0.904	0.953	0.877	0.958	0.932	0.925	0.924	0.749	0.736	0.738	0.733	0.753	0.724	0.691	0.704	0.707	0.741	0.74	0.735	0.725	0.717	0.749	0.757	0.712	0.683	0.727	0.734	0.712	0.712
		2017-04-06 09:15:53	0.8815	0.02545	10	0.72091	0.0074	11	0.71718	0.00456	11			2017-04-06 09:15:53	0.72	0.861	0.942	0.81	0.947	0.823	0.969	0.95	0.861	0.932	0.718	0.764	0.742	0.709	0.677	0.738	0.741	0.708	0.729	0.704	0.7	0.726	0.729	0.751	0.715	0.694	0.721	0.716	0.708	0.701	0.714	0.714
		2017-04-06 09:32:53	0.8872	0.02462	10	0.70555	0.00435	11	0.70773	0.00674	11			2017-04-06 09:32:53	0.755	0.855	0.963	0.762	0.932	0.878	0.99	0.917	0.905	0.915	0.727	0.714	0.702	0.701	0.713	0.701	0.695	0.675	0.72	0.716	0.697	0.715	0.716	0.691	0.722	0.74	0.71	0.683	0.697	0.745	0.683	0.683
		2017-04-06 09:49:53	0.9116	0.01058	10	0.72718	0.00486	11	0.71345	0.00505	11			2017-04-06 09:49:53	0.893	0.897	0.9	0.869	0.93	0.877	0.975	0.955	0.902	0.918	0.714	0.753	0.74	0.74	0.72	0.722	0.71	0.722	0.747	0.702	0.729	0.704	0.722	0.748	0.721	0.715	0.698	0.69	0.711	0.693	0.723	0.723
		2017-04-06 10:06:53	0.9111	0.01608	10	0.72427	0.00612	11	0.717	0.006	11			2017-04-06 10:06:53	0.871	0.905	0.906	0.852	0.954	0.816	0.964	0.945	0.963	0.935	0.728	0.729	0.732	0.701	0.729	0.698	0.699	0.707	0.756	0.739	0.749	0.722	0.722	0.72	0.699	0.694	0.724	0.691	0.693	0.734	0.744	0.744
		2017-04-06 10:23:53	0.8891	0.01553	10	0.71527	0.00441	11	0.70045	0.00762	11			2017-04-06 10:23:53	0.834	0.795	0.907	0.856	0.931	0.892	0.965	0.916	0.898	0.897	0.733	0.727	0.7	0.727	0.731	0.689	0.706	0.705	0.726	0.717	0.707	0.72	0.723	0.71	0.721	0.72	0.712	0.687	0.71	0.692	0.655	0.655
		2017-04-06 10:40:53	0.8819	0.0159	10	0.72609	0.00636	11	0.711	0.006	11			2017-04-06 10:40:53	0.828	0.851	0.835	0.86	0.9	0.845	0.964	0.881	0.97	0.885	0.752	0.727	0.725	0.725	0.715	0.752	0.693	0.689	0.744	0.74	0.725	0.733	0.72	0.724	0.711	0.714	0.704	0.663	0.688	0.718	0.723	0.723
		2017-04-06 10:57:53	0.8884	0.01816	10	0.71436	0.00651	11	0.70555	0.00493	11			2017-04-06 10:57:53	0.853	0.885	0.907	0.921	0.95	0.751	0.946	0.875	0.916	0.88	0.735	0.737	0.724	0.705	0.706	0.712	0.695	0.664	0.722	0.735	0.723	0.715	0.715	0.736	0.702	0.694	0.715	0.683	0.712	0.715	0.687	0.687
		2017-04-06 11:14:53	0.8776	0.0221	10	0.71609	0.00455	11	0.71382	0.00501	11			2017-04-06 11:14:53	0.822	0.821	0.858	0.857	0.913	0.746	0.964	0.963	0.899	0.933	0.729	0.722	0.729	0.738	0.71	0.698	0.699	0.715	0.732	0.711	0.694	0.722	0.717	0.715	0.696	0.74	0.716	0.684	0.739	0.713	0.705	0.705
		2017-04-06 11:31:53	0.8977	0.0163	10	0.71273	0.00711	11	0.70755	0.00496	11			2017-04-06 11:31:53	0.819	0.876	0.86	0.826	0.908	0.897	0.95	0.94	0.966	0.935	0.717	0.727	0.734	0.704	0.735	0.649	0.717	0.713	0.703	0.723	0.718	0.717	0.735	0.721	0.725	0.708	0.691	0.677	0.697	0.708	0.702	0.702
		2017-04-06 11:48:53	0.8818	0.02073	10	0.72027	0.0058	11	0.721	0.00611	11			2017-04-06 11:48:53	0.767	0.867	0.82	0.85	0.861	0.884	0.975	0.893	0.921	0.98	0.711	0.694	0.715	0.712	0.726	0.752	0.707	0.703	0.753	0.715	0.735	0.718	0.72	0.693	0.735	0.725	0.697	0.698	0.708	0.745	0.746	0.746
		2017-04-06 12:05:53	0.8823	0.01648	10	0.72	0.00587	11	0.70573	0.00655	11			2017-04-06 12:05:53	0.766	0.931	0.838	0.875	0.945	0.878	0.885	0.903	0.874	0.928	0.713	0.732	0.718	0.709	0.712	0.693	0.7	0.705	0.75	0.742	0.746	0.717	0.702	0.731	0.705	0.69	0.671	0.671	0.702	0.736	0.719	0.719
		2017-04-06 12:22:53	0.8813	0.01442	10	0.73627	0.0058	11	0.71473	0.00593	11			2017-04-06 12:22:53	0.815	0.898	0.903	0.811	0.908	0.943	0.867	0.897	0.843	0.928	0.743	0.757	0.728	0.739	0.742	0.7	0.712	0.718	0.754	0.755	0.751	0.744	0.737	0.738	0.719	0.718	0.684	0.697	0.69	0.717	0.709	0.709
		2017-04-06 12:39:53	0.8854	0.01695	10	0.715	0.00464	11	0.70509	0.00706	11			2017-04-06 12:39:53	0.85	0.822	0.905	0.798	0.863	0.882	0.92	0.898	0.967	0.949	0.721	0.716	0.737	0.699	0.717	0.737	0.691	0.701	0.726	0.719	0.701	0.713	0.718	0.742	0.699	0.649	0.709	0.688	0.694	0.716	0.714	0.714
		2017-04-06 12:56:53	0.8661	0.01568	10	0.72882	0.0038	11	0.70855	0.00526	11			2017-04-06 12:56:53	0.804	0.838	0.852	0.902	0.947	0.824	0.815	0.849	0.916	0.914	0.74	0.725	0.731	0.729	0.729	0.698	0.726	0.723	0.734	0.749	0.733	0.708	0.744	0.738	0.688	0.708	0.699	0.703	0.701	0.691	0.707	0.707
		2017-04-06 13:13:53	0.8659	0.01695	10	0.72273	0.00526	11	0.72136	0.00552	11			2017-04-06 13:13:53	0.791	0.912	0.849	0.844	0.898	0.862	0.794	0.835	0.931	0.943	0.723	0.73	0.754	0.71	0.734	0.712	0.685	0.717	0.722	0.731	0.732	0.733	0.723	0.75	0.711	0.718	0.695	0.702	0.698	0.743	0.731	0.731
		2017-04-06 13:30:53	0.8865	0.01486	10	0.72345	0.00429	11	0.72027	0.004	11			2017-04-06 13:30:53	0.895	0.913	0.921	0.858	0.844	0.891	0.783	0.944	0.895	0.921	0.739	0.748	0.713	0.7	0.712	0.715	0.723	0.715	0.734	0.724	0.735	0.724	0.735	0.746	0.698	0.716	0.725	0.725	0.721	0.717	0.708	0.708
		2017-04-06 13:47:53	0.8703	0.01823	10	0.73182	0.00355	11	0.712	0.00764	11			2017-04-06 13:47:53	0.809	0.913	0.87	0.857	0.807	0.848	0.793	0.91	0.946	0.95	0.738	0.751	0.735	0.723	0.723	0.713	0.733	0.725	0.743	0.721	0.745	0.749	0.735	0.739	0.707	0.668	0.693	0.695	0.683	0.729	0.717	0.717
		2017-04-06 14:04:53	0.8657	0.01552	10	0.71709	0.0056	11	0.70418	0.00535	11			2017-04-06 14:04:53	0.774	0.872	0.845	0.827	0.918	0.842	0.874	0.861	0.894	0.95	0.721	0.724	0.715	0.735	0.729	0.754	0.694	0.701	0.716	0.708	0.691	0.693	0.729	0.721	0.711	0.729	0.686	0.68	0.681	0.708	0.704	0.704
		2017-04-06 14:21:53	0.8724	0.01451	10	0.72118	0.00665	11	0.71255	0.00287	11			2017-04-06 14:21:53	0.781	0.896	0.899	0.864	0.897	0.889	0.884	0.81	0.866	0.938	0.714	0.723	0.727	0.74	0.711	0.725	0.688	0.679	0.751	0.737	0.738	0.706	0.731	0.719	0.703	0.713	0.7	0.712	0.72	0.722	0.706	0.706
		2017-04-06 14:38:53	0.8819	0.02251	10	0.72255	0.00366	11	0.71127	0.00392	11			2017-04-06 14:38:53	0.744	0.934	0.929	0.788	0.919	0.844	0.86	0.913	0.923	0.965	0.709	0.733	0.709	0.731	0.713	0.727	0.715	0.716	0.714	0.74	0.741	0.705	0.698	0.732	0.734	0.714	0.711	0.689	0.714	0.711	0.708	0.708
		2017-04-06 14:55:53	0.9006	0.00987	10	0.72482	0.00541	11	0.70809	0.00309	11			2017-04-06 14:55:53	0.904	0.914	0.921	0.829	0.881	0.893	0.885	0.915	0.923	0.941	0.739	0.729	0.725	0.702	0.707	0.709	0.723	0.702	0.743	0.741	0.753	0.713	0.702	0.72	0.704	0.71	0.709	0.718	0.725	0.698	0.695	0.695
		2017-04-06 15:12:53	0.9025	0.00863	10	0.73082	0.0048	11	0.71618	0.00478	11			2017-04-06 15:12:53	0.842	0.91	0.934	0.88	0.89	0.892	0.926	0.914	0.915	0.922	0.757	0.738	0.724	0.75	0.741	0.729	0.717	0.739	0.711	0.706	0.727	0.724	0.739	0.72	0.738	0.729	0.691	0.709	0.716	0.714	0.699	0.699
		2017-04-06 15:29:53	0.8695	0.01504	10	0.71464	0.00376	11	0.70627	0.00385	11			2017-04-06 15:29:53	0.776	0.879	0.954	0.847	0.848	0.85	0.85	0.904	0.881	0.906	0.716	0.717	0.696	0.71	0.71	0.735	0.694	0.723	0.713	0.717	0.73	0.721	0.723	0.691	0.686	0.689	0.715	0.714	0.711	0.711	0.704	0.704
		2017-04-06 15:46:53	0.8695	0.02405	10	0.722	0.00202	11	0.72027	0.00636	11			2017-04-06 15:46:53	0.764	0.85	0.907	0.815	0.912	0.808	0.781	0.951	0.922	0.985	0.726	0.717	0.721	0.72	0.729	0.725	0.709	0.716	0.733	0.726	0.72	0.724	0.74	0.723	0.745	0.709	0.69	0.675	0.726	0.729	0.731	0.731
		2017-04-06 16:03:53	0.8757	0.02364	10	0.71236	0.0037	11	0.71518	0.00339	11			2017-04-06 16:03:53	0.742	0.86	0.919	0.765	0.844	0.891	0.891	0.948	0.929	0.968	0.71	0.724	0.714	0.714	0.71	0.709	0.703	0.687	0.719	0.736	0.71	0.732	0.716	0.706	0.713	0.703	0.706	0.7	0.721	0.712	0.729	0.729
		2017-04-06 16:20:53	0.9032	0.01778	10	0.71355	0.00417	11	0.70855	0.0058	11			2017-04-06 16:20:53	0.83	0.947	0.931	0.889	0.805	0.899	0.886	0.99	0.9	0.955	0.706	0.738	0.711	0.732	0.712	0.697	0.696	0.7	0.719	0.724	0.714	0.704	0.719	0.724	0.718	0.713	0.72	0.728	0.726	0.688	0.677	0.677
		2017-04-06 16:37:53	0.8764	0.01695	10	0.71755	0.00673	11	0.70409	0.00473	11			2017-04-06 16:37:53	0.885	0.905	0.924	0.839	0.76	0.843	0.878	0.901	0.875	0.954	0.727	0.727	0.687	0.669	0.706	0.723	0.722	0.722	0.734	0.728	0.748	0.716	0.721	0.721	0.678	0.707	0.706	0.681	0.684	0.709	0.711	0.711
		2017-04-06 16:54:53	0.8598	0.0205	10	0.71473	0.00544	11	0.70427	0.00681	11			2017-04-06 16:54:53	0.795	0.908	0.902	0.813	0.916	0.763	0.906	0.857	0.79	0.948	0.731	0.716	0.745	0.725	0.716	0.689	0.688	0.712	0.694	0.726	0.72	0.718	0.736	0.731	0.705	0.708	0.695	0.683	0.704	0.725	0.671	0.671
		2017-04-06 17:11:53	0.8372	0.024	10	0.71391	0.00519	11	0.71582	0.00381	11			2017-04-06 17:11:53	0.747	0.864	0.938	0.808	0.926	0.717	0.822	0.857	0.78	0.913	0.697	0.718	0.727	0.703	0.699	0.738	0.706	0.689	0.711	0.723	0.742	0.726	0.728	0.729	0.719	0.726	0.695	0.699	0.698	0.716	0.719	0.719
		2017-04-06 17:28:53	0.8376	0.01939	10	0.74736	0.01299	11	0.71255	0.00232	11			2017-04-06 17:28:53	0.743	0.844	0.835	0.744	0.898	0.788	0.921	0.866	0.856	0.881	0.697	0.694	0.706	0.758	0.731	0.725	0.746	0.746	0.811	0.793	0.814	0.712	0.718	0.72	0.709	0.695	0.715	0.703	0.72	0.718	0.714	0.714
		2017-04-06 17:45:53	0.8461	0.01832	10	0.81927	0.02007	11	0.71955	0.0038	11			2017-04-06 17:45:53	0.753	0.809	0.908	0.842	0.901	0.758	0.896	0.839	0.855	0.9	0.723	0.697	0.754	0.852	0.881	0.788	0.86	0.855	0.874	0.86	0.868	0.714	0.73	0.699	0.742	0.706	0.714	0.736	0.714	0.718	0.721	0.721
		2017-04-06 18:02:53	0.8464	0.01575	10	0.86218	0.00852	11	0.72891	0.00601	11			2017-04-06 18:02:53	0.761	0.837	0.851	0.858	0.869	0.826	0.958	0.853	0.841	0.81	0.824	0.807	0.84	0.88	0.885	0.877	0.883	0.893	0.867	0.848	0.88	0.728	0.745	0.75	0.729	0.676	0.738	0.743	0.73	0.737	0.721	0.721
		2017-04-06 18:19:53	0.8558	0.02544	10	0.86518	0.01137	11	0.73809	0.00536	11			2017-04-06 18:19:53	0.721	0.752	0.827	0.894	0.878	0.937	0.966	0.859	0.8	0.924	0.844	0.782	0.84	0.884	0.911	0.89	0.864	0.836	0.899	0.868	0.899	0.744	0.718	0.748	0.732	0.701	0.76	0.749	0.753	0.722	0.746	0.746
		2017-04-06 18:36:53	0.8658	0.02061	10	0.88236	0.00656	11	0.73264	0.00441	11			2017-04-06 18:36:53	0.761	0.751	0.836	0.893	0.862	0.924	0.929	0.889	0.882	0.931	0.841	0.867	0.894	0.91	0.913	0.873	0.891	0.883	0.887	0.856	0.891	0.727	0.719	0.752	0.763	0.728	0.723	0.736	0.724	0.745	0.721	0.721
		2017-04-06 18:53:53	0.8774	0.02433	10	0.87591	0.00804	11	0.72782	0.00669	11			2017-04-06 18:53:53	0.726	0.817	0.926	0.784	0.912	0.958	0.951	0.893	0.882	0.925	0.833	0.85	0.849	0.895	0.892	0.887	0.884	0.849	0.895	0.881	0.92	0.732	0.731	0.747	0.746	0.706	0.713	0.703	0.686	0.748	0.747	0.747
		2017-04-06 19:10:53	0.8888	0.02214	10	0.87	0.0095	11	0.74218	0.00662	11			2017-04-06 19:10:53	0.791	0.835	0.856	0.843	0.96	0.932	0.992	0.958	0.813	0.908	0.882	0.883	0.863	0.905	0.901	0.897	0.867	0.823	0.878	0.804	0.867	0.738	0.745	0.801	0.749	0.721	0.73	0.751	0.741	0.738	0.725	0.725
		2017-04-06 19:27:53	0.887	0.02017	10	0.87045	0.00766	11	0.73845	0.00761	11			2017-04-06 19:27:53	0.784	0.851	0.916	0.874	0.951	0.927	0.943	0.937	0.778	0.909	0.868	0.854	0.831	0.898	0.882	0.899	0.851	0.872	0.849	0.857	0.914	0.757	0.734	0.776	0.743	0.707	0.697	0.728	0.711	0.758	0.756	0.756
		2017-04-06 19:44:53	0.9145	0.02041	10	0.85436	0.00744	11	0.73636	0.00613	11			2017-04-06 19:44:53	0.904	0.903	0.917	0.84	0.946	0.953	0.987	0.962	0.774	0.959	0.857	0.857	0.831	0.846	0.854	0.889	0.81	0.843	0.844	0.87	0.897	0.747	0.722	0.786	0.733	0.706	0.728	0.736	0.721	0.747	0.737	0.737
		2017-04-06 20:01:53	0.9258	0.01185	10	0.857	0.00982	11	0.73436	0.00546	11			2017-04-06 20:01:53	0.87	0.892	0.941	0.912	0.938	0.967	0.964	0.961	0.87	0.943	0.884	0.854	0.81	0.856	0.873	0.923	0.803	0.848	0.854	0.86	0.862	0.717	0.729	0.748	0.748	0.702	0.721	0.764	0.719	0.744	0.743	0.743
		2017-04-06 20:18:53	0.9074	0.02169	10	0.86245	0.01219	11	0.74009	0.00748	11			2017-04-06 20:18:53	0.857	0.943	0.958	0.903	0.862	0.957	0.976	0.944	0.749	0.925	0.912	0.913	0.823	0.886	0.913	0.861	0.813	0.807	0.858	0.83	0.871	0.757	0.752	0.787	0.76	0.71	0.712	0.74	0.704	0.749	0.735	0.735
		2017-04-06 20:35:53	0.9126	0.01523	10	0.849	0.00639	11	0.73918	0.0063	11			2017-04-06 20:35:53	0.883	0.84	0.968	0.9	0.835	0.956	0.954	0.952	0.908	0.93	0.871	0.842	0.835	0.875	0.848	0.846	0.811	0.822	0.859	0.877	0.853	0.731	0.734	0.774	0.751	0.709	0.704	0.745	0.729	0.74	0.757	0.757
		2017-04-06 20:52:53	0.8964	0.02067	10	0.82864	0.00695	11	0.735	0.00675	11			2017-04-06 20:52:53	0.866	0.823	0.979	0.907	0.772	0.908	0.952	0.961	0.864	0.932	0.86	0.831	0.81	0.852	0.822	0.819	0.804	0.796	0.856	0.812	0.853	0.744	0.739	0.78	0.738	0.696	0.722	0.762	0.724	0.736	0.722	0.722
		2017-04-06 21:09:53	0.9355	0.01409	10	0.83627	0.0073	11	0.73673	0.00803	11			2017-04-06 21:09:53	0.924	0.927	0.99	0.877	0.92	0.952	0.988	0.96	0.854	0.963	0.87	0.859	0.809	0.857	0.796	0.833	0.853	0.813	0.856	0.826	0.827	0.739	0.788	0.775	0.737	0.702	0.71	0.73	0.705	0.74	0.739	0.739
		2017-04-06 21:26:53	0.9408	0.0153	10	0.82127	0.00793	11	0.72964	0.00734	11			2017-04-06 21:26:53	0.938	0.883	1.003	0.873	0.918	0.982	1.004	0.98	0.911	0.916	0.856	0.861	0.807	0.863	0.806	0.808	0.783	0.812	0.813	0.812	0.813	0.71	0.751	0.78	0.743	0.69	0.725	0.739	0.707	0.737	0.722	0.722
		2017-04-06 21:43:53	0.9095	0.02097	10	0.82209	0.00917	11	0.73027	0.00702	11			2017-04-06 21:43:53	0.938	0.811	0.999	0.857	0.931	0.968	0.994	0.854	0.846	0.897	0.834	0.847	0.799	0.892	0.785	0.835	0.799	0.804	0.819	0.831	0.798	0.721	0.752	0.769	0.744	0.703	0.691	0.736	0.705	0.744	0.734	0.734
		2017-04-06 22:00:53	0.9283	0.02234	10	0.81736	0.0096	11	0.72364	0.00441	11			2017-04-06 22:00:53	0.89	0.765	0.996	0.909	0.958	0.977	1.001	0.96	0.883	0.944	0.81	0.82	0.768	0.873	0.79	0.825	0.795	0.782	0.849	0.838	0.841	0.72	0.741	0.751	0.734	0.709	0.71	0.725	0.713	0.735	0.711	0.711
		2017-04-06 22:17:53	0.9296	0.01487	10	0.80936	0.00941	11	0.71382	0.00602	11			2017-04-06 22:17:53	0.905	0.896	0.982	0.846	0.93	0.946	0.98	0.972	0.877	0.962	0.824	0.825	0.79	0.856	0.784	0.859	0.764	0.781	0.804	0.789	0.827	0.723	0.743	0.744	0.728	0.71	0.709	0.704	0.684	0.721	0.693	0.693
		2017-04-06 22:34:53	0.9416	0.01462	10	0.797	0.01033	11	0.719	0.00502	11			2017-04-06 22:34:53	0.935	0.901	1	0.84	0.946	0.969	0.983	0.932	0.934	0.976	0.822	0.831	0.744	0.812	0.775	0.8	0.738	0.772	0.828	0.828	0.817	0.709	0.732	0.745	0.736	0.688	0.703	0.711	0.709	0.73	0.723	0.723
		2017-04-06 22:51:53	0.9527	0.00978	10	0.80027	0.00745	11	0.72218	0.00484	11			2017-04-06 22:51:53	0.959	0.937	0.997	0.909	0.937	0.931	1.008	0.954	0.93	0.965	0.809	0.81	0.788	0.835	0.801	0.765	0.752	0.799	0.821	0.799	0.824	0.716	0.744	0.748	0.739	0.717	0.697	0.717	0.703	0.727	0.718	0.718
		2017-04-06 23:08:53	0.9359	0.0136	10	0.77382	0.00441	11	0.70491	0.00614	11			2017-04-06 23:08:53	0.939	0.872	0.977	0.883	0.948	0.988	0.982	0.961	0.889	0.92	0.775	0.788	0.764	0.778	0.766	0.778	0.766	0.741	0.794	0.788	0.774	0.718	0.744	0.72	0.682	0.689	0.694	0.722	0.706	0.713	0.683	0.683
		2017-04-06 23:25:53	0.9404	0.01751	10	0.78445	0.0072	11	0.72609	0.00615	11			2017-04-06 23:25:53	0.927	0.82	0.967	0.92	0.958	1.005	0.992	0.97	0.962	0.883	0.801	0.808	0.807	0.791	0.775	0.745	0.761	0.75	0.784	0.814	0.793	0.73	0.764	0.76	0.732	0.697	0.711	0.721	0.709	0.715	0.724	0.724
		2017-04-06 23:42:53	0.9568	0.01493	10	0.76691	0.00792	11	0.71409	0.00486	11			2017-04-06 23:42:53	0.944	0.874	1.025	0.909	0.97	1.005	1.006	0.964	0.925	0.946	0.77	0.815	0.761	0.782	0.743	0.75	0.731	0.737	0.786	0.797	0.764	0.725	0.742	0.718	0.731	0.697	0.71	0.699	0.685	0.716	0.716	0.716
		2017-04-06 23:59:53	0.9484	0.01002	10	0.76164	0.00771	11	0.70982	0.00598	11			2017-04-06 23:59:53	0.883	0.928	0.986	0.938	0.953	0.967	0.97	0.984	0.953	0.922	0.762	0.788	0.776	0.793	0.758	0.747	0.713	0.738	0.796	0.763	0.744	0.709	0.742	0.731	0.708	0.721	0.71	0.724	0.706	0.701	0.678	0.678
		2017-04-07 00:16:53	0.9602	0.00831	10	0.75227	0.00785	11	0.71636	0.00638	11			2017-04-07 00:16:53	0.996	0.951	0.978	0.931	0.946	1.003	0.976	0.937	0.952	0.932	0.78	0.771	0.74	0.772	0.74	0.724	0.719	0.722	0.795	0.768	0.744	0.72	0.756	0.743	0.715	0.713	0.677	0.714	0.693	0.723	0.713	0.713
		2017-04-07 00:33:53	0.9633	0.01247	10	0.751	0.00639	11	0.70809	0.00411	11			2017-04-07 00:33:53	0.93	0.917	1.046	0.908	0.974	0.978	0.968	0.982	0.973	0.957	0.771	0.747	0.744	0.752	0.74	0.745	0.734	0.711	0.792	0.767	0.758	0.711	0.728	0.716	0.715	0.69	0.678	0.71	0.712	0.717	0.706	0.706
		2017-04-07 00:50:53	0.9692	0.0049	10	0.73718	0.00567	11	0.71109	0.00484	11			2017-04-07 00:50:53	0.961	0.979	0.984	0.942	0.981	0.968	0.975	0.991	0.953	0.958	0.759	0.778	0.723	0.742	0.731	0.73	0.731	0.708	0.743	0.739	0.725	0.722	0.736	0.716	0.705	0.702	0.724	0.726	0.705	0.714	0.686	0.686
		2017-04-07 01:07:53	0.955	0.00958	10	0.74173	0.00596	11	0.71218	0.00489	11			2017-04-07 01:07:53	0.904	0.92	0.976	0.92	0.97	0.988	0.971	0.989	0.952	0.96	0.743	0.787	0.75	0.719	0.737	0.724	0.763	0.744	0.736	0.734	0.722	0.692	0.724	0.721	0.746	0.708	0.706	0.712	0.684	0.713	0.714	0.714
		2017-04-07 01:24:53	0.9337	0.0164	10	0.722	0.00546	11	0.70536	0.00303	11			2017-04-07 01:24:53	0.812	0.899	0.971	0.899	0.954	0.94	0.969	0.989	0.961	0.943	0.729	0.753	0.712	0.719	0.697	0.72	0.694	0.721	0.73	0.748	0.719	0.71	0.728	0.706	0.695	0.692	0.701	0.696	0.703	0.714	0.707	0.707
		2017-04-07 01:41:53	0.9472	0.01272	10	0.71373	0.00352	11	0.698	0.00279	11			2017-04-07 01:41:53	0.902	0.887	0.95	0.916	1.008	0.967	0.971	1.001	0.941	0.929	0.726	0.728	0.711	0.719	0.722	0.705	0.707	0.726	0.714	0.692	0.701	0.7	0.713	0.705	0.709	0.689	0.691	0.708	0.691	0.694	0.689	0.689
		2017-04-07 01:58:53	0.9683	0.01271	10	0.72082	0.0023	11	0.71373	0.0044	11			2017-04-07 01:58:53	0.931	0.898	1.005	0.933	0.977	1.01	1.021	0.987	0.977	0.944	0.723	0.729	0.707	0.726	0.726	0.73	0.719	0.718	0.725	0.717	0.709	0.698	0.744	0.731	0.711	0.69	0.708	0.711	0.716	0.72	0.711	0.711
		2017-04-07 02:15:53	0.9568	0.01867	10	0.72218	0.00394	11	0.71027	0.00501	11			2017-04-07 02:15:53	0.809	0.959	1.002	0.946	0.957	0.998	1.009	0.991	0.977	0.92	0.746	0.737	0.714	0.714	0.714	0.71	0.706	0.716	0.731	0.736	0.72	0.725	0.731	0.731	0.704	0.673	0.709	0.714	0.716	0.71	0.7	0.7
		2017-04-07 02:32:53	0.9554	0.00995	10	0.72436	0.00377	11	0.70227	0.00455	11			2017-04-07 02:32:53	0.948	0.909	0.94	0.936	0.99	1	0.982	0.979	0.955	0.915	0.723	0.738	0.74	0.703	0.729	0.716	0.741	0.712	0.72	0.731	0.715	0.712	0.725	0.723	0.687	0.692	0.691	0.68	0.699	0.718	0.699	0.699
		2017-04-07 02:49:53	0.9638	0.0086	10	0.72036	0.00535	11	0.71	0.00508	11			2017-04-07 02:49:53	0.945	0.957	1	0.934	1.004	0.975	0.982	0.973	0.942	0.926	0.726	0.713	0.71	0.736	0.722	0.697	0.699	0.703	0.732	0.754	0.732	0.721	0.723	0.733	0.719	0.717	0.689	0.698	0.674	0.712	0.712	0.712
		2017-04-07 03:06:53	0.972	0.00444	10	0.719	0.00593	11	0.70664	0.00232	11			2017-04-07 03:06:53	0.954	0.974	0.992	0.955	0.967	0.988	0.967	0.991	0.963	0.969	0.692	0.732	0.734	0.706	0.713	0.709	0.693	0.708	0.743	0.75	0.729	0.706	0.704	0.719	0.708	0.702	0.701	0.701	0.695	0.721	0.708	0.708
		2017-04-07 03:23:53	0.9503	0.01117	10	0.71118	0.00372	11	0.70036	0.0043	11			2017-04-07 03:23:53	0.876	0.92	0.948	0.93	0.993	0.982	0.953	0.97	0.947	0.984	0.722	0.726	0.718	0.692	0.699	0.706	0.705	0.72	0.712	0.727	0.696	0.681	0.712	0.718	0.689	0.684	0.688	0.692	0.697	0.715	0.714	0.714
		2017-04-07 03:40:53	0.9455	0.01457	10	0.70845	0.00389	11	0.70136	0.00549	11			2017-04-07 03:40:53	0.869	0.962	0.959	0.964	0.995	0.969	0.96	0.975	0.948	0.854	0.708	0.718	0.713	0.704	0.705	0.696	0.688	0.71	0.705	0.739	0.707	0.71	0.725	0.736	0.692	0.666	0.695	0.7	0.692	0.699	0.7	0.7
		2017-04-07 03:57:53	0.9354	0.01464	10	0.702	0.00513	11	0.69627	0.00374	11			2017-04-07 03:57:53	0.874	0.938	0.948	0.939	0.962	0.977	0.988	0.965	0.923	0.84	0.691	0.705	0.673	0.714	0.702	0.705	0.685	0.686	0.72	0.731	0.71	0.711	0.713	0.706	0.713	0.685	0.681	0.681	0.692	0.695	0.691	0.691
		2017-04-07 04:14:53	0.94	0.01453	10	0.724	0.00509	11	0.70182	0.00789	11			2017-04-07 04:14:53	0.924	0.942	0.942	0.962	1.02	0.952	0.948	0.957	0.917	0.836	0.735	0.724	0.705	0.751	0.724	0.696	0.724	0.702	0.73	0.733	0.74	0.705	0.715	0.731	0.716	0.634	0.714	0.718	0.714	0.699	0.687	0.687
		2017-04-07 04:31:53	0.9392	0.01771	10	0.71373	0.0044	11	0.70091	0.00604	11			2017-04-07 04:31:53	0.914	0.921	0.951	0.965	1	0.941	0.967	0.975	0.961	0.797	0.724	0.721	0.72	0.692	0.718	0.713	0.713	0.726	0.719	0.725	0.68	0.717	0.729	0.713	0.723	0.703	0.712	0.665	0.683	0.697	0.684	0.684
		2017-04-07 04:48:53	0.942	0.01317	10	0.72373	0.00768	11	0.71073	0.00402	11			2017-04-07 04:48:53	0.926	0.918	0.983	0.931	1.002	0.935	0.961	0.974	0.937	0.853	0.726	0.728	0.721	0.728	0.725	0.713	0.683	0.682	0.771	0.739	0.745	0.696	0.733	0.73	0.719	0.7	0.703	0.702	0.693	0.71	0.716	0.716
		2017-04-07 05:05:53	0.9318	0.01546	10	0.70818	0.00662	11	0.71155	0.00729	11			2017-04-07 05:05:53	0.925	0.911	0.984	0.938	0.98	0.904	0.974	0.872	0.983	0.847	0.724	0.729	0.718	0.704	0.672	0.714	0.687	0.675	0.737	0.705	0.725	0.715	0.731	0.734	0.688	0.707	0.693	0.659	0.705	0.729	0.733	0.733
		2017-04-07 05:22:53	0.9345	0.0094	10	0.70809	0.00574	11	0.70255	0.00707	11			2017-04-07 05:22:53	0.881	0.935	0.956	0.955	0.968	0.933	0.948	0.917	0.961	0.891	0.721	0.731	0.731	0.701	0.689	0.684	0.686	0.701	0.693	0.726	0.726	0.727	0.713	0.736	0.653	0.696	0.677	0.703	0.691	0.722	0.705	0.705
		2017-04-07 05:39:53	0.9411	0.01463	10	0.70473	0.00557	11	0.714	0.00639	11			2017-04-07 05:39:53	0.83	0.951	0.967	0.932	0.993	0.945	0.982	0.952	0.955	0.904	0.707	0.705	0.724	0.69	0.661	0.698	0.701	0.71	0.726	0.706	0.724	0.71	0.718	0.71	0.712	0.657	0.72	0.719	0.725	0.745	0.719	0.719
		2017-04-07 05:56:53	0.9226	0.02041	10	0.72318	0.00397	11	0.71764	0.0056	11			2017-04-07 05:56:53	0.763	0.967	0.93	0.924	1.004	0.928	0.965	0.889	0.915	0.941	0.721	0.733	0.725	0.737	0.736	0.701	0.742	0.718	0.705	0.722	0.715	0.703	0.749	0.723	0.756	0.707	0.706	0.706	0.699	0.715	0.715	0.715
		2017-04-07 06:13:53	0.9165	0.01496	10	0.71664	0.00466	11	0.69973	0.00487	11			2017-04-07 06:13:53	0.901	0.897	0.945	0.859	0.96	0.913	0.979	0.826	0.947	0.938	0.707	0.702	0.716	0.738	0.721	0.723	0.702	0.687	0.732	0.728	0.727	0.678	0.712	0.72	0.71	0.709	0.706	0.694	0.675	0.719	0.687	0.687
		2017-04-07 06:30:53	0.9156	0.00916	10	0.71982	0.00503	11	0.70173	0.00637	11			2017-04-07 06:30:53	0.91	0.878	0.928	0.91	0.959	0.908	0.97	0.894	0.895	0.904	0.721	0.727	0.715	0.719	0.69	0.705	0.704	0.727	0.72	0.741	0.749	0.719	0.739	0.713	0.702	0.678	0.675	0.673	0.691	0.697	0.716	0.716
		2017-04-07 06:47:53	0.9129	0.01112	10	0.70345	0.00577	11	0.71209	0.00499	11			2017-04-07 06:47:53	0.866	0.909	0.9	0.933	0.957	0.899	0.982	0.908	0.88	0.895	0.71	0.729	0.695	0.721	0.695	0.67	0.678	0.691	0.717	0.709	0.723	0.717	0.727	0.743	0.717	0.683	0.714	0.726	0.704	0.704	0.699	0.699
		2017-04-07 07:04:53	0.9211	0.01612	10	0.71264	0.00722	11	0.71491	0.00695	11			2017-04-07 07:04:53	0.881	0.856	0.961	0.954	0.966	0.876	1.002	0.861	0.91	0.944	0.729	0.732	0.727	0.646	0.703	0.711	0.717	0.707	0.72	0.726	0.721	0.719	0.73	0.735	0.664	0.742	0.743	0.714	0.696	0.707	0.707	0.707
		2017-04-07 07:21:53	0.9251	0.01536	10	0.73009	0.00307	11	0.724	0.00501	11			2017-04-07 07:21:53	0.92	0.828	0.947	0.903	0.997	0.903	0.974	0.961	0.887	0.931	0.748	0.734	0.734	0.72	0.725	0.716	0.728	0.732	0.743	0.717	0.734	0.75	0.753	0.727	0.729	0.699	0.705	0.717	0.727	0.711	0.723	0.723
		2017-04-07 07:38:53	0.9208	0.01381	10	0.728	0.00467	11	0.706	0.00954	11			2017-04-07 07:38:53	0.862	0.852	0.95	0.923	0.971	0.899	0.964	0.891	0.927	0.969	0.74	0.765	0.734	0.726	0.716	0.72	0.716	0.706	0.726	0.731	0.728	0.738	0.741	0.748	0.708	0.706	0.673	0.677	0.643	0.706	0.713	0.713
		2017-04-07 07:55:53	0.924	0.01072	10	0.70918	0.00722	11	0.705	0.00453	11			2017-04-07 07:55:53	0.893	0.925	0.968	0.961	0.952	0.875	0.954	0.881	0.915	0.916	0.73	0.734	0.727	0.723	0.717	0.717	0.648	0.695	0.703	0.705	0.702	0.683	0.73	0.716	0.721	0.705	0.707	0.688	0.685	0.7	0.71	0.71
		2017-04-07 08:12:53	0.9089	0.01569	10	0.71009	0.00637	11	0.70418	0.00684	11			2017-04-07 08:12:53	0.866	0.887	0.966	0.878	0.943	0.839	0.986	0.861	0.944	0.919	0.726	0.751	0.727	0.673	0.699	0.707	0.717	0.7	0.711	0.714	0.686	0.717	0.742	0.731	0.714	0.661	0.694	0.677	0.706	0.702	0.701	0.701
		2017-04-07 08:29:53	0.9113	0.0142	10	0.70927	0.00386	11	0.70873	0.00583	11			2017-04-07 08:29:53	0.876	0.877	0.99	0.872	0.866	0.893	0.975	0.922	0.896	0.946	0.721	0.722	0.708	0.717	0.72	0.7	0.717	0.718	0.701	0.694	0.684	0.741	0.729	0.704	0.725	0.719	0.692	0.717	0.694	0.709	0.683	0.683
		2017-04-07 08:46:53	0.9169	0.01995	10	0.71909	0.00935	11	0.70164	0.00617	11			2017-04-07 08:46:53	0.855	0.898	0.98	0.92	0.788	0.88	0.985	0.948	0.938	0.977	0.741	0.754	0.78	0.679	0.731	0.677	0.713	0.701	0.717	0.715	0.702	0.697	0.723	0.745	0.686	0.685	0.692	0.69	0.673	0.717	0.705	0.705
		2017-04-07 09:03:53	0.9115	0.01474	10	0.71927	0.00814	11	0.71182	0.00508	11			2017-04-07 09:03:53	0.86	0.915	0.981	0.879	0.899	0.836	0.954	0.895	0.934	0.962	0.736	0.74	0.713	0.696	0.681	0.69	0.71	0.699	0.763	0.753	0.731	0.684	0.725	0.714	0.726	0.708	0.688	0.718	0.692	0.715	0.73	0.73
		2017-04-07 09:20:53	0.9047	0.01651	10	0.72182	0.00497	11	0.70173	0.0042	11			2017-04-07 09:20:53	0.827	0.827	0.946	0.857	0.932	0.904	0.98	0.921	0.906	0.947	0.73	0.724	0.731	0.722	0.717	0.694	0.695	0.717	0.737	0.723	0.75	0.698	0.73	0.716	0.681	0.7	0.699	0.696	0.687	0.692	0.71	0.71
		2017-04-07 09:37:53	0.8944	0.02261	10	0.71473	0.0032	11	0.70745	0.00874	11			2017-04-07 09:37:53	0.811	0.808	0.965	0.851	0.886	0.829	1.007	0.965	0.878	0.944	0.717	0.71	0.734	0.706	0.714	0.705	0.703	0.704	0.73	0.723	0.716	0.735	0.72	0.743	0.692	0.687	0.726	0.732	0.73	0.689	0.664	0.664
		2017-04-07 09:54:53	0.8836	0.02192	10	0.72225	0.00405	8	0.71638	0.00165	8			2017-04-07 09:54:53	0.772	0.819	0.959	0.935	0.829	0.892	0.977	0.91	0.819	0.924				0.728	0.701	0.724	0.738	0.723	0.732	0.718	0.714				0.726	0.713	0.717	0.713	0.711	0.715	0.718	0.718
		2017-04-07 10:11:53	0.90486	0.01982	7	0.7095	0.00746	8	0.69588	0.0052	8			2017-04-07 10:11:53				0.875	0.906	0.816	0.972	0.911	0.894	0.96				0.692	0.677	0.714	0.718	0.733	0.705	0.74	0.697				0.701	0.717	0.681	0.689	0.674	0.713	0.696	0.696
		2017-04-07 10:28:53	0.90386	0.02978	7	0.71763	0.00633	8	0.7255	0.00414	8			2017-04-07 10:28:53				0.872	0.863	0.758	0.985	0.95	0.935	0.964				0.742	0.72	0.729	0.699	0.687	0.713	0.732	0.719				0.736	0.718	0.705	0.723	0.717	0.731	0.737	0.737
		2017-04-07 10:45:53	0.89229	0.0222	7	0.713	0.00417	8	0.70425	0.00881	8			2017-04-07 10:45:53				0.821	0.867	0.813	0.962	0.932	0.921	0.93				0.727	0.729	0.711	0.718	0.695	0.712	0.7	0.712				0.665	0.709	0.705	0.689	0.702	0.688	0.738	0.738
		2017-04-07 11:02:53	0.89886	0.02437	7	0.71863	0.00519	8	0.702	0.00581	8			2017-04-07 11:02:53				0.819	0.827	0.874	0.991	0.896	0.927	0.958				0.714	0.716	0.722	0.69	0.714	0.739	0.733	0.721				0.702	0.672	0.699	0.701	0.731	0.713	0.699	0.699
		2017-04-07 11:19:53	0.91514	0.01767	7	0.71675	0.00621	8	0.69988	0.0064	8			2017-04-07 11:19:53				0.878	0.919	0.889	0.975	0.845	0.957	0.943				0.722	0.726	0.723	0.686	0.704	0.744	0.723	0.706				0.702	0.68	0.712	0.689	0.672	0.726	0.709	0.709
		2017-04-07 11:36:53	0.9	0.01968	7	0.70725	0.00496	8	0.7075	0.00355	8			2017-04-07 11:36:53				0.869	0.881	0.84	0.984	0.857	0.94	0.929				0.689	0.721	0.72	0.691	0.699	0.723	0.715	0.7				0.719	0.702	0.697	0.724	0.711	0.709	0.699	0.699
		2017-04-07 11:53:53	0.90114	0.02706	7	0.73013	0.00443	8	0.698	0.00866	8			2017-04-07 11:53:53				0.817	0.963	0.789	0.942	0.905	0.918	0.974				0.728	0.713	0.713	0.73	0.73	0.737	0.742	0.748				0.71	0.711	0.687	0.664	0.662	0.73	0.71	0.71
		2017-04-07 12:10:53	0.90043	0.02317	7	0.70588	0.00542	8	0.707	0.00545	8			2017-04-07 12:10:53				0.903	0.954	0.79	0.948	0.953	0.904	0.851				0.728	0.728	0.708	0.695	0.69	0.703	0.689	0.706				0.733	0.72	0.709	0.701	0.717	0.69	0.693	0.693
		2017-04-07 12:27:53	0.88457	0.01907	7	0.73313	0.00413	8	0.707	0.00426	8			2017-04-07 12:27:53				0.887	0.896	0.828	0.96	0.906	0.904	0.811				0.734	0.718	0.75	0.716	0.734	0.745	0.735	0.733				0.723	0.719	0.713	0.695	0.687	0.711	0.704	0.704
		2017-04-07 12:44:53	0.88914	0.01688	7	0.71888	0.01017	8	0.7105	0.00439	8			2017-04-07 12:44:53				0.852	0.807	0.897	0.929	0.895	0.922	0.922				0.723	0.667	0.746	0.697	0.701	0.747	0.724	0.746				0.709	0.689	0.718	0.704	0.719	0.699	0.723	0.723
		2017-04-07 13:01:53	0.87043	0.01416	7	0.71413	0.00589	8	0.70125	0.00402	8			2017-04-07 13:01:53				0.825	0.837	0.85	0.872	0.873	0.93	0.906				0.695	0.726	0.69	0.713	0.725	0.728	0.734	0.702				0.691	0.685	0.709	0.713	0.694	0.694	0.712	0.712
		2017-04-07 13:18:53	0.86157	0.01053	7	0.71988	0.00921	8	0.70963	0.00651	8			2017-04-07 13:18:53				0.828	0.901	0.844	0.869	0.853	0.895	0.841				0.714	0.712	0.747	0.68	0.703	0.757	0.741	0.705				0.728	0.673	0.704	0.715	0.698	0.731	0.714	0.714
		2017-04-07 13:35:53	0.89843	0.018	7	0.72325	0.00412	8	0.70288	0.00199	8			2017-04-07 13:35:53				0.893	0.931	0.906	0.909	0.942	0.911	0.797				0.724	0.702	0.715	0.728	0.729	0.741	0.729	0.718				0.705	0.703	0.706	0.704	0.712	0.703	0.695	0.695
		2017-04-07 13:52:53	0.88214	0.00903	7	0.72213	0.00336	8	0.71175	0.00433	8			2017-04-07 13:52:53				0.886	0.876	0.887	0.87	0.922	0.843	0.891				0.727	0.727	0.723	0.714	0.738	0.726	0.712	0.71				0.721	0.694	0.732	0.714	0.705	0.72	0.704	0.704
		2017-04-07 14:09:53	0.89171	0.02043	7	0.71875	0.00695	8	0.71088	0.00382	8			2017-04-07 14:09:53				0.88	0.835	0.806	0.954	0.919	0.932	0.916				0.727	0.692	0.692	0.714	0.712	0.734	0.735	0.744				0.727	0.723	0.706	0.704	0.694	0.705	0.714	0.714
		2017-04-07 14:26:53	0.86743	0.02504	7	0.71075	0.00727	8	0.7035	0.00477	8			2017-04-07 14:26:53				0.857	0.827	0.763	0.904	0.839	0.96	0.922				0.709	0.717	0.735	0.729	0.728	0.704	0.683	0.681				0.69	0.704	0.693	0.682	0.713	0.718	0.714	0.714
		2017-04-07 14:43:53	0.87314	0.02471	7	0.71075	0.00996	8	0.70163	0.0059	8			2017-04-07 14:43:53				0.897	0.902	0.765	0.938	0.797	0.919	0.894				0.655	0.731	0.71	0.7	0.691	0.738	0.732	0.729				0.697	0.687	0.692	0.677	0.7	0.72	0.72	0.72
		2017-04-07 15:00:53	0.88186	0.01178	7	0.71175	0.00475	8	0.71313	0.00563	8			2017-04-07 15:00:53				0.881	0.88	0.864	0.928	0.828	0.89	0.902				0.724	0.715	0.71	0.699	0.693	0.702	0.718	0.733				0.718	0.72	0.721	0.73	0.707	0.729	0.69	0.69
		2017-04-07 15:17:53	0.84386	0.01726	7	0.724	0.0085	8	0.71113	0.00643	8			2017-04-07 15:17:53				0.831	0.822	0.849	0.908	0.771	0.892	0.834				0.725	0.683	0.715	0.698	0.733	0.749	0.739	0.75				0.698	0.706	0.691	0.696	0.701	0.737	0.73	0.73
		2017-04-07 15:34:53	0.81957	0.02151	7	0.71313	0.00463	8	0.70425	0.00535	8			2017-04-07 15:34:53				0.798	0.783	0.851	0.918	0.747	0.849	0.791				0.704	0.696	0.71	0.707	0.712	0.716	0.72	0.74				0.709	0.688	0.701	0.689	0.69	0.707	0.725	0.725
		2017-04-07 15:51:53	0.85143	0.02592	7	0.71588	0.00778	8	0.70413	0.00271	8			2017-04-07 15:51:53				0.886	0.828	0.826	0.905	0.716	0.898	0.901				0.728	0.683	0.735	0.685	0.705	0.723	0.731	0.737				0.712	0.705	0.716	0.703	0.705	0.704	0.694	0.694
		2017-04-07 16:08:53	0.85814	0.02576	7	0.70825	0.00453	8	0.69738	0.00542	8			2017-04-07 16:08:53				0.901	0.867	0.78	0.913	0.756	0.852	0.938				0.706	0.718	0.726	0.69	0.697	0.723	0.704	0.702				0.725	0.704	0.687	0.695	0.673	0.689	0.703	0.703
		2017-04-07 16:25:53	0.87357	0.02863	7	0.70275	0.00598	8	0.708	0.00336	8			2017-04-07 16:25:53				0.877	0.901	0.806	0.916	0.739	0.917	0.959				0.707	0.709	0.721	0.674	0.684	0.697	0.708	0.722				0.707	0.72	0.697	0.702	0.705	0.697	0.718	0.718
		2017-04-07 16:42:53	0.87771	0.02642	7	0.72175	0.00262	8	0.70788	0.00411	8			2017-04-07 16:42:53				0.898	0.965	0.89	0.842	0.744	0.883	0.922				0.731	0.72	0.731	0.715	0.714	0.713	0.727	0.723				0.697	0.695	0.707	0.699	0.703	0.714	0.724	0.724
		2017-04-07 16:59:53	0.85443	0.02679	7	0.70288	0.00289	8	0.69863	0.00386	8			2017-04-07 16:59:53				0.854	0.918	0.912	0.821	0.721	0.84	0.915				0.696	0.707	0.703	0.69	0.705	0.718	0.703	0.701				0.689	0.703	0.699	0.697	0.693	0.682	0.713	0.713
		2017-04-07 17:16:53	0.86014	0.02529	7	0.71113	0.00468	8	0.70325	0.00363	8			2017-04-07 17:16:53				0.931	0.893	0.888	0.83	0.733	0.837	0.909				0.705	0.723	0.705	0.7	0.694	0.711	0.716	0.735				0.719	0.699	0.69	0.693	0.704	0.697	0.712	0.712
		2017-04-07 17:33:53	0.873	0.03048	7	0.724	0.01116	8	0.7155	0.00677	8			2017-04-07 17:33:53				0.935	0.933	0.848	0.825	0.724	0.896	0.95				0.718	0.718	0.702	0.701	0.682	0.738	0.754	0.779				0.706	0.719	0.7	0.717	0.681	0.739	0.731	0.731
		2017-04-07 17:50:53	0.87771	0.02964	7	0.77025	0.03114	8	0.77025	0.01563	8			2017-04-07 17:50:53				0.928	0.938	0.908	0.783	0.749	0.898	0.94				0.739	0.683	0.734	0.686	0.699	0.869	0.869	0.883				0.729	0.723	0.752	0.743	0.75	0.807	0.829	0.829
		2017-04-07 18:07:53	0.83643	0.02841	7	0.81513	0.02961	8	0.81938	0.02453	8			2017-04-07 18:07:53				0.874	0.88	0.906	0.732	0.753	0.795	0.915				0.728	0.741	0.73	0.79	0.798	0.919	0.907	0.908				0.714	0.709	0.837	0.848	0.825	0.86	0.881	0.881
		2017-04-07 18:24:53	0.83957	0.02677	7	0.86825	0.01945	8	0.85513	0.00792	8			2017-04-07 18:24:53				0.827	0.925	0.855	0.757	0.736	0.894	0.883				0.847	0.869	0.754	0.865	0.859	0.923	0.902	0.927				0.832	0.813	0.876	0.858	0.868	0.85	0.872	0.872
		2017-04-07 18:41:53	0.82057	0.01812	7	0.88888	0.00434	8	0.85338	0.00712	8			2017-04-07 18:41:53				0.773	0.838	0.913	0.829	0.772	0.808	0.811				0.875	0.893	0.881	0.893	0.87	0.906	0.896	0.897				0.847	0.831	0.854	0.855	0.836	0.838	0.883	0.883
		2017-04-07 18:58:53	0.85843	0.02258	7	0.89638	0.00641	8	0.86538	0.00637	8			2017-04-07 18:58:53				0.77	0.894	0.886	0.942	0.871	0.792	0.854				0.918	0.893	0.89	0.87	0.875	0.898	0.918	0.909				0.874	0.854	0.868	0.859	0.851	0.839	0.889	0.889
		2017-04-07 19:15:53	0.89014	0.03529	7	0.89863	0.00639	8	0.87388	0.00898	8			2017-04-07 19:15:53				0.735	0.908	0.944	0.948	0.971	0.78	0.945				0.926	0.912	0.881	0.878	0.885	0.903	0.916	0.888				0.91	0.838	0.873	0.891	0.844	0.857	0.889	0.889
		2017-04-07 19:32:53	0.87257	0.03231	7	0.90288	0.00524	8	0.87988	0.00551	8			2017-04-07 19:32:53				0.751	0.858	0.948	0.899	0.952	0.763	0.937				0.888	0.92	0.906	0.921	0.913	0.881	0.893	0.901				0.868	0.869	0.897	0.905	0.859	0.873	0.884	0.884
		2017-04-07 19:49:53	0.93043	0.01861	7	0.918	0.00768	8	0.89613	0.00739	8			2017-04-07 19:49:53				0.834	0.925	0.948	0.937	0.974	0.913	0.982				0.945	0.932	0.881	0.897	0.909	0.936	0.914	0.93				0.904	0.869	0.9	0.895	0.863	0.898	0.92	0.92
		2017-04-07 20:06:53	0.91643	0.01443	7	0.92375	0.00632	8	0.8875	0.00681	8			2017-04-07 20:06:53				0.897	0.852	0.936	0.932	0.948	0.89	0.96				0.939	0.929	0.955	0.91	0.901	0.922	0.927	0.907				0.891	0.862	0.892	0.897	0.854	0.892	0.906	0.906
		2017-04-07 20:23:53	0.91786	0.02531	7	0.92963	0.00746	8	0.89513	0.0101	8			2017-04-07 20:23:53				0.882	0.794	0.895	0.961	0.994	0.956	0.943				0.936	0.923	0.908	0.901	0.914	0.947	0.956	0.952				0.925	0.851	0.89	0.875	0.87	0.9	0.925	0.925
		2017-04-07 20:40:53	0.91343	0.01611	7	0.912	0.0067	8	0.8735	0.0065	8			2017-04-07 20:40:53				0.835	0.906	0.928	0.963	0.95	0.889	0.923				0.927	0.936	0.926	0.883	0.887	0.907	0.913	0.917				0.909	0.865	0.873	0.876	0.866	0.843	0.878	0.878
		2017-04-07 20:57:53	0.92814	0.02444	7	0.92625	0.00733	8	0.89488	0.00891	8			2017-04-07 20:57:53				0.826	0.869	0.978	1.016	0.921	0.929	0.958				0.941	0.918	0.94	0.887	0.91	0.925	0.939	0.95				0.929	0.894	0.875	0.901	0.859	0.869	0.916	0.916
		2017-04-07 21:14:53	0.93029	0.01454	7	0.90925	0.0071	8	0.89763	0.00412	8			2017-04-07 21:14:53				0.88	0.887	0.939	0.966	0.986	0.928	0.926				0.918	0.901	0.89	0.893	0.882	0.929	0.932	0.929				0.886	0.887	0.902	0.92	0.892	0.888	0.903	0.903
		2017-04-07 21:31:53	0.93471	0.01324	7	0.91763	0.00713	8	0.90613	0.00684	8			2017-04-07 21:31:53				0.914	0.917	0.976	0.979	0.957	0.905	0.895				0.934	0.927	0.89	0.917	0.924	0.887	0.917	0.945				0.938	0.902	0.925	0.918	0.901	0.897	0.884	0.884
		2017-04-07 21:48:53	0.92657	0.02091	7	0.92138	0.0053	8	0.88838	0.00575	8			2017-04-07 21:48:53				0.86	0.915	0.963	0.978	0.994	0.854	0.922				0.908	0.928	0.938	0.936	0.913	0.895	0.931	0.922				0.889	0.853	0.895	0.88	0.887	0.899	0.902	0.902
		2017-04-07 22:05:53	0.90614	0.02968	7	0.92125	0.00437	8	0.89213	0.00662	8			2017-04-07 22:05:53				0.88	0.84	0.987	0.979	0.984	0.79	0.883				0.929	0.911	0.937	0.902	0.913	0.916	0.932	0.93				0.883	0.863	0.885	0.914	0.878	0.89	0.912	0.912
		2017-04-07 22:22:53	0.898	0.02076	7	0.93538	0.00843	8	0.902	0.01124	8			2017-04-07 22:22:53				0.886	0.862	0.957	0.963	0.935	0.817	0.866				0.919	0.938	0.904	0.915	0.93	0.974	0.963	0.94				0.92	0.882	0.845	0.894	0.881	0.934	0.93	0.93
		2017-04-07 22:39:53	0.91486	0.02803	7	0.91938	0.00663	8	0.89438	0.00795	8			2017-04-07 22:39:53				0.895	0.916	0.934	1.001	0.948	0.764	0.946				0.953	0.937	0.915	0.895	0.903	0.909	0.925	0.918				0.935	0.896	0.901	0.873	0.858	0.902	0.895	0.895
		2017-04-07 22:56:53	0.89057	0.03239	7	0.92113	0.00686	8	0.88963	0.00933	8			2017-04-07 22:56:53				0.857	0.834	0.967	0.998	0.925	0.746	0.907				0.917	0.904	0.952	0.93	0.887	0.921	0.927	0.931				0.879	0.856	0.906	0.897	0.869	0.864	0.923	0.923
		2017-04-07 23:13:53	0.90014	0.02786	7	0.924	0.00688	8	0.88675	0.00862	8			2017-04-07 23:13:53				0.823	0.774	0.946	0.949	0.927	0.908	0.974				0.916	0.94	0.941	0.895	0.912	0.904	0.94	0.944				0.923	0.872	0.869	0.896	0.843	0.897	0.897	0.897
		2017-04-07 23:30:53	0.94929	0.0139	7	0.92838	0.00782	8	0.91413	0.00994	8			2017-04-07 23:30:53				0.931	0.945	0.968	0.983	0.962	0.877	0.979				0.957	0.952	0.933	0.911	0.903	0.899	0.943	0.929				0.919	0.934	0.889	0.883	0.875	0.923	0.945	0.945
		2017-04-07 23:47:53	0.96443	0.00847	7	0.94075	0.00743	8	0.9015	0.00504	8			2017-04-07 23:47:53				0.941	0.94	0.966	1.006	0.957	0.972	0.969				0.933	0.945	0.954	0.902	0.92	0.951	0.964	0.957				0.934	0.901	0.891	0.907	0.891	0.892	0.898	0.898
		2017-04-08 00:04:53	0.94714	0.01625	7	0.93813	0.00565	8	0.90875	0.00447	8			2017-04-08 00:04:53				0.92	0.878	0.966	0.98	0.989	0.914	0.983				0.937	0.953	0.941	0.935	0.902	0.95	0.948	0.939				0.919	0.906	0.928	0.923	0.898	0.896	0.9	0.9
		2017-04-08 00:21:53	0.94557	0.01058	7	0.92888	0.00663	8	0.8985	0.00576	8			2017-04-08 00:21:53				0.906	0.923	0.937	0.956	0.979	0.937	0.981				0.935	0.917	0.957	0.895	0.936	0.925	0.944	0.922				0.92	0.883	0.904	0.919	0.882	0.878	0.901	0.901
		2017-04-08 00:38:53	0.95914	0.0101	7	0.93188	0.0065	8	0.908	0.00727	8			2017-04-08 00:38:53				0.918	0.974	0.981	0.938	0.99	0.941	0.972				0.92	0.928	0.952	0.926	0.923	0.909	0.931	0.966				0.902	0.896	0.889	0.888	0.899	0.912	0.939	0.939
		2017-04-08 00:55:53	0.95343	0.01192	7	0.93413	0.00809	8	0.91175	0.00972	8			2017-04-08 00:55:53				0.92	0.985	0.948	0.902	0.977	0.972	0.97				0.949	0.942	0.907	0.915	0.907	0.932	0.952	0.969				0.92	0.905	0.895	0.881	0.873	0.934	0.943	0.943
		2017-04-08 01:12:53	0.94371	0.00695	7	0.949	0.00895	8	0.91788	0.01183	8			2017-04-08 01:12:53				0.936	0.954	0.943	0.913	0.938	0.949	0.973				0.947	0.959	0.944	0.915	0.91	0.967	0.974	0.976				0.956	0.921	0.875	0.907	0.867	0.921	0.948	0.948
		2017-04-08 01:29:53	0.96529	0.00689	7	0.92325	0.0054	8	0.91025	0.00181	8			2017-04-08 01:29:53				0.939	0.972	0.994	0.951	0.972	0.955	0.974				0.908	0.918	0.939	0.905	0.908	0.942	0.93	0.936				0.91	0.907	0.914	0.916	0.918	0.907	0.905	0.905
		2017-04-08 01:46:53	0.95914	0.00806	7	0.93925	0.00159	8	0.90725	0.00733	8			2017-04-08 01:46:53				0.919	0.951	0.971	0.968	0.969	0.951	0.985				0.948	0.933	0.94	0.938	0.942	0.937	0.936	0.94				0.915	0.902	0.884	0.921	0.87	0.912	0.927	0.927
		2017-04-08 02:03:53	0.94014	0.01396	7	0.93163	0.00522	8	0.91775	0.0029	8			2017-04-08 02:03:53				0.877	0.909	0.93	0.965	0.983	0.959	0.958				0.933	0.92	0.939	0.922	0.926	0.911	0.955	0.947				0.933	0.917	0.924	0.923	0.91	0.911	0.912	0.912
		2017-04-08 02:20:53	0.96314	0.00822	7	0.93425	0.00475	8	0.9095	0.0073	8			2017-04-08 02:20:53				0.94	0.963	0.975	1.002	0.959	0.938	0.965				0.932	0.929	0.937	0.931	0.907	0.94	0.949	0.949				0.917	0.898	0.895	0.871	0.91	0.923	0.931	0.931
		2017-04-08 02:37:53	0.96357	0.00825	7	0.94813	0.01009	8	0.93413	0.00407	8			2017-04-08 02:37:53				0.939	0.961	0.965	0.973	0.943	0.959	1.005				0.941	0.948	0.949	0.895	0.93	0.985	0.956	0.981				0.94	0.921	0.931	0.928	0.919	0.936	0.949	0.949
		2017-04-08 02:54:53	0.95571	0.00728	7	0.94538	0.01012	8	0.91925	0.01181	8			2017-04-08 02:54:53				0.935	0.981	0.934	0.946	0.953	0.979	0.962				0.942	0.935	0.945	0.914	0.902	0.974	0.968	0.983				0.935	0.904	0.882	0.923	0.865	0.931	0.957	0.957
		2017-04-08 03:11:53	0.93757	0.00707	7	0.92663	0.0052	8	0.92	0.00664	8			2017-04-08 03:11:53				0.934	0.947	0.939	0.906	0.923	0.953	0.961				0.938	0.938	0.926	0.903	0.905	0.933	0.94	0.93				0.95	0.91	0.917	0.909	0.891	0.913	0.935	0.935
		2017-04-08 03:28:53	0.95886	0.01795	7	0.94025	0.00761	8	0.91963	0.00546	8			2017-04-08 03:28:53				0.945	1.009	0.958	0.99	0.862	0.971	0.977				0.947	0.94	0.963	0.897	0.922	0.945	0.96	0.948				0.939	0.931	0.917	0.894	0.911	0.905	0.93	0.93
		2017-04-08 03:45:53	0.95443	0.01231	7	0.93688	0.00418	8	0.91075	0.00788	8			2017-04-08 03:45:53				0.98	0.974	0.911	0.941	0.914	0.992	0.969				0.936	0.917	0.95	0.939	0.923	0.939	0.94	0.951				0.907	0.876	0.885	0.908	0.909	0.931	0.935	0.935
		2017-04-08 04:02:53	0.961	0.01094	7	0.913	0.00981	8	0.89825	0.00655	8			2017-04-08 04:02:53				0.955	1.019	0.923	0.967	0.952	0.954	0.957				0.922	0.931	0.944	0.886	0.86	0.912	0.914	0.935				0.926	0.912	0.911	0.898	0.896	0.897	0.873	0.873
		2017-04-08 04:19:53	0.95871	0.00801	7	0.93663	0.0052	8	0.91075	0.0082	8			2017-04-08 04:19:53				0.938	0.96	0.946	0.969	0.931	0.983	0.984				0.924	0.936	0.928	0.914	0.936	0.955	0.956	0.944				0.904	0.897	0.918	0.932	0.867	0.944	0.912	0.912
		2017-04-08 04:36:53	0.967	0.00993	7	0.93375	0.00615	8	0.921	0.00381	8			2017-04-08 04:36:53				0.969	1.003	0.965	0.971	0.928	0.992	0.941				0.941	0.931	0.948	0.917	0.907	0.944	0.959	0.923				0.918	0.921	0.918	0.926	0.905	0.91	0.935	0.935
		2017-04-08 04:53:53	0.95529	0.01813	7	0.942	0.00758	8	0.91213	0.00594	8			2017-04-08 04:53:53				0.968	0.983	0.926	0.977	0.858	0.99	0.985				0.968	0.946	0.922	0.939	0.901	0.95	0.959	0.951				0.927	0.942	0.891	0.911	0.894	0.918	0.907	0.907
		2017-04-08 05:10:53	0.92743	0.01349	7	0.94388	0.00851	8	0.917	0.00997	8			2017-04-08 05:10:53				0.949	0.914	0.909	0.962	0.862	0.935	0.961				0.936	0.935	0.981	0.907	0.954	0.922	0.948	0.968				0.936	0.91	0.921	0.914	0.86	0.903	0.946	0.946
		2017-04-08 05:27:53	0.96514	0.01583	7	0.94475	0.00876	8	0.91063	0.00578	8			2017-04-08 05:27:53				0.967	0.984	0.968	0.969	0.876	0.984	1.008				0.934	0.956	0.926	0.942	0.899	0.972	0.971	0.958				0.911	0.913	0.913	0.89	0.884	0.934	0.92	0.92
		2017-04-08 05:44:53	0.93029	0.02764	7	0.94663	0.00899	8	0.9125	0.00602	8			2017-04-08 05:44:53				0.958	0.981	0.938	0.951	0.767	0.961	0.956				0.973	0.949	0.947	0.898	0.92	0.958	0.961	0.967				0.945	0.919	0.904	0.922	0.886	0.906	0.909	0.909
		2017-04-08 06:01:53	0.917	0.03074	7	0.93363	0.00604	8	0.91563	0.0082	8			2017-04-08 06:01:53				0.94	0.958	0.905	0.942	0.741	0.946	0.987				0.923	0.949	0.951	0.921	0.933	0.933	0.905	0.954				0.933	0.897	0.937	0.951	0.89	0.923	0.897	0.897
		2017-04-08 06:18:53	0.94314	0.02418	7	0.94525	0.00398	8	0.91413	0.0055	8			2017-04-08 06:18:53				0.97	0.962	0.903	0.987	0.821	0.945	1.014				0.956	0.939	0.935	0.942	0.944	0.959	0.958	0.929				0.913	0.902	0.924	0.895	0.901	0.908	0.935	0.935
		2017-04-08 06:35:53	0.93357	0.02747	7	0.94475	0.00467	8	0.91625	0.00487	8			2017-04-08 06:35:53				0.976	0.988	0.911	0.958	0.779	0.948	0.975				0.944	0.941	0.95	0.943	0.917	0.955	0.946	0.962				0.934	0.939	0.897	0.912	0.908	0.916	0.912	0.912
		2017-04-08 06:52:53	0.90657	0.0252	7	0.9505	0.01064	8	0.91413	0.00762	8			2017-04-08 06:52:53				0.946	0.952	0.922	0.945	0.763	0.89	0.928				0.956	0.979	0.953	0.915	0.895	0.964	0.963	0.979				0.958	0.927	0.918	0.904	0.884	0.908	0.907	0.907
		2017-04-08 07:09:53	0.92814	0.03453	7	0.94075	0.01087	8	0.92588	0.0077	8			2017-04-08 07:09:53				0.954	0.98	0.909	0.983	0.731	0.948	0.992				0.952	0.95	0.963	0.891	0.895	0.955	0.974	0.946				0.953	0.952	0.903	0.92	0.89	0.933	0.928	0.928
		2017-04-08 07:26:53	0.91814	0.02479	7	0.94688	0.00964	8	0.92238	0.00895	8			2017-04-08 07:26:53				0.928	0.95	0.91	0.946	0.787	0.907	0.999				0.944	0.899	0.957	0.917	0.952	0.985	0.955	0.966				0.91	0.904	0.899	0.92	0.892	0.95	0.952	0.952
		2017-04-08 07:43:53	0.88671	0.02687	7	0.95113	0.00492	8	0.894	0.01069	8			2017-04-08 07:43:53				0.912	0.933	0.896	0.957	0.786	0.787	0.936				0.965	0.962	0.946	0.957	0.924	0.94	0.953	0.962				0.944	0.909	0.881	0.835	0.894	0.899	0.895	0.895
		2017-04-08 08:00:53	0.90229	0.02713	7	0.94513	0.01319	8	0.91338	0.00797	8			2017-04-08 08:00:53				0.915	0.936	0.847	0.972	0.771	0.906	0.969				0.953	0.956	0.955	0.886	0.889	0.984	0.96	0.978				0.914	0.921	0.915	0.919	0.859	0.925	0.927	0.927
		2017-04-08 08:17:53	0.92143	0.02179	7	0.93975	0.01188	8	0.91725	0.00508	8			2017-04-08 08:17:53				0.964	0.955	0.903	0.93	0.801	0.931	0.966				0.948	0.903	0.936	0.893	0.916	0.963	0.976	0.983				0.944	0.897	0.905	0.922	0.907	0.921	0.921	0.921
		2017-04-08 08:34:53	0.91057	0.01064	7	0.93438	0.00626	8	0.91313	0.00447	8			2017-04-08 08:34:53				0.888	0.93	0.886	0.942	0.894	0.886	0.948				0.946	0.936	0.955	0.948	0.898	0.931	0.924	0.937				0.93	0.915	0.898	0.934	0.91	0.908	0.905	0.905
		2017-04-08 08:51:53	0.91029	0.01755	7	0.94163	0.00616	8	0.9195	0.00576	8			2017-04-08 08:51:53				0.898	0.945	0.849	0.976	0.855	0.929	0.92				0.94	0.965	0.954	0.917	0.943	0.917	0.956	0.941				0.936	0.923	0.905	0.908	0.891	0.935	0.929	0.929
		2017-04-08 09:08:53	0.88557	0.02665	7	0.946	0.00573	8	0.91038	0.00664	8			2017-04-08 09:08:53				0.934	0.896	0.802	0.95	0.787	0.866	0.964				0.952	0.93	0.971	0.925	0.933	0.963	0.944	0.95				0.913	0.908	0.894	0.899	0.885	0.91	0.937	0.937
		2017-04-08 09:25:53	0.89757	0.02185	7	0.93838	0.00444	8	0.91163	0.00455	8			2017-04-08 09:25:53				0.908	0.903	0.885	0.924	0.779	0.919	0.965				0.923	0.93	0.943	0.942	0.94	0.923	0.96	0.946				0.924	0.907	0.909	0.912	0.884	0.913	0.922	0.922
		2017-04-08 09:42:53	0.90043	0.01541	7	0.94875	0.00605	8	0.91713	0.00806	8			2017-04-08 09:42:53				0.875	0.912	0.865	0.92	0.841	0.94	0.95				0.957	0.951	0.935	0.961	0.914	0.95	0.953	0.969				0.93	0.9	0.949	0.875	0.906	0.931	0.923	0.923
		2017-04-08 09:59:53	0.91443	0.01416	7	0.94475	0.005	8	0.933	0.00811	8			2017-04-08 09:59:53				0.948	0.922	0.881	0.939	0.869	0.88	0.962				0.945	0.94	0.928	0.928	0.949	0.952	0.944	0.972				0.938	0.931	0.917	0.935	0.888	0.937	0.959	0.959
		2017-04-08 10:16:53	0.89071	0.02412	7	0.94825	0.01044	8	0.92	0.01096	8			2017-04-08 10:16:53				0.879	0.903	0.931	0.935	0.815	0.8	0.972				0.952	0.944	0.975	0.903	0.915	0.95	0.995	0.952				0.912	0.918	0.9	0.921	0.86	0.953	0.948	0.948
		2017-04-08 10:33:53	0.89343	0.01814	7	0.951	0.00736	8	0.92825	0.0117	8			2017-04-08 10:33:53				0.876	0.874	0.912	0.915	0.814	0.892	0.971				0.943	0.968	0.954	0.917	0.927	0.971	0.954	0.974				0.942	0.925	0.911	0.929	0.866	0.917	0.968	0.968
		2017-04-08 10:50:53	0.89486	0.02857	7	0.94125	0.0074	8	0.92388	0.00456	8			2017-04-08 10:50:53				0.948	0.844	0.866	0.937	0.762	0.924	0.983				0.941	0.957	0.971	0.936	0.92	0.958	0.94	0.907				0.933	0.902	0.932	0.907	0.925	0.922	0.935	0.935
		2017-04-08 11:07:53	0.86314	0.02944	7	0.954	0.01158	8	0.91913	0.00597	8			2017-04-08 11:07:53				0.888	0.817	0.774	0.941	0.764	0.905	0.953				0.943	0.919	0.973	0.918	0.923	0.97	0.982	1.004				0.9	0.916	0.905	0.9	0.921	0.929	0.941	0.941
		2017-04-08 11:24:53	0.86143	0.02471	7	0.95975	0.00824	8	0.9215	0.00994	8			2017-04-08 11:24:53				0.923	0.76	0.781	0.884	0.893	0.868	0.921				0.933	0.956	0.955	0.934	0.948	0.969	0.983	1				0.925	0.916	0.899	0.891	0.887	0.94	0.957	0.957
		2017-04-08 11:41:53	0.84057	0.02529	7	0.94163	0.00813	8	0.91313	0.00532	8			2017-04-08 11:41:53				0.887	0.735	0.807	0.843	0.865	0.804	0.943				0.936	0.931	0.983	0.927	0.905	0.944	0.954	0.953				0.912	0.905	0.905	0.899	0.896	0.94	0.924	0.924
		2017-04-08 11:58:53	0.85286	0.02138	7	0.95625	0.01007	8	0.91375	0.01082	8			2017-04-08 11:58:53				0.855	0.845	0.878	0.743	0.834	0.9	0.915				0.966	0.99	0.912	0.928	0.931	0.97	0.972	0.981				0.919	0.948	0.911	0.885	0.854	0.937	0.928	0.928
		2017-04-08 12:15:53	0.86571	0.02415	7	0.96188	0.01144	8	0.93575	0.00536	8			2017-04-08 12:15:53				0.9	0.914	0.855	0.752	0.832	0.859	0.948				0.95	0.949	0.984	0.934	0.907	0.977	0.992	1.002				0.936	0.938	0.934	0.916	0.92	0.928	0.957	0.957
		2017-04-08 12:32:53	0.85486	0.01684	7	0.9535	0.00515	8	0.94213	0.00512	8			2017-04-08 12:32:53				0.883	0.89	0.837	0.871	0.822	0.778	0.903				0.963	0.956	0.978	0.926	0.949	0.952	0.95	0.954				0.951	0.934	0.947	0.971	0.939	0.941	0.927	0.927
		2017-04-08 12:49:53	0.86671	0.0251	7	0.96375	0.0051	8	0.92725	0.00957	8			2017-04-08 12:49:53				0.899	0.873	0.924	0.859	0.786	0.775	0.951				0.949	0.976	0.961	0.966	0.942	0.957	0.974	0.985				0.915	0.929	0.916	0.881	0.917	0.934	0.963	0.963
		2017-04-08 13:06:53	0.86471	0.0239	7	0.94375	0.00665	8	0.92125	0.01175	8			2017-04-08 13:06:53				0.84	0.865	0.901	0.824	0.764	0.899	0.96				0.927	0.944	0.946	0.922	0.922	0.965	0.97	0.954				0.937	0.9	0.893	0.922	0.864	0.964	0.945	0.945
		2017-04-08 13:23:53	0.89629	0.01412	7	0.93938	0.0088	8	0.92363	0.0061	8			2017-04-08 13:23:53				0.894	0.84	0.918	0.947	0.916	0.855	0.904				0.971	0.951	0.98	0.917	0.923	0.923	0.918	0.932				0.903	0.92	0.918	0.958	0.905	0.925	0.93	0.93
		2017-04-08 13:40:53	0.88086	0.01829	7	0.966	0.00897	8	0.932	0.00752	8			2017-04-08 13:40:53				0.894	0.956	0.825	0.873	0.929	0.838	0.851				0.971	0.949	0.94	0.944	0.949	0.99	0.973	1.012				0.931	0.896	0.936	0.917	0.924	0.932	0.96	0.96
		2017-04-08 13:57:53	0.85343	0.01372	7	0.95638	0.00617	8	0.9185	0.00567	8			2017-04-08 13:57:53				0.879	0.895	0.826	0.823	0.9	0.818	0.833				0.959	0.961	0.974	0.951	0.92	0.964	0.948	0.974				0.942	0.94	0.9	0.903	0.91	0.927	0.913	0.913
		2017-04-08 14:14:53	0.88243	0.02172	7	0.952	0.00556	8	0.93425	0.00405	8			2017-04-08 14:14:53				0.933	0.916	0.758	0.898	0.881	0.901	0.89				0.972	0.957	0.966	0.921	0.94	0.953	0.953	0.954				0.943	0.923	0.927	0.927	0.921	0.935	0.949	0.949
		2017-04-08 14:31:53	0.87229	0.02595	7	0.95888	0.00401	8	0.93588	0.00636	8			2017-04-08 14:31:53				0.957	0.929	0.752	0.886	0.836	0.904	0.842				0.959	0.94	0.967	0.953	0.949	0.971	0.973	0.959				0.959	0.931	0.965	0.938	0.913	0.919	0.931	0.931
		2017-04-08 14:48:53	0.86129	0.01795	7	0.96525	0.00619	8	0.938	0.00861	8			2017-04-08 14:48:53				0.922	0.855	0.828	0.835	0.803	0.857	0.929				0.949	0.947	0.979	0.958	0.95	0.963	0.984	0.992				0.935	0.922	0.9	0.931	0.93	0.942	0.972	0.972
		2017-04-08 15:05:53	0.87871	0.01957	7	0.9655	0.00606	8	0.94825	0.00553	8			2017-04-08 15:05:53				0.904	0.789	0.902	0.939	0.893	0.827	0.897				0.981	0.946	0.955	0.956	0.959	0.952	0.983	0.992				0.932	0.938	0.944	0.94	0.935	0.955	0.971	0.971
		2017-04-08 15:22:53	0.87857	0.02434	7	0.96188	0.00643	8	0.934	0.0047	8			2017-04-08 15:22:53				0.942	0.748	0.888	0.914	0.848	0.913	0.897				0.936	0.969	0.963	0.95	0.945	0.965	0.973	0.994				0.945	0.914	0.927	0.922	0.933	0.931	0.95	0.95
		2017-04-08 15:39:53	0.85357	0.025	7	0.97463	0.00466	8	0.92425	0.00712	8			2017-04-08 15:39:53				0.937	0.766	0.889	0.865	0.766	0.848	0.904				0.979	0.964	0.968	0.978	0.96	0.963	0.997	0.988				0.94	0.902	0.923	0.907	0.896	0.936	0.945	0.945
		2017-04-08 15:56:53	0.87157	0.02574	7	0.97525	0.00975	8	0.93175	0.00764	8			2017-04-08 15:56:53				0.953	0.885	0.88	0.866	0.774	0.796	0.947				0.966	0.99	0.996	0.935	0.936	0.983	0.985	1.011				0.971	0.944	0.931	0.899	0.922	0.945	0.921	0.921
		2017-04-08 16:13:53	0.869	0.02582	7	0.95988	0.00965	8	0.93225	0.00608	8			2017-04-08 16:13:53				0.911	0.928	0.836	0.833	0.746	0.891	0.938				0.987	0.976	1.006	0.932	0.932	0.95	0.957	0.939				0.938	0.894	0.941	0.931	0.925	0.935	0.947	0.947
		2017-04-08 16:30:53	0.865	0.03133	7	0.96838	0.00728	8	0.94913	0.00816	8			2017-04-08 16:30:53				0.921	0.913	0.759	0.876	0.735	0.915	0.936				0.997	0.968	0.946	0.937	0.965	0.966	0.975	0.993				0.95	0.927	0.925	0.927	0.939	0.981	0.972	0.972
		2017-04-08 16:47:53	0.86971	0.02884	7	0.958	0.00668	8	0.94188	0.00816	8			2017-04-08 16:47:53				0.947	0.858	0.78	0.968	0.783	0.918	0.834				0.978	0.958	0.982	0.93	0.959	0.941	0.973	0.943				0.957	0.902	0.929	0.923	0.935	0.963	0.963	0.963
		2017-04-08 17:04:53	0.85643	0.02389	7	0.96625	0.00905	8	0.94288	0.00646	8			2017-04-08 17:04:53				0.883	0.816	0.737	0.93	0.896	0.876	0.857				0.961	0.949	0.972	0.943	0.929	0.982	0.988	1.006				0.938	0.924	0.912	0.953	0.942	0.946	0.964	0.964
		2017-04-08 17:21:53	0.85586	0.02221	7	0.96413	0.00645	8	0.92938	0.00391	8			2017-04-08 17:21:53				0.834	0.77	0.917	0.903	0.794	0.862	0.911				0.973	0.951	0.995	0.937	0.951	0.976	0.959	0.971				0.936	0.917	0.922	0.944	0.915	0.943	0.929	0.929
		2017-04-08 17:38:53	0.85986	0.02217	7	0.97088	0.00969	8	0.94725	0.00592	8			2017-04-08 17:38:53				0.853	0.905	0.918	0.854	0.764	0.808	0.917				0.966	0.957	0.955	0.939	0.943	1.003	0.998	1.006				0.97	0.937	0.916	0.941	0.96	0.96	0.947	0.947
		2017-04-08 17:55:53	0.83771	0.0252	7	0.96963	0.00857	8	0.9255	0.00971	8			2017-04-08 17:55:53				0.831	0.899	0.933	0.835	0.743	0.77	0.853				0.987	0.975	1.012	0.976	0.972	0.95	0.949	0.936				0.986	0.944	0.923	0.909	0.912	0.902	0.914	0.914
		2017-04-08 18:12:53	0.86243	0.01945	7	0.95925	0.01058	8	0.949	0.00899	8			2017-04-08 18:12:53				0.917	0.875	0.902	0.905	0.848	0.789	0.801				0.964	0.948	0.941	0.947	0.907	0.987	1.001	0.979				0.94	0.905	0.93	0.957	0.937	0.977	0.973	0.973
		2017-04-08 18:29:53	0.87543	0.0192	7	0.97413	0.00684	8	0.947	0.00606	8			2017-04-08 18:29:53				0.891	0.884	0.804	0.941	0.874	0.92	0.814				0.98	0.979	0.936	0.975	0.959	0.979	1.002	0.983				0.975	0.934	0.944	0.924	0.93	0.953	0.958	0.958
		2017-04-08 18:46:53	0.87714	0.01873	7	0.97888	0.00949	8	0.94675	0.00844	8			2017-04-08 18:46:53				0.817	0.874	0.839	0.934	0.836	0.897	0.943				0.957	0.95	0.981	0.954	0.966	0.998	1	1.025				0.938	0.908	0.94	0.938	0.934	0.984	0.966	0.966
		2017-04-08 19:03:53	0.87757	0.01959	7	0.97463	0.0066	8	0.949	0.00617	8			2017-04-08 19:03:53				0.791	0.913	0.873	0.951	0.861	0.848	0.906				0.99	0.992	0.943	0.966	0.952	0.986	0.982	0.986				0.96	0.915	0.944	0.972	0.936	0.959	0.953	0.953
		2017-04-08 19:20:53	0.90014	0.01594	7	0.9625	0.01164	8	0.95013	0.00917	8			2017-04-08 19:20:53				0.838	0.865	0.897	0.955	0.882	0.942	0.922				0.927	0.94	0.99	0.954	0.917	0.977	0.986	1.009				0.949	0.917	0.944	0.934	0.922	0.969	0.983	0.983
		2017-04-08 19:37:53	0.86429	0.02313	7	0.97788	0.01164	8	0.9475	0.0124	8			2017-04-08 19:37:53				0.903	0.866	0.942	0.908	0.759	0.823	0.849				0.987	0.99	0.926	0.964	0.95	0.966	1.018	1.022				0.957	0.925	0.937	0.916	0.894	0.993	0.979	0.979
		2017-04-08 19:54:53	0.867	0.02298	7	0.95838	0.008	8	0.9375	0.00357	8			2017-04-08 19:54:53				0.874	0.884	0.973	0.871	0.875	0.811	0.781				0.955	0.97	0.996	0.919	0.951	0.959	0.944	0.973				0.954	0.938	0.945	0.939	0.935	0.941	0.924	0.924
		2017-04-08 20:11:53	0.87557	0.02525	7	0.96888	0.00969	8	0.94888	0.00319	8			2017-04-08 20:11:53				0.819	0.915	0.956	0.789	0.924	0.915	0.811				0.972	0.985	0.986	0.93	0.922	0.975	0.988	0.993				0.945	0.939	0.957	0.955	0.937	0.942	0.958	0.958
		2017-04-08 20:28:53	0.88614	0.01666	7	0.96563	0.0035	8	0.936	0.00807	8			2017-04-08 20:28:53				0.857	0.827	0.968	0.903	0.873	0.879	0.896				0.958	0.963	0.961	0.982	0.96	0.965	0.956	0.98				0.964	0.901	0.937	0.953	0.91	0.961	0.931	0.931
		2017-04-08 20:45:53	0.86929	0.03052	7	0.985	0.01206	8	0.96563	0.01421	8			2017-04-08 20:45:53				0.881	0.77	0.921	0.93	0.741	0.943	0.899				0.963	0.944	0.971	0.958	0.97	1.022	1.033	1.019				0.96	0.927	0.935	0.933	0.932	1.016	1.011	1.011
		2017-04-08 21:02:53	0.92357	0.01223	7	0.95688	0.00689	8	0.94388	0.00389	8			2017-04-08 21:02:53				0.891	0.915	0.95	0.971	0.918	0.88	0.94				0.976	0.976	0.951	0.938	0.962	0.956	0.922	0.974				0.95	0.936	0.953	0.959	0.931	0.928	0.947	0.947
		2017-04-08 21:19:53	0.91171	0.01289	7	0.97988	0.00439	8	0.94675	0.00631	8			2017-04-08 21:19:53				0.84	0.912	0.944	0.911	0.914	0.937	0.924				0.988	0.984	0.985	0.969	0.991	0.958	0.971	0.993				0.968	0.964	0.947	0.922	0.924	0.935	0.957	0.957
		2017-04-08 21:36:53	0.91071	0.01153	7	0.9705	0.00705	8	0.95175	0.006	8			2017-04-08 21:36:53				0.857	0.922	0.927	0.951	0.905	0.889	0.924				1.009	0.966	0.977	0.949	0.945	0.967	0.981	0.97				0.946	0.943	0.926	0.959	0.936	0.978	0.963	0.963
		Panel J - Heat (kcal/h)														Individual Values
														Dark	SD	0.700476	0.700011	0.613056	0.705956	0.678556	0.698956	0.732424	0.65647	0.667798	0.669214
			SD			LCC			FMD						LCC	0.589269	0.55979	0.583079	0.578848	0.58819	0.603931	0.569847	0.612047	0.592343	0.570464	0.562458
		#cycle	average	sem	n	average	sem	n	average	sem	n				FMD	0.549834	0.606545	0.576999	0.545119	0.561224	0.619071	0.604042	0.558828	0.559105	0.548806	0.548806
		Dark	0.68229	0.01046	10	0.58275	0.00499	11	0.57076	0.00808	11			Light	SD	0.622381	0.629762	0.561429	0.645238	0.62619	0.632143	0.680556	0.558333	0.611111	0.618651
		Light	0.61858	0.01149	10	0.49445	0.00616	11	0.48812	0.0069	11				LCC	0.479827	0.447316	0.516623	0.489286	0.494444	0.507143	0.490873	0.523016	0.50754	0.496032	0.486905
															FMD	0.47316	0.507143	0.498528	0.463889	0.488095	0.539683	0.505952	0.471825	0.481349	0.469841	0.469841
		Panel K - XAMB counts														Individual Values
														Dark	SD	178.529	245.124	415.888	278.327	198.052	155.153	186.483	292.402	208.818	202.508
			SD			LCC			FMD						LCC	295.89	269.382	444.9	308.869	350.115	379.069	211.183	208.562	166.934	201.885	329.162
		#cycle	average	sem	n	average	sem	n	average	sem	n				FMD	223.193	224.6	444.107	234.859	204.039	208.738	239.864	239.88	316.24	196.346	196.346
		Dark	236.128	24.2687	10	139.284	18.7109	11	111.423	9.46825	11			Light	SD	48.8524	73.5	123.86	137.71	113.77	66.9921	84.2341	105.016	79.3056	97.7976
		Light	93.1037	8.70508	10	287.814	25.8653	11	248.019	22.0315	11				LCC	111.452	80.2896	190.23	140.889	230.853	212.917	74.9206	65.8294	100.187	108.77	215.79
															FMD	100.897	98.7221	169.513	110.333	115.734	91.5794	74.0952	70.5476	163.437	115.397	115.397

## Sheet: Figure 4
		Panel A - Glucose (mg/dL)																		Individual Values
																			HFD	132	89	174	255	190	167	202	146	180	168	168	182	163	100	122	134	201
		HFD			HFD+LCC			HFD+LCC-RF			HFD+FMD			HFD+FMD-RF					HFD+LCC	107	114	112	103	114	108	92	106
		average	sem	n	average	sem	n	average	sem	n	average	sem	n	average	sem	n			HFD+LCC-RF	202	201	208	205	236	274	194	223
		163.118	9.81666	17	107	2.5565	8	217.875	9.33013	8	106.25	6.39964	8	187	11.0265	9			HFD+FMD	83	117	76	114	124	124	110	102
																			HFD+FMD-RF	150	172	126	214	203	212	183	229	194
		Panel B - Insulin (ng/mL)																		Individual Values
																			HFD	3.70654	0.23773	5.95922	5.14571	5.30021	5.72464	5.11646	6.22153	2.06288	2.98057	4.29192	3.72955	11.2859	0.812629	2.75621	1.96946	6.25052
		HFD			HFD+LCC			HFD+LCC-RF			HFD+FMD			HFD+FMD-RF					HFD+LCC	1.32157	1.93507	1.47495	1.46472	1.29141	1.27588	1.74689	1.11284
		average	sem	n	average	sem	n	average	sem	n	average	sem	n	average	sem	n			HFD+LCC-RF	9.53808	1.44427	5.17638	3.72699	6.07618	4.45393	4.10197	7.43654	6.79151
		4.32657	0.628239	17	1.45292	0.0954176	8	5.41621	0.788273	9	0.979493	0.224078	8	4.17409	0.717954	9			HFD+FMD	0.309305	0.644172	0.288855	1.08896	0.496894	1.42857	1.87371	1.70549
																			HFD+FMD-RF	4.37372	3.3589	0.920245	6.03783	8.39367	4.40476	2.48965	2.96843	4.61957
																				Individual Values
		Panel C - HOMA-IR2																	HFD	11.236	0.766871	17.8571	18.1818	16.3934	16.9492	16.129	17.5439	7.19424	9.80392	13.5135	12.1951	27.7778	2.63158	8.54701	6.45161	18.8679
																			HFD+LCC	4.23729	6.13497	4.7619	4.62963	4.21941	4.11523	5.31915	3.59712
		HFD			HFD+LCC			HFD+LCC-RF			HFD+FMD			HFD+FMD-RF					HFD+LCC-RF	26.3158	5.29101	16.3934	12.5	19.6078	17.2414	13.3333
		average	sem	n	average	sem	n	average	sem	n	average	sem	n	average	sem	n			HFD+FMD	0.976562	2.17865	0.88968	3.58423	1.71233	4.71698	5.91716	5.31915
		13.0612	1.63661	17	4.62684	0.280682	8	15.8118	2.46366	7	3.16184	0.705192	8	13.1676	1.98341	9			HFD+FMD-RF	13.3333	10.989	3.125	18.8679	23.8095	14.4928	8.54701	10.6383	14.7059
																				Individual Values
		Panel D - Leptin (ng/mL)																	HFD	15.4012	17.9315	41.0217	27.4274	33.6723	22.3605	36.3711	18.1633	14.373	26.5806	20.0887	25.8145	5.69906	17.6191	24.9624	26.6238
																			HFD+LCC	17.4375	17.881	18.3548	13.1935	30.5398	32.612	21.5157
		HFD			HFD+LCC			HFD+LCC-RF			HFD+FMD			HFD+FMD-RF					HFD+LCC-RF	25.502	15.1593	25.0564	37.5277	23.4734	37.7566	45.4313	36.359	36.094
		average	sem	n	average	sem	n	average	sem	n	average	sem	n	average	sem	n			HFD+FMD	18.1633	17.0544	2.86089	14.1815	8.02665	29.1003	26.8289	32.6843
		23.3819	2.22755	16	21.6478	2.73223	7	31.3733	3.16902	9	18.6125	3.67899	8	20.4501	2.5529	9			HFD+FMD-RF	21.0262	23.8992	5.07863	23.4456	29.9133	29.0533	16.0987	15.0408	20.4953
		Panel E - Cage Top - Latency to fall/BW (s/g)														Individual Values
														#4	HFD	0.131944	0.165017	0.0723208	0.10989	0.0914077	0.0950683	0.170147	0.190088	0.150622	0.172745	0.176929	0.215686	0.108262	0.0930774	0.325815	0.390625	0.189204	0.236461
			HFD			HFD+LCC			HFD+FMD						HFD+LCC	0.1002	0.218464	0.40293	0.195636	0.27907	0.214669	0.166347	0.23753	0.147256	0.197487	0.185582	0.09299	0.214856	0.215983	0.372807	0.477151	0.282609	0.349206
		#cycle	average	sem	n	average	sem	n	average	sem	n				HFD+FMD	0.224422	0.141988	0.234628	0.126488	0.143885	0.325397	0.109514	0.20794	0.0740741	0.128949	0.125078	0.0734803	0.295359	0.365854	0.222222	0.218818	0.2457	0.324172
		#4	0.171406	0.0195349	18	0.241709	0.0242454	18	0.199332	0.021017	18			#10	HFD	0.3003	0.0949837	0.11576	0.0602971	0.0760101	0.0993542	0.20362	0.12696	0.068306	0.0924092	0.143229	0.218327	0.100334	0.947547	0.272226	0.0323373	0.124031
		#10	0.180943	0.0511886	17	0.207036	0.0194906	17	0.175047	0.022744	17				HFD+LCC	0.114693	0.165706	0.230183	0.156595	0.25808	0.102705	0.382653	0.258154	0.133869	0.233546	0.247558	0.114764	0.270833	0.305572	0.0974976	0.239856	0.20735
															HFD+FMD	0.210628	0.185406	0.0827335	0.189431	0.0561032	0.192435	0.046669	0.0763852	0.0489926	0.090843	0.28556	0.26382	0.130402	0.250482	0.301426	0.292912	0.271569
		Panel F - Latency to fall (s) vs % Fat
			Latency to fall (s)
		% Fat	HFD	HFD+LCC	HFD+FMD
		32.1569	6.33333
		31.2871	8.33333
		31.5151	3.66667
		28.0702	5
		33.6996	5
		32.973	5.33333
		29.1469	7.33333
		31.7172	9.33333
		33.0724	7.66667
		30.2682	9
		31.9915	8.33333
		32.9389	11
		31.9588	6.33333
		30.9859	5.33333
		29.1878	13
		30.7843	20
		31.0811	11.3333
		21.5103	10.3333
		30.8316		5
		29.4872		10.3333
		23.0137		14.6667
		29.8642		8.66667
		28.4038		12
		30.6968		12
		31.9312		8.66667
		28.3293		10
		29.4715		7.33333
		31.9569		11
		30.5857		8.66667
		29.4606		4.33333
		32.0513		11.6667
		26.5351		10
		27.6316		17
		29.6296		23.6667
		31.1688		13
		28.5024		14.6667
		30.101			11.3333
		30.8163			7
		22.9798			9.66667
		27.7904			5.66667
		28.744			6
		26.4563			13.6667
		31.1609			5.33333
		32.2034			11
		29.7297			3.66667
		33.9181			6.66667
		30.9434			6.66667
		28.7169			3.66667
		29.1939			14
		29.0188			18
		27.5711			10.3333
		27.9018			10
		24.6851			10
		28.6938			15.3333
			Panel G - Rotarod - Latency to fall/BW (s/g)												Individual Values
														HFD	1.36321	0.18226	0.244551	0.0810537	1.01853	0.434552	0.72692	0.234481	1.04269	1.96456	0.142953	3.28844	1.52114	0.607974	0.0461681	0.922216
			HFD			HFD+LCC			HFD+FMD					HFD+LCC	0.175794	0.551018	1.48342	0.0899989	0.909938	0.643239	0.679777	0.176864	0.695852	0.614809	0.716925	0.531979	0.494977	0.42065	0.636453	0.983906	0.0269687
			average	sem	n	average	sem	n	average	sem	n			HFD+FMD	0.314681	0.378549	1.17754	0.00769112	0.0171468	0.951417	0.104803	0.606347	0.506657	0.714972	1.03774	1.06889	1.42491	1.25534	0.222027	0.0237968	1.3131
			0.863857	0.215491	16	0.578386	0.086735	17	0.654448	0.121263	17
		Panel H - RER
			HFD			HFD+LCC			HFD+FMD							Individual Values
		Time	average	sem	n	average	sem	n	average	sem	n				Time	HFD	HFD	HFD	HFD	HFD	HFD	HFD	HFD	HFD	HFD	HFD	HFD+LCC	HFD+LCC	HFD+LCC	HFD+LCC	HFD+LCC	HFD+LCC	HFD+LCC	HFD+LCC	HFD+LCC	HFD+LCC	HFD+FMD	HFD+FMD	HFD+FMD	HFD+FMD	HFD+FMD	HFD+FMD	HFD+FMD	HFD+FMD	HFD+FMD	HFD+FMD	HFD+FMD
		2017-04-02 18:33:53	0.73909	0.00594	11	0.7578	0.00949	10	0.76236	0.01029	11				2017-04-02 18:33:53	0.737	0.75	0.778	0.7	0.737	0.732	0.742	0.728	0.724	0.748	0.754	0.788	0.789	0.761	0.72	0.721	0.793	0.761	0.77	0.762	0.713	0.82	0.798	0.785	0.719	0.713	0.761	0.753	0.746	0.786	0.729	0.776
		2017-04-02 18:50:53	0.754	0.00726	11	0.7695	0.01085	10	0.76945	0.01121	11				2017-04-02 18:50:53	0.747	0.75	0.746	0.748	0.748	0.769	0.807	0.763	0.723	0.773	0.72	0.778	0.764	0.81	0.753	0.696	0.781	0.775	0.809	0.738	0.791	0.805	0.779	0.752	0.762	0.689	0.772	0.754	0.733	0.806	0.811	0.801
		2017-04-02 19:07:53	0.75055	0.00689	11	0.7467	0.00867	10	0.75482	0.00915	11				2017-04-02 19:07:53	0.754	0.735	0.743	0.719	0.767	0.739	0.794	0.771	0.754	0.762	0.718	0.788	0.76	0.753	0.701	0.721	0.784	0.734	0.758	0.741	0.727	0.8	0.749	0.802	0.764	0.72	0.74	0.728	0.711	0.78	0.762	0.747
		2017-04-02 19:24:53	0.73655	0.00647	11	0.7509	0.01136	10	0.74609	0.00961	11				2017-04-02 19:24:53	0.727	0.741	0.781	0.709	0.746	0.749	0.734	0.747	0.7	0.729	0.739	0.815	0.763	0.79	0.711	0.693	0.756	0.73	0.741	0.743	0.767	0.772	0.779	0.749	0.731	0.697	0.717	0.731	0.734	0.802	0.721	0.774
		2017-04-02 19:41:53	0.73909	0.0081	11	0.7562	0.00973	10	0.75455	0.01016	11				2017-04-02 19:41:53	0.74	0.715	0.744	0.738	0.797	0.721	0.723	0.716	0.729	0.782	0.725	0.747	0.763	0.811	0.718	0.721	0.773	0.744	0.797	0.732	0.756	0.79	0.746	0.815	0.748	0.708	0.725	0.715	0.733	0.768	0.767	0.785
		2017-04-02 19:58:53	0.73827	0.00768	11	0.7533	0.00797	10	0.73955	0.00907	11				2017-04-02 19:58:53	0.737	0.775	0.715	0.729	0.722	0.758	0.726	0.724	0.732	0.791	0.712	0.767	0.757	0.777	0.726	0.74	0.765	0.753	0.799	0.716	0.733	0.776	0.753	0.762	0.729	0.707	0.716	0.691	0.738	0.791	0.724	0.748
		2017-04-02 20:15:53	0.74555	0.00765	11	0.7432	0.00803	10	0.745	0.01064	11				2017-04-02 20:15:53	0.727	0.756	0.719	0.779	0.771	0.736	0.758	0.728	0.707	0.783	0.737	0.744	0.748	0.799	0.743	0.716	0.724	0.72	0.771	0.739	0.728	0.785	0.787	0.779	0.722	0.708	0.738	0.687	0.711	0.778	0.737	0.763
		2017-04-02 20:32:53	0.73891	0.00768	11	0.7399	0.00792	10	0.73555	0.00816	11				2017-04-02 20:32:53	0.741	0.748	0.723	0.731	0.697	0.765	0.715	0.766	0.73	0.785	0.727	0.741	0.765	0.778	0.713	0.753	0.735	0.712	0.765	0.731	0.706	0.784	0.738	0.738	0.692	0.718	0.739	0.741	0.725	0.78	0.72	0.716
		2017-04-02 20:49:53	0.74118	0.00538	11	0.7514	0.00945	10	0.75682	0.00958	11				2017-04-02 20:49:53	0.761	0.737	0.727	0.747	0.771	0.735	0.743	0.734	0.744	0.751	0.703	0.744	0.768	0.785	0.734	0.741	0.769	0.705	0.805	0.727	0.736	0.756	0.79	0.803	0.755	0.695	0.73	0.72	0.754	0.775	0.779	0.768
		2017-04-02 21:06:53	0.74373	0.00645	11	0.7498	0.01001	10	0.74173	0.00926	11				2017-04-02 21:06:53	0.746	0.762	0.723	0.765	0.751	0.767	0.705	0.729	0.724	0.769	0.74	0.736	0.784	0.775	0.748	0.709	0.763	0.684	0.765	0.771	0.763	0.753	0.77	0.773	0.737	0.698	0.69	0.726	0.731	0.792	0.743	0.746
		2017-04-02 21:23:53	0.74545	0.00549	11	0.7315	0.00891	10	0.74609	0.00966	11				2017-04-02 21:23:53	0.748	0.744	0.702	0.744	0.776	0.76	0.747	0.746	0.733	0.744	0.756	0.712	0.75	0.79	0.74	0.732	0.695	0.706	0.733	0.75	0.707	0.796	0.734	0.773	0.712	0.715	0.75	0.71	0.711	0.79	0.76	0.756
		2017-04-02 21:40:53	0.74482	0.00602	11	0.7388	0.0099	10	0.74909	0.00953	11				2017-04-02 21:40:53	0.75	0.751	0.718	0.713	0.74	0.741	0.762	0.747	0.73	0.783	0.758	0.73	0.792	0.778	0.745	0.711	0.743	0.688	0.755	0.733	0.713	0.766	0.778	0.798	0.774	0.699	0.736	0.714	0.723	0.779	0.731	0.742
		2017-04-02 21:57:53	0.74745	0.0091	11	0.7319	0.00641	10	0.75836	0.00841	11				2017-04-02 21:57:53	0.74	0.722	0.708	0.745	0.739	0.782	0.75	0.767	0.71	0.809	0.75	0.714	0.747	0.748	0.728	0.724	0.754	0.691	0.753	0.74	0.72	0.784	0.761	0.763	0.759	0.721	0.747	0.7	0.779	0.793	0.754	0.781
		2017-04-02 22:14:53	0.74255	0.00645	11	0.7492	0.01011	10	0.75955	0.00688	11				2017-04-02 22:14:53	0.737	0.744	0.723	0.735	0.763	0.724	0.748	0.788	0.71	0.756	0.74	0.729	0.756	0.772	0.74	0.699	0.753	0.704	0.792	0.79	0.757	0.778	0.779	0.76	0.771	0.714	0.76	0.745	0.738	0.798	0.763	0.749
		2017-04-02 22:31:53	0.73791	0.00752	11	0.7472	0.00903	10	0.75973	0.00824	11				2017-04-02 22:31:53	0.737	0.711	0.711	0.719	0.759	0.758	0.736	0.761	0.715	0.786	0.724	0.708	0.753	0.756	0.722	0.756	0.762	0.697	0.784	0.774	0.76	0.794	0.782	0.788	0.734	0.73	0.771	0.719	0.751	0.793	0.757	0.738
		2017-04-02 22:48:53	0.74755	0.0075	11	0.7514	0.00552	10	0.75964	0.00866	11				2017-04-02 22:48:53	0.745	0.738	0.712	0.72	0.755	0.735	0.736	0.801	0.754	0.776	0.751	0.751	0.758	0.77	0.732	0.747	0.746	0.719	0.78	0.759	0.752	0.806	0.782	0.773	0.753	0.702	0.743	0.737	0.741	0.789	0.763	0.767
		2017-04-02 23:05:53	0.73827	0.00693	11	0.7389	0.0091	10	0.74555	0.00769	11				2017-04-02 23:05:53	0.76	0.749	0.699	0.747	0.721	0.737	0.704	0.753	0.731	0.774	0.746	0.753	0.793	0.76	0.712	0.722	0.743	0.691	0.75	0.746	0.719	0.779	0.761	0.758	0.724	0.716	0.741	0.726	0.729	0.791	0.718	0.758
		2017-04-02 23:22:53	0.73345	0.00613	11	0.7466	0.01054	10	0.75036	0.00777	11				2017-04-02 23:22:53	0.761	0.737	0.706	0.707	0.723	0.712	0.763	0.753	0.729	0.741	0.736	0.732	0.768	0.761	0.711	0.728	0.764	0.684	0.797	0.774	0.747	0.795	0.764	0.73	0.755	0.707	0.758	0.752	0.736	0.771	0.717	0.769
		2017-04-02 23:39:53	0.74309	0.00568	11	0.7435	0.00695	10	0.75336	0.00824	11				2017-04-02 23:39:53	0.739	0.748	0.728	0.731	0.707	0.731	0.761	0.774	0.75	0.762	0.743	0.732	0.753	0.767	0.727	0.751	0.75	0.703	0.781	0.732	0.739	0.801	0.768	0.761	0.734	0.708	0.757	0.739	0.756	0.791	0.725	0.747
		2017-04-02 23:56:53	0.74555	0.0053	11	0.7528	0.0078	10	0.754	0.00961	11				2017-04-02 23:56:53	0.753	0.744	0.713	0.745	0.763	0.723	0.753	0.769	0.727	0.758	0.753	0.717	0.788	0.777	0.752	0.744	0.76	0.708	0.761	0.765	0.756	0.808	0.794	0.763	0.752	0.73	0.734	0.742	0.728	0.788	0.703	0.752
		2017-04-03 00:13:53	0.74045	0.00581	11	0.7573	0.00914	10	0.76173	0.0085	11				2017-04-03 00:13:53	0.756	0.728	0.725	0.764	0.769	0.732	0.736	0.745	0.701	0.747	0.742	0.736	0.784	0.784	0.744	0.783	0.758	0.694	0.772	0.776	0.742	0.816	0.77	0.769	0.754	0.715	0.734	0.776	0.756	0.792	0.735	0.762
		2017-04-03 00:30:53	0.74782	0.00551	11	0.7573	0.00732	10	0.75045	0.00868	11				2017-04-03 00:30:53	0.742	0.727	0.725	0.738	0.753	0.762	0.726	0.78	0.746	0.767	0.76	0.734	0.77	0.764	0.742	0.765	0.765	0.717	0.794	0.78	0.742	0.805	0.755	0.763	0.728	0.72	0.734	0.776	0.708	0.779	0.738	0.749
		2017-04-03 00:47:53	0.74945	0.0039	11	0.7499	0.01069	10	0.759	0.00986	11				2017-04-03 00:47:53	0.765	0.756	0.726	0.734	0.766	0.743	0.745	0.749	0.745	0.765	0.75	0.746	0.795	0.771	0.746	0.747	0.733	0.679	0.796	0.754	0.732	0.815	0.792	0.802	0.744	0.73	0.737	0.736	0.744	0.783	0.719	0.747
		2017-04-03 01:04:53	0.73873	0.00865	11	0.7472	0.009	10	0.75045	0.00614	11				2017-04-03 01:04:53	0.757	0.729	0.695	0.726	0.737	0.708	0.732	0.749	0.728	0.801	0.764	0.725	0.769	0.772	0.75	0.778	0.766	0.684	0.747	0.753	0.728	0.78	0.748	0.761	0.761	0.729	0.76	0.76	0.727	0.771	0.713	0.745
		2017-04-03 01:21:53	0.74609	0.00596	11	0.7544	0.01104	10	0.75382	0.00837	11				2017-04-03 01:21:53	0.764	0.727	0.725	0.727	0.763	0.731	0.738	0.778	0.737	0.773	0.744	0.727	0.767	0.75	0.728	0.774	0.778	0.68	0.788	0.796	0.756	0.805	0.764	0.766	0.724	0.734	0.741	0.773	0.709	0.782	0.739	0.755
		2017-04-03 01:38:53	0.74127	0.0066	11	0.7495	0.00855	10	0.755	0.00957	11				2017-04-03 01:38:53	0.767	0.739	0.712	0.716	0.76	0.719	0.732	0.773	0.725	0.759	0.752	0.723	0.78	0.765	0.71	0.741	0.761	0.71	0.761	0.783	0.761	0.791	0.763	0.779	0.727	0.729	0.716	0.764	0.724	0.816	0.736	0.76
		2017-04-03 01:55:53	0.74355	0.00533	11	0.7471	0.01094	10	0.758	0.00962	11				2017-04-03 01:55:53	0.767	0.739	0.719	0.73	0.762	0.752	0.742	0.726	0.723	0.767	0.752	0.676	0.774	0.772	0.733	0.743	0.77	0.701	0.768	0.779	0.755	0.807	0.762	0.781	0.769	0.705	0.707	0.759	0.77	0.784	0.729	0.765
		2017-04-03 02:12:53	0.74527	0.0064	11	0.7573	0.00874	10	0.75991	0.00715	11				2017-04-03 02:12:53	0.753	0.723	0.718	0.728	0.749	0.73	0.743	0.747	0.753	0.794	0.76	0.726	0.797	0.758	0.741	0.785	0.746	0.707	0.777	0.771	0.765	0.808	0.767	0.771	0.742	0.742	0.738	0.773	0.746	0.785	0.728	0.759
		2017-04-03 02:29:53	0.74027	0.00633	11	0.7511	0.01048	10	0.75391	0.00942	11				2017-04-03 02:29:53	0.758	0.746	0.721	0.72	0.749	0.732	0.754	0.714	0.722	0.784	0.743	0.721	0.779	0.754	0.692	0.776	0.789	0.709	0.78	0.757	0.754	0.775	0.757	0.768	0.702	0.725	0.75	0.781	0.726	0.812	0.731	0.766
		2017-04-03 02:46:53	0.73	0.00733	11	0.7512	0.00903	10	0.74827	0.00832	11				2017-04-03 02:46:53	0.72	0.721	0.714	0.742	0.769	0.706	0.698	0.73	0.714	0.772	0.744	0.762	0.789	0.758	0.732	0.74	0.742	0.692	0.792	0.753	0.752	0.779	0.767	0.784	0.766	0.696	0.739	0.744	0.719	0.767	0.722	0.748
		2017-04-03 03:03:53	0.74027	0.00733	11	0.7531	0.00979	10	0.76318	0.00633	11				2017-04-03 03:03:53	0.755	0.721	0.718	0.73	0.725	0.754	0.737	0.754	0.759	0.788	0.702	0.734	0.804	0.769	0.734	0.755	0.793	0.695	0.752	0.751	0.744	0.796	0.768	0.772	0.763	0.748	0.768	0.778	0.754	0.769	0.712	0.767
		2017-04-03 03:20:53	0.74482	0.00906	11	0.738	0.00939	10	0.75045	0.00851	11				2017-04-03 03:20:53	0.773	0.731	0.712	0.711	0.764	0.736	0.756	0.77	0.717	0.802	0.721	0.734	0.773	0.731	0.72	0.73	0.776	0.695	0.725	0.784	0.712	0.818	0.746	0.776	0.738	0.722	0.746	0.72	0.742	0.771	0.735	0.741
		2017-04-03 03:37:53	0.73127	0.00892	11	0.7379	0.00868	10	0.75309	0.00906	11				2017-04-03 03:37:53	0.728	0.683	0.717	0.705	0.746	0.736	0.727	0.769	0.716	0.791	0.726	0.696	0.769	0.761	0.735	0.746	0.752	0.706	0.729	0.775	0.71	0.816	0.761	0.781	0.753	0.721	0.754	0.726	0.731	0.778	0.746	0.717
		2017-04-03 03:54:53	0.74164	0.00766	11	0.7509	0.00833	10	0.75255	0.00728	11				2017-04-03 03:54:53	0.752	0.71	0.698	0.714	0.751	0.738	0.743	0.764	0.751	0.785	0.752	0.724	0.763	0.765	0.75	0.748	0.805	0.723	0.752	0.764	0.715	0.776	0.743	0.774	0.733	0.721	0.768	0.755	0.776	0.78	0.712	0.74
		2017-04-03 04:11:53	0.74045	0.00654	11	0.7517	0.00966	10	0.75018	0.00908	11				2017-04-03 04:11:53	0.746	0.742	0.711	0.714	0.761	0.727	0.752	0.72	0.732	0.778	0.762	0.733	0.801	0.781	0.734	0.75	0.739	0.706	0.747	0.794	0.732	0.788	0.754	0.781	0.759	0.732	0.716	0.751	0.725	0.793	0.699	0.754
		2017-04-03 04:28:53	0.74655	0.00845	11	0.7517	0.00898	10	0.76191	0.00817	11				2017-04-03 04:28:53	0.75	0.729	0.691	0.728	0.766	0.711	0.765	0.767	0.766	0.781	0.758	0.711	0.765	0.773	0.724	0.757	0.789	0.714	0.782	0.766	0.736	0.803	0.785	0.758	0.775	0.715	0.762	0.77	0.765	0.783	0.717	0.748
		2017-04-03 04:45:53	0.73882	0.00656	11	0.7425	0.01195	10	0.74618	0.00786	11				2017-04-03 04:45:53	0.75	0.738	0.702	0.726	0.78	0.729	0.752	0.743	0.727	0.762	0.718	0.731	0.788	0.739	0.685	0.8	0.754	0.696	0.767	0.754	0.711	0.783	0.777	0.75	0.764	0.718	0.723	0.76	0.709	0.769	0.723	0.732
		2017-04-03 05:02:53	0.74255	0.00768	11	0.7313	0.00904	10	0.74264	0.00801	11				2017-04-03 05:02:53	0.743	0.71	0.7	0.725	0.762	0.76	0.755	0.748	0.741	0.791	0.733	0.693	0.733	0.755	0.716	0.727	0.759	0.694	0.766	0.764	0.706	0.768	0.758	0.743	0.755	0.691	0.725	0.778	0.712	0.768	0.728	0.743
		2017-04-03 05:19:53	0.74309	0.00723	11	0.7413	0.00986	10	0.76	0.00833	11				2017-04-03 05:19:53	0.764	0.729	0.706	0.709	0.749	0.739	0.735	0.77	0.75	0.784	0.739	0.691	0.744	0.748	0.719	0.759	0.781	0.708	0.782	0.763	0.718	0.797	0.789	0.763	0.753	0.713	0.758	0.768	0.786	0.773	0.715	0.745
		2017-04-03 05:36:53	0.74773	0.00664	11	0.7515	0.0099	10	0.76509	0.00998	11				2017-04-03 05:36:53	0.788	0.76	0.719	0.724	0.747	0.738	0.731	0.774	0.761	0.755	0.728	0.755	0.8	0.744	0.737	0.728	0.772	0.7	0.78	0.779	0.72	0.817	0.807	0.784	0.753	0.717	0.734	0.775	0.768	0.784	0.718	0.759
		2017-04-03 05:53:53	0.73982	0.00667	11	0.7394	0.009	10	0.755	0.0061	11				2017-04-03 05:53:53	0.777	0.747	0.692	0.727	0.762	0.728	0.75	0.741	0.751	0.733	0.73	0.74	0.79	0.757	0.722	0.762	0.746	0.687	0.729	0.747	0.714	0.769	0.763	0.78	0.767	0.726	0.711	0.758	0.759	0.768	0.746	0.758
		2017-04-03 06:10:53	0.74382	0.00593	11	0.745	0.00902	10	0.74164	0.01031	11				2017-04-03 06:10:53	0.78	0.747	0.725	0.705	0.734	0.752	0.756	0.73	0.754	0.752	0.747	0.72	0.769	0.758	0.716	0.769	0.777	0.687	0.755	0.752	0.747	0.792	0.777	0.704	0.716	0.708	0.722	0.785	0.742	0.777	0.714	0.721
		2017-04-03 06:27:53	0.74518	0.00634	11	0.7474	0.0064	10	0.75336	0.00902	11				2017-04-03 06:27:53	0.763	0.744	0.744	0.711	0.745	0.729	0.744	0.755	0.75	0.79	0.722	0.748	0.761	0.75	0.724	0.724	0.762	0.718	0.781	0.761	0.745	0.81	0.78	0.735	0.741	0.715	0.726	0.764	0.735	0.794	0.747	0.74
		2017-04-03 06:44:53	0.72955	0.00858	11	0.7364	0.00762	10	0.73855	0.01024	11				2017-04-03 06:44:53	0.72	0.727	0.695	0.718	0.78	0.75	0.709	0.712	0.717	0.781	0.716	0.718	0.763	0.772	0.737	0.73	0.718	0.693	0.755	0.751	0.727	0.754	0.737	0.775	0.775	0.714	0.684	0.728	0.711	0.792	0.704	0.75
		2017-04-03 07:01:53	0.72745	0.00791	11	0.7391	0.01217	10	0.739	0.01162	11				2017-04-03 07:01:53	0.741	0.731	0.693	0.714	0.759	0.751	0.705	0.714	0.719	0.775	0.7	0.685	0.751	0.77	0.719	0.752	0.768	0.673	0.763	0.79	0.72	0.776	0.739	0.767	0.8	0.719	0.699	0.694	0.69	0.777	0.711	0.757
		2017-04-03 07:18:53	0.73727	0.00893	11	0.7388	0.01162	10	0.74782	0.00979	11				2017-04-03 07:18:53	0.761	0.707	0.712	0.679	0.755	0.76	0.74	0.748	0.747	0.781	0.72	0.702	0.732	0.794	0.722	0.735	0.81	0.709	0.743	0.74	0.701	0.81	0.747	0.784	0.748	0.736	0.713	0.738	0.724	0.787	0.709	0.73
		2017-04-03 07:35:53	0.72855	0.0093	11	0.7392	0.00859	10	0.74655	0.01335	11				2017-04-03 07:35:53	0.785	0.723	0.7	0.704	0.723	0.757	0.687	0.715	0.723	0.774	0.723	0.752	0.783	0.739	0.704	0.712	0.768	0.701	0.753	0.733	0.747	0.831	0.81	0.765	0.719	0.692	0.719	0.734	0.699	0.775	0.728	0.74
		2017-04-03 07:52:53	0.74073	0.00634	11	0.7405	0.0083	10	0.75173	0.01199	11				2017-04-03 07:52:53	0.76	0.738	0.713	0.719	0.75	0.751	0.743	0.708	0.738	0.779	0.749	0.725	0.798	0.761	0.74	0.719	0.747	0.699	0.738	0.74	0.738	0.803	0.817	0.77	0.728	0.701	0.701	0.726	0.751	0.794	0.732	0.746
		2017-04-03 08:09:53	0.73073	0.00756	11	0.7337	0.01047	10	0.75209	0.0089	11				2017-04-03 08:09:53	0.754	0.721	0.709	0.689	0.756	0.713	0.729	0.713	0.734	0.775	0.745	0.696	0.766	0.757	0.719	0.723	0.755	0.664	0.752	0.743	0.762	0.787	0.777	0.759	0.779	0.699	0.729	0.749	0.748	0.791	0.727	0.728
		2017-04-03 08:26:53	0.72955	0.00851	11	0.7443	0.0127	10	0.75045	0.01026	11				2017-04-03 08:26:53	0.723	0.717	0.695	0.707	0.757	0.722	0.725	0.723	0.715	0.799	0.742	0.697	0.79	0.774	0.726	0.694	0.792	0.687	0.766	0.76	0.757	0.786	0.768	0.789	0.762	0.689	0.709	0.767	0.75	0.786	0.725	0.724
		2017-04-03 08:43:53	0.74773	0.00681	11	0.7477	0.01157	10	0.75227	0.0132	11				2017-04-03 08:43:53	0.766	0.749	0.734	0.712	0.747	0.735	0.738	0.751	0.752	0.802	0.739	0.763	0.807	0.79	0.704	0.711	0.762	0.699	0.759	0.756	0.726	0.853	0.776	0.774	0.738	0.695	0.698	0.764	0.744	0.771	0.738	0.724
		2017-04-03 09:00:53	0.74773	0.0091	11	0.7553	0.00842	10	0.77018	0.0102	11				2017-04-03 09:00:53	0.773	0.731	0.7	0.712	0.78	0.774	0.724	0.74	0.74	0.794	0.757	0.743	0.787	0.765	0.746	0.699	0.786	0.733	0.754	0.77	0.77	0.855	0.788	0.762	0.744	0.741	0.75	0.775	0.763	0.797	0.758	0.739
		2017-04-03 09:17:53	0.75318	0.009	11	0.7641	0.01212	10	0.76782	0.01245	11				2017-04-03 09:17:53	0.762	0.736	0.699	0.721	0.781	0.747	0.757	0.769	0.737	0.808	0.768	0.714	0.823	0.817	0.761	0.731	0.764	0.709	0.772	0.773	0.777	0.818	0.764	0.81	0.811	0.705	0.753	0.751	0.732	0.825	0.73	0.747
		2017-04-03 09:34:53	0.73691	0.00604	11	0.7451	0.01404	10	0.74527	0.00799	11				2017-04-03 09:34:53	0.744	0.734	0.715	0.708	0.77	0.738	0.709	0.75	0.731	0.754	0.753	0.698	0.774	0.778	0.713	0.78	0.745	0.658	0.796	0.732	0.777	0.746	0.736	0.778	0.766	0.724	0.717	0.724	0.721	0.801	0.746	0.739
		2017-04-03 09:51:53	0.74982	0.00679	11	0.7481	0.01218	10	0.75755	0.01482	11				2017-04-03 09:51:53	0.762	0.76	0.728	0.735	0.787	0.731	0.739	0.722	0.741	0.787	0.756	0.713	0.82	0.802	0.766	0.73	0.747	0.711	0.731	0.707	0.754	0.789	0.82	0.822	0.777	0.704	0.704	0.746	0.72	0.82	0.718	0.713
		2017-04-03 10:08:53	0.73882	0.00942	11	0.7437	0.01089	10	0.74936	0.00866	11				2017-04-03 10:08:53	0.739	0.761	0.699	0.707	0.698	0.773	0.739	0.736	0.731	0.8	0.744	0.718	0.776	0.74	0.714	0.728	0.742	0.681	0.772	0.784	0.782	0.802	0.765	0.733	0.732	0.734	0.705	0.767	0.726	0.787	0.737	0.755
		2017-04-03 10:25:53	0.73191	0.0101	11	0.7407	0.01069	10	0.74827	0.01271	11				2017-04-03 10:25:53	0.727	0.723	0.684	0.711	0.732	0.697	0.743	0.748	0.737	0.814	0.735	0.737	0.778	0.723	0.701	0.701	0.759	0.696	0.756	0.784	0.772	0.798	0.781	0.764	0.715	0.699	0.744	0.76	0.721	0.823	0.686	0.74
		2017-04-03 10:42:53	0.74882	0.00698	11	0.7518	0.00958	10	0.74764	0.01303	11				2017-04-03 10:42:53	0.755	0.759	0.727	0.7	0.746	0.75	0.769	0.747	0.751	0.792	0.741	0.754	0.784	0.759	0.728	0.712	0.742	0.706	0.755	0.784	0.794	0.825	0.772	0.783	0.706	0.702	0.721	0.727	0.717	0.793	0.702	0.776
		2017-04-03 10:59:53	0.74127	0.00745	11	0.7443	0.00911	10	0.76727	0.01004	11				2017-04-03 10:59:53	0.743	0.749	0.719	0.701	0.744	0.748	0.741	0.742	0.742	0.801	0.724	0.708	0.789	0.773	0.723	0.713	0.778	0.726	0.731	0.76	0.742	0.816	0.808	0.798	0.741	0.724	0.735	0.75	0.783	0.797	0.744	0.744
		2017-04-03 11:16:53	0.74573	0.00758	11	0.7456	0.01076	10	0.75709	0.01151	11				2017-04-03 11:16:53	0.754	0.77	0.73	0.744	0.778	0.717	0.739	0.711	0.735	0.791	0.734	0.73	0.789	0.795	0.737	0.698	0.724	0.709	0.753	0.736	0.785	0.785	0.764	0.826	0.758	0.728	0.721	0.745	0.702	0.814	0.742	0.743
		2017-04-03 11:33:53	0.74518	0.00824	11	0.7534	0.01068	10	0.75655	0.00997	11				2017-04-03 11:33:53	0.781	0.726	0.703	0.728	0.769	0.757	0.738	0.743	0.735	0.794	0.723	0.721	0.805	0.77	0.745	0.731	0.716	0.707	0.772	0.784	0.783	0.796	0.778	0.784	0.722	0.738	0.71	0.758	0.719	0.81	0.744	0.763
		2017-04-03 11:50:53	0.75173	0.00716	11	0.7553	0.01084	10	0.76055	0.0119	11				2017-04-03 11:50:53	0.788	0.765	0.735	0.721	0.764	0.737	0.75	0.752	0.726	0.793	0.738	0.752	0.792	0.74	0.743	0.687	0.78	0.718	0.768	0.781	0.792	0.807	0.808	0.798	0.747	0.717	0.752	0.769	0.719	0.808	0.707	0.734
		2017-04-03 12:07:53	0.74291	0.0099	11	0.7556	0.00972	10	0.75436	0.01132	11				2017-04-03 12:07:53	0.748	0.743	0.694	0.719	0.77	0.749	0.754	0.736	0.719	0.819	0.721	0.736	0.778	0.764	0.751	0.702	0.766	0.711	0.771	0.78	0.797	0.796	0.796	0.804	0.766	0.707	0.716	0.75	0.699	0.781	0.751	0.732
		2017-04-03 12:24:53	0.75336	0.01008	11	0.7472	0.01015	10	0.75327	0.01261	11				2017-04-03 12:24:53	0.758	0.737	0.696	0.727	0.81	0.768	0.732	0.752	0.751	0.808	0.748	0.727	0.812	0.772	0.732	0.699	0.766	0.715	0.752	0.755	0.742	0.795	0.757	0.833	0.743	0.708	0.714	0.776	0.744	0.793	0.713	0.71
		2017-04-03 12:41:53	0.75273	0.00806	11	0.7477	0.00862	10	0.75882	0.01239	11				2017-04-03 12:41:53	0.77	0.726	0.715	0.71	0.761	0.781	0.746	0.759	0.77	0.793	0.749	0.736	0.814	0.728	0.749	0.732	0.739	0.713	0.749	0.758	0.759	0.823	0.773	0.81	0.743	0.701	0.705	0.763	0.76	0.803	0.724	0.742
		2017-04-03 12:58:53	0.74182	0.0069	11	0.7461	0.00867	10	0.75536	0.00931	11				2017-04-03 12:58:53	0.782	0.752	0.72	0.707	0.765	0.725	0.733	0.726	0.76	0.758	0.732	0.735	0.757	0.731	0.724	0.767	0.755	0.69	0.763	0.789	0.75	0.798	0.778	0.751	0.745	0.71	0.715	0.771	0.742	0.807	0.738	0.754
		2017-04-03 13:15:53	0.74591	0.00974	11	0.7525	0.01027	10	0.75909	0.01312	11				2017-04-03 13:15:53	0.784	0.72	0.691	0.714	0.782	0.746	0.757	0.751	0.727	0.795	0.738	0.741	0.746	0.734	0.768	0.704	0.789	0.716	0.76	0.813	0.754	0.843	0.776	0.786	0.773	0.702	0.734	0.735	0.757	0.803	0.746	0.695
		2017-04-03 13:32:53	0.75173	0.01172	11	0.7428	0.00975	10	0.75891	0.01391	11				2017-04-03 13:32:53	0.788	0.739	0.726	0.688	0.768	0.742	0.762	0.765	0.714	0.834	0.743	0.734	0.759	0.709	0.737	0.71	0.785	0.698	0.748	0.784	0.764	0.842	0.82	0.769	0.736	0.732	0.722	0.734	0.736	0.819	0.72	0.718
		2017-04-03 13:49:53	0.74236	0.00565	11	0.7405	0.00797	10	0.75818	0.01341	11				2017-04-03 13:49:53	0.757	0.751	0.726	0.725	0.761	0.724	0.736	0.738	0.722	0.781	0.745	0.745	0.771	0.757	0.731	0.718	0.727	0.69	0.742	0.773	0.751	0.826	0.772	0.782	0.762	0.73	0.707	0.725	0.752	0.841	0.709	0.734
		2017-04-03 14:06:53	0.73936	0.00641	11	0.7478	0.01037	10	0.77036	0.01122	11				2017-04-03 14:06:53	0.742	0.763	0.726	0.712	0.769	0.748	0.76	0.731	0.713	0.755	0.714	0.722	0.756	0.751	0.725	0.725	0.729	0.704	0.77	0.805	0.791	0.852	0.776	0.795	0.779	0.74	0.75	0.733	0.753	0.811	0.732	0.753
		2017-04-03 14:23:53	0.74245	0.00798	11	0.7388	0.01156	10	0.74427	0.01297	11				2017-04-03 14:23:53	0.756	0.71	0.713	0.729	0.794	0.754	0.769	0.721	0.725	0.762	0.734	0.721	0.749	0.763	0.729	0.722	0.699	0.676	0.756	0.798	0.775	0.78	0.745	0.796	0.733	0.712	0.712	0.708	0.713	0.84	0.719	0.729
		2017-04-03 14:40:53	0.74682	0.00719	11	0.7599	0.008	10	0.75573	0.0083	11				2017-04-03 14:40:53	0.74	0.764	0.715	0.723	0.774	0.727	0.77	0.774	0.763	0.751	0.714	0.747	0.784	0.788	0.751	0.764	0.737	0.717	0.758	0.752	0.801	0.785	0.778	0.792	0.739	0.729	0.711	0.763	0.763	0.785	0.736	0.732
		2017-04-03 14:57:53	0.74791	0.00954	11	0.7459	0.00994	10	0.75391	0.01168	11				2017-04-03 14:57:53	0.766	0.777	0.706	0.707	0.786	0.738	0.79	0.754	0.764	0.729	0.71	0.729	0.785	0.794	0.746	0.709	0.763	0.699	0.769	0.729	0.736	0.817	0.786	0.801	0.717	0.736	0.73	0.756	0.755	0.781	0.721	0.693
		2017-04-03 15:14:53	0.74318	0.00974	11	0.7441	0.01031	10	0.74573	0.01016	11				2017-04-03 15:14:53	0.741	0.749	0.717	0.704	0.802	0.732	0.787	0.702	0.76	0.759	0.722	0.725	0.766	0.812	0.771	0.714	0.755	0.709	0.743	0.734	0.712	0.781	0.764	0.789	0.728	0.738	0.688	0.725	0.741	0.796	0.742	0.711
		2017-04-03 15:31:53	0.74264	0.00956	11	0.7424	0.01113	10	0.75082	0.01288	11				2017-04-03 15:31:53	0.763	0.752	0.714	0.703	0.766	0.751	0.75	0.712	0.715	0.811	0.732	0.729	0.779	0.763	0.73	0.714	0.753	0.667	0.749	0.791	0.749	0.832	0.772	0.747	0.741	0.743	0.692	0.721	0.724	0.822	0.743	0.722
		2017-04-03 15:48:53	0.74964	0.00746	11	0.7441	0.00893	10	0.75736	0.00919	11				2017-04-03 15:48:53	0.802	0.705	0.731	0.73	0.761	0.751	0.749	0.771	0.746	0.755	0.745	0.739	0.757	0.764	0.713	0.698	0.75	0.712	0.755	0.766	0.787	0.821	0.778	0.765	0.752	0.716	0.738	0.757	0.783	0.765	0.718	0.738
		2017-04-03 16:05:53	0.74782	0.00857	11	0.7526	0.01062	10	0.74718	0.00925	11				2017-04-03 16:05:53	0.779	0.711	0.738	0.706	0.781	0.772	0.738	0.784	0.725	0.758	0.734	0.769	0.806	0.757	0.758	0.734	0.713	0.688	0.768	0.755	0.778	0.791	0.786	0.785	0.73	0.717	0.7	0.74	0.735	0.768	0.726	0.741
		2017-04-03 16:22:53	0.75036	0.00939	11	0.7667	0.00631	10	0.74509	0.00682	11				2017-04-03 16:22:53	0.758	0.701	0.712	0.71	0.776	0.801	0.775	0.764	0.755	0.757	0.745	0.739	0.777	0.766	0.75	0.783	0.793	0.742	0.761	0.795	0.761	0.756	0.744	0.772	0.717	0.723	0.733	0.754	0.768	0.78	0.734	0.715
		2017-04-03 16:39:53	0.73891	0.00918	11	0.7406	0.00736	10	0.74809	0.00959	11				2017-04-03 16:39:53	0.762	0.739	0.678	0.719	0.797	0.739	0.768	0.722	0.741	0.734	0.729	0.754	0.725	0.758	0.734	0.723	0.726	0.701	0.75	0.752	0.783	0.776	0.784	0.761	0.717	0.723	0.704	0.763	0.759	0.799	0.72	0.723
		2017-04-03 16:56:53	0.73709	0.00798	11	0.7481	0.01112	10	0.74636	0.01115	11				2017-04-03 16:56:53	0.742	0.757	0.697	0.722	0.8	0.738	0.737	0.724	0.746	0.73	0.715	0.714	0.773	0.783	0.735	0.73	0.712	0.701	0.755	0.77	0.808	0.785	0.799	0.768	0.743	0.716	0.705	0.709	0.718	0.806	0.726	0.735
		2017-04-03 17:13:53	0.74109	0.00833	11	0.7428	0.00894	10	0.75991	0.00877	11				2017-04-03 17:13:53	0.81	0.724	0.716	0.742	0.748	0.724	0.743	0.733	0.729	0.768	0.715	0.728	0.787	0.766	0.725	0.729	0.735	0.689	0.746	0.749	0.774	0.802	0.773	0.777	0.758	0.723	0.753	0.713	0.757	0.807	0.755	0.741
		2017-04-03 17:30:53	0.75509	0.00843	11	0.7633	0.01127	10	0.76627	0.00888	11				2017-04-03 17:30:53	0.78	0.701	0.726	0.723	0.783	0.766	0.77	0.787	0.754	0.769	0.747	0.712	0.794	0.789	0.749	0.733	0.825	0.727	0.747	0.789	0.768	0.793	0.765	0.816	0.752	0.735	0.735	0.758	0.777	0.81	0.733	0.755
		2017-04-03 17:47:53	0.74982	0.00762	11	0.7533	0.01051	10	0.761	0.01254	11				2017-04-03 17:47:53	0.767	0.74	0.742	0.709	0.799	0.764	0.73	0.741	0.729	0.777	0.75	0.757	0.809	0.74	0.723	0.776	0.736	0.69	0.753	0.774	0.775	0.846	0.807	0.764	0.729	0.744	0.711	0.727	0.777	0.781	0.714	0.771
		2017-04-03 18:04:53	0.73773	0.00772	11	0.7493	0.00772	10	0.75364	0.00942	11				2017-04-03 18:04:53	0.785	0.72	0.7	0.712	0.745	0.73	0.765	0.765	0.735	0.738	0.72	0.743	0.801	0.755	0.712	0.747	0.731	0.728	0.767	0.749	0.76	0.829	0.786	0.759	0.75	0.737	0.716	0.75	0.751	0.75	0.72	0.742
		2017-04-03 18:21:53	0.72755	0.00622	11	0.7458	0.01126	10	0.74545	0.01553	11				2017-04-03 18:21:53	0.774	0.749	0.734	0.704	0.703	0.724	0.712	0.717	0.73	0.722	0.734	0.755	0.82	0.733	0.738	0.741	0.786	0.75	0.729	0.702	0.704	0.872	0.817	0.721	0.709	0.727	0.735	0.724	0.741	0.73	0.718	0.706
		2017-04-03 18:38:53	0.74836	0.00547	11	0.7315	0.00708	10	0.743	0.00823	11				2017-04-03 18:38:53	0.756	0.744	0.723	0.723	0.76	0.758	0.747	0.765	0.78	0.748	0.728	0.74	0.779	0.738	0.72	0.708	0.741	0.728	0.697	0.741	0.723	0.807	0.777	0.725	0.727	0.743	0.733	0.741	0.739	0.749	0.716	0.716
		2017-04-03 18:55:53	0.73991	0.00815	11	0.7312	0.00682	10	0.73891	0.00957	11				2017-04-03 18:55:53	0.785	0.738	0.712	0.707	0.752	0.731	0.742	0.743	0.732	0.787	0.71	0.706	0.77	0.732	0.732	0.741	0.732	0.699	0.714	0.73	0.756	0.825	0.738	0.728	0.727	0.734	0.717	0.705	0.739	0.748	0.716	0.751
		2017-04-03 19:12:53	0.742	0.00879	11	0.7371	0.00914	10	0.73173	0.00737	11				2017-04-03 19:12:53	0.754	0.711	0.717	0.716	0.78	0.755	0.769	0.749	0.722	0.785	0.704	0.732	0.798	0.714	0.718	0.73	0.778	0.746	0.716	0.716	0.723	0.784	0.755	0.723	0.726	0.711	0.715	0.722	0.758	0.728	0.699	0.728
		2017-04-03 19:29:53	0.73391	0.00842	11	0.7341	0.00877	10	0.72573	0.00899	11				2017-04-03 19:29:53	0.758	0.734	0.713	0.696	0.79	0.756	0.754	0.721	0.72	0.727	0.704	0.724	0.748	0.707	0.712	0.718	0.777	0.728	0.739	0.783	0.705	0.794	0.744	0.712	0.708	0.747	0.716	0.743	0.727	0.705	0.689	0.698
		2017-04-03 19:46:53	0.73955	0.00818	11	0.7296	0.00597	10	0.72373	0.00394	11				2017-04-03 19:46:53	0.796	0.72	0.727	0.706	0.742	0.745	0.779	0.734	0.736	0.74	0.71	0.725	0.757	0.72	0.736	0.734	0.749	0.748	0.695	0.715	0.717	0.73	0.719	0.734	0.729	0.709	0.715	0.722	0.751	0.725	0.725	0.702
		2017-04-03 20:03:53	0.73818	0.01032	11	0.7301	0.00788	10	0.72027	0.00436	11				2017-04-03 20:03:53	0.802	0.739	0.706	0.699	0.744	0.795	0.751	0.733	0.704	0.726	0.721	0.737	0.786	0.723	0.717	0.701	0.748	0.735	0.703	0.715	0.736	0.749	0.731	0.721	0.713	0.739	0.701	0.707	0.707	0.72	0.719	0.716
		2017-04-03 20:20:53	0.74191	0.00558	11	0.743	0.00851	10	0.72445	0.00302	11				2017-04-03 20:20:53	0.77	0.733	0.718	0.715	0.772	0.746	0.75	0.744	0.749	0.735	0.729	0.713	0.803	0.74	0.724	0.716	0.761	0.739	0.749	0.759	0.726	0.742	0.719	0.734	0.72	0.734	0.716	0.724	0.718	0.731	0.707	0.724
		2017-04-03 20:37:53	0.75282	0.00875	11	0.7535	0.00586	10	0.72045	0.00461	11				2017-04-03 20:37:53	0.765	0.741	0.702	0.72	0.786	0.766	0.791	0.788	0.736	0.747	0.739	0.731	0.773	0.742	0.763	0.762	0.772	0.737	0.731	0.78	0.744	0.739	0.739	0.742	0.706	0.737	0.714	0.706	0.708	0.717	0.708	0.709
		2017-04-03 20:54:53	0.74073	0.00563	11	0.7486	0.00787	10	0.721	0.00557	11				2017-04-03 20:54:53	0.741	0.755	0.704	0.726	0.759	0.752	0.761	0.76	0.722	0.738	0.73	0.733	0.793	0.723	0.74	0.777	0.718	0.741	0.743	0.776	0.742	0.731	0.723	0.742	0.713	0.742	0.723	0.703	0.685	0.705	0.721	0.743
		2017-04-03 21:11:53	0.74864	0.00585	11	0.7536	0.009	10	0.718	0.00366	11				2017-04-03 21:11:53	0.758	0.754	0.733	0.727	0.774	0.725	0.748	0.739	0.735	0.786	0.756	0.729	0.804	0.747	0.764	0.724	0.756	0.74	0.72	0.796	0.756	0.73	0.726	0.735	0.71	0.734	0.709	0.72	0.704	0.719	0.7	0.711
		2017-04-03 21:28:53	0.74164	0.00872	11	0.7511	0.01069	10	0.72545	0.00422	11				2017-04-03 21:28:53	0.754	0.723	0.685	0.746	0.783	0.784	0.734	0.745	0.745	0.749	0.71	0.673	0.787	0.751	0.742	0.736	0.77	0.741	0.748	0.793	0.77	0.694	0.715	0.742	0.723	0.732	0.736	0.734	0.73	0.721	0.714	0.739
		2017-04-03 21:45:53	0.74445	0.00608	11	0.7578	0.00732	10	0.71927	0.00537	11				2017-04-03 21:45:53	0.779	0.718	0.736	0.742	0.748	0.753	0.735	0.733	0.718	0.777	0.75	0.724	0.807	0.773	0.75	0.76	0.756	0.732	0.758	0.747	0.771	0.758	0.724	0.726	0.712	0.727	0.689	0.706	0.705	0.711	0.729	0.725
		2017-04-03 22:02:53	0.75236	0.00918	11	0.7555	0.00893	10	0.71864	0.00402	11				2017-04-03 22:02:53	0.764	0.71	0.707	0.723	0.764	0.781	0.745	0.79	0.734	0.79	0.768	0.722	0.8	0.776	0.72	0.729	0.787	0.741	0.751	0.777	0.752	0.728	0.737	0.714	0.719	0.716	0.724	0.719	0.686	0.729	0.709	0.724
		2017-04-03 22:19:53	0.74009	0.00783	11	0.754	0.01009	10	0.72282	0.005	11				2017-04-03 22:19:53	0.766	0.705	0.709	0.729	0.764	0.748	0.764	0.734	0.715	0.781	0.726	0.704	0.797	0.746	0.722	0.76	0.753	0.728	0.751	0.805	0.774	0.719	0.73	0.742	0.71	0.716	0.718	0.72	0.724	0.734	0.688	0.75
		2017-04-03 22:36:53	0.745	0.00647	11	0.7627	0.00989	10	0.71482	0.0029	11				2017-04-03 22:36:53	0.765	0.729	0.711	0.721	0.751	0.766	0.774	0.746	0.76	0.752	0.72	0.734	0.833	0.764	0.73	0.755	0.774	0.748	0.731	0.783	0.775	0.716	0.707	0.725	0.718	0.698	0.721	0.72	0.712	0.701	0.716	0.729
		2017-04-03 22:53:53	0.74645	0.00697	11	0.7549	0.00824	10	0.71582	0.00573	11				2017-04-03 22:53:53	0.758	0.715	0.713	0.724	0.772	0.772	0.739	0.747	0.733	0.773	0.765	0.757	0.811	0.756	0.751	0.759	0.764	0.722	0.738	0.771	0.72	0.712	0.721	0.733	0.722	0.737	0.693	0.683	0.69	0.724	0.736	0.723
		2017-04-03 23:10:53	0.74955	0.00797	11	0.7591	0.0088	10	0.72273	0.00236	11				2017-04-03 23:10:53	0.757	0.727	0.702	0.727	0.784	0.741	0.745	0.765	0.74	0.792	0.765	0.722	0.821	0.774	0.761	0.76	0.763	0.726	0.764	0.761	0.739	0.728	0.724	0.734	0.724	0.714	0.716	0.706	0.726	0.724	0.726	0.728
		2017-04-03 23:27:53	0.75036	0.00665	11	0.7765	0.01046	10	0.71664	0.00636	11				2017-04-03 23:27:53	0.769	0.725	0.742	0.722	0.764	0.766	0.772	0.733	0.738	0.788	0.735	0.759	0.847	0.773	0.74	0.78	0.774	0.727	0.783	0.803	0.779	0.739	0.734	0.698	0.708	0.745	0.703	0.703	0.698	0.685	0.731	0.739
		2017-04-03 23:44:53	0.74955	0.00917	11	0.7537	0.00524	10	0.71264	0.00466	11				2017-04-03 23:44:53	0.783	0.724	0.69	0.726	0.766	0.736	0.78	0.77	0.753	0.785	0.732	0.742	0.779	0.776	0.743	0.742	0.76	0.744	0.741	0.773	0.737	0.687	0.692	0.717	0.728	0.725	0.718	0.702	0.733	0.7	0.711	0.726
		2017-04-04 00:01:53	0.74145	0.00627	11	0.755	0.00956	10	0.71582	0.00348	11				2017-04-04 00:01:53	0.775	0.727	0.712	0.72	0.739	0.752	0.729	0.75	0.741	0.777	0.734	0.733	0.824	0.791	0.728	0.755	0.751	0.739	0.738	0.756	0.735	0.724	0.725	0.696	0.718	0.729	0.708	0.725	0.715	0.695	0.718	0.721
		2017-04-04 00:18:53	0.73845	0.009	11	0.7577	0.01326	10	0.71355	0.00445	11				2017-04-04 00:18:53	0.767	0.697	0.692	0.714	0.757	0.724	0.752	0.766	0.738	0.784	0.732	0.749	0.861	0.769	0.771	0.749	0.722	0.707	0.753	0.766	0.73	0.725	0.736	0.703	0.726	0.729	0.7	0.693	0.7	0.711	0.724	0.702
		2017-04-04 00:35:53	0.745	0.00842	11	0.7603	0.00724	10	0.71391	0.0045	11				2017-04-04 00:35:53	0.756	0.735	0.7	0.701	0.769	0.758	0.768	0.729	0.739	0.79	0.75	0.743	0.797	0.78	0.756	0.744	0.734	0.73	0.759	0.778	0.782	0.718	0.723	0.697	0.713	0.721	0.683	0.735	0.708	0.705	0.729	0.721
		2017-04-04 00:52:53	0.75109	0.01006	11	0.7564	0.00695	10	0.71309	0.0041	11				2017-04-04 00:52:53	0.797	0.73	0.696	0.713	0.78	0.739	0.771	0.744	0.743	0.802	0.747	0.764	0.783	0.789	0.734	0.753	0.717	0.748	0.772	0.759	0.745	0.703	0.729	0.711	0.718	0.738	0.696	0.718	0.693	0.719	0.704	0.715
		2017-04-04 01:09:53	0.75382	0.00806	11	0.764	0.00941	10	0.72045	0.00488	11				2017-04-04 01:09:53	0.767	0.754	0.722	0.725	0.791	0.755	0.786	0.752	0.719	0.787	0.734	0.768	0.83	0.786	0.745	0.767	0.717	0.743	0.768	0.757	0.759	0.723	0.711	0.72	0.715	0.732	0.721	0.735	0.719	0.711	0.687	0.751
		2017-04-04 01:26:53	0.739	0.00796	11	0.7503	0.00793	10	0.71055	0.00646	11				2017-04-04 01:26:53	0.745	0.71	0.703	0.72	0.771	0.755	0.74	0.735	0.728	0.793	0.729	0.757	0.762	0.757	0.742	0.755	0.696	0.733	0.738	0.782	0.781	0.688	0.693	0.714	0.716	0.742	0.696	0.714	0.68	0.699	0.732	0.742
		2017-04-04 01:43:53	0.746	0.00984	11	0.7425	0.01099	10	0.71473	0.00696	11				2017-04-04 01:43:53	0.809	0.735	0.704	0.71	0.773	0.72	0.748	0.734	0.726	0.777	0.77	0.763	0.774	0.787	0.729	0.748	0.663	0.715	0.748	0.743	0.755	0.732	0.733	0.708	0.695	0.745	0.698	0.679	0.685	0.741	0.717	0.729
		2017-04-04 02:00:53	0.73709	0.00874	11	0.7489	0.00647	10	0.72027	0.00492	11				2017-04-04 02:00:53	0.766	0.691	0.718	0.702	0.74	0.73	0.76	0.733	0.756	0.789	0.723	0.743	0.728	0.754	0.759	0.773	0.713	0.73	0.751	0.761	0.777	0.723	0.715	0.694	0.708	0.75	0.707	0.726	0.725	0.716	0.714	0.745
		2017-04-04 02:17:53	0.74173	0.00891	11	0.752	0.00749	10	0.72491	0.00507	11				2017-04-04 02:17:53	0.778	0.73	0.699	0.715	0.748	0.73	0.752	0.755	0.743	0.799	0.71	0.776	0.754	0.794	0.759	0.753	0.708	0.727	0.746	0.757	0.746	0.743	0.729	0.736	0.723	0.748	0.695	0.744	0.718	0.712	0.719	0.707
		2017-04-04 02:34:53	0.73718	0.01056	11	0.7458	0.01312	10	0.71427	0.00614	11				2017-04-04 02:34:53	0.765	0.709	0.708	0.724	0.775	0.757	0.764	0.688	0.701	0.794	0.724	0.781	0.761	0.82	0.739	0.775	0.697	0.688	0.762	0.721	0.714	0.716	0.724	0.734	0.708	0.755	0.685	0.696	0.701	0.731	0.697	0.71
		2017-04-04 02:51:53	0.74236	0.01059	11	0.7428	0.0058	10	0.72136	0.00601	11				2017-04-04 02:51:53	0.773	0.728	0.674	0.718	0.786	0.751	0.775	0.724	0.746	0.781	0.71	0.768	0.738	0.774	0.744	0.754	0.729	0.718	0.746	0.724	0.733	0.7	0.725	0.726	0.724	0.771	0.696	0.731	0.714	0.707	0.718	0.723
		2017-04-04 03:08:53	0.73591	0.01141	11	0.7393	0.00897	10	0.71655	0.00519	11				2017-04-04 03:08:53	0.787	0.681	0.692	0.703	0.775	0.736	0.754	0.722	0.739	0.792	0.714	0.766	0.729	0.787	0.743	0.758	0.69	0.708	0.746	0.722	0.744	0.711	0.714	0.71	0.729	0.747	0.684	0.734	0.701	0.706	0.724	0.722
		2017-04-04 03:25:53	0.74445	0.01141	11	0.738	0.00885	10	0.72091	0.00569	11				2017-04-04 03:25:53	0.778	0.75	0.676	0.717	0.775	0.77	0.767	0.743	0.718	0.797	0.698	0.761	0.715	0.777	0.752	0.75	0.693	0.712	0.743	0.712	0.765	0.72	0.714	0.731	0.724	0.742	0.694	0.71	0.724	0.719	0.694	0.758
		2017-04-04 03:42:53	0.73509	0.00739	11	0.7329	0.0093	10	0.71818	0.00621	11				2017-04-04 03:42:53	0.758	0.736	0.713	0.703	0.769	0.74	0.733	0.735	0.72	0.775	0.704	0.767	0.739	0.739	0.734	0.773	0.678	0.695	0.735	0.719	0.75	0.721	0.734	0.736	0.715	0.757	0.684	0.71	0.69	0.718	0.71	0.725
		2017-04-04 03:59:53	0.74164	0.00719	11	0.7371	0.00607	10	0.72536	0.00515	11				2017-04-04 03:59:53	0.757	0.751	0.717	0.704	0.781	0.727	0.736	0.763	0.757	0.751	0.714	0.773	0.733	0.747	0.727	0.747	0.747	0.719	0.719	0.709	0.75	0.728	0.742	0.725	0.715	0.756	0.711	0.743	0.733	0.712	0.698	0.716
		2017-04-04 04:16:53	0.74182	0.01006	11	0.7339	0.00609	10	0.72255	0.00528	11				2017-04-04 04:16:53	0.796	0.728	0.693	0.704	0.77	0.747	0.733	0.752	0.75	0.783	0.704	0.755	0.735	0.736	0.748	0.749	0.691	0.718	0.73	0.726	0.751	0.721	0.723	0.718	0.729	0.765	0.704	0.719	0.724	0.695	0.719	0.731
		2017-04-04 04:33:53	0.74655	0.00782	11	0.7294	0.00719	10	0.72209	0.00551	11				2017-04-04 04:33:53	0.782	0.722	0.698	0.723	0.756	0.755	0.764	0.761	0.76	0.769	0.722	0.763	0.744	0.749	0.726	0.729	0.702	0.731	0.701	0.699	0.75	0.718	0.74	0.718	0.703	0.755	0.692	0.741	0.728	0.707	0.719	0.722
		2017-04-04 04:50:53	0.74391	0.00802	11	0.7218	0.00965	10	0.72173	0.00712	11				2017-04-04 04:50:53	0.757	0.723	0.719	0.72	0.786	0.752	0.725	0.731	0.727	0.795	0.748	0.75	0.72	0.717	0.735	0.712	0.664	0.715	0.722	0.702	0.781	0.724	0.747	0.731	0.703	0.74	0.673	0.721	0.694	0.746	0.742	0.718
		2017-04-04 05:07:53	0.73282	0.00954	11	0.7235	0.00814	10	0.72255	0.00453	11				2017-04-04 05:07:53	0.76	0.725	0.695	0.724	0.812	0.743	0.713	0.716	0.711	0.74	0.722	0.689	0.709	0.709	0.758	0.745	0.694	0.71	0.725	0.733	0.763	0.697	0.728	0.732	0.717	0.73	0.699	0.727	0.713	0.726	0.731	0.748
		2017-04-04 05:24:53	0.73809	0.00885	11	0.7194	0.00702	10	0.72773	0.00654	11				2017-04-04 05:24:53	0.765	0.752	0.696	0.691	0.774	0.722	0.725	0.742	0.732	0.782	0.738	0.708	0.705	0.729	0.762	0.738	0.732	0.711	0.689	0.694	0.726	0.717	0.735	0.706	0.723	0.776	0.7	0.716	0.728	0.751	0.715	0.738
		2017-04-04 05:41:53	0.73909	0.00804	11	0.7193	0.00732	10	0.73009	0.00656	11				2017-04-04 05:41:53	0.752	0.72	0.702	0.712	0.786	0.735	0.758	0.756	0.714	0.768	0.727	0.712	0.721	0.715	0.745	0.692	0.689	0.697	0.722	0.746	0.754	0.704	0.716	0.724	0.728	0.749	0.709	0.739	0.732	0.739	0.711	0.78
		2017-04-04 05:58:53	0.74655	0.00756	11	0.721	0.00403	10	0.73227	0.00657	11				2017-04-04 05:58:53	0.736	0.7	0.728	0.72	0.78	0.756	0.773	0.757	0.751	0.775	0.736	0.742	0.727	0.719	0.721	0.71	0.698	0.719	0.715	0.721	0.738	0.715	0.719	0.756	0.702	0.763	0.713	0.742	0.749	0.748	0.705	0.743
		2017-04-04 06:15:53	0.74391	0.00802	11	0.7189	0.00475	10	0.72464	0.00753	11				2017-04-04 06:15:53	0.751	0.75	0.713	0.709	0.789	0.747	0.74	0.728	0.752	0.786	0.718	0.73	0.733	0.732	0.708	0.724	0.689	0.707	0.733	0.708	0.725	0.717	0.742	0.727	0.719	0.758	0.69	0.736	0.734	0.725	0.673	0.75
		2017-04-04 06:32:53	0.74191	0.00848	11	0.7069	0.00656	10	0.72245	0.00828	11				2017-04-04 06:32:53	0.776	0.72	0.71	0.709	0.769	0.756	0.732	0.728	0.754	0.789	0.718	0.729	0.718	0.705	0.716	0.682	0.675	0.683	0.718	0.707	0.736	0.702	0.742	0.722	0.728	0.788	0.69	0.734	0.704	0.704	0.701	0.732
		2017-04-04 06:49:53	0.74982	0.0118	11	0.7061	0.00607	10	0.72455	0.00563	11				2017-04-04 06:49:53	0.77	0.727	0.679	0.706	0.804	0.777	0.782	0.764	0.741	0.784	0.714	0.708	0.677	0.702	0.721	0.706	0.684	0.731	0.688	0.71	0.734	0.704	0.729	0.727	0.707	0.762	0.704	0.74	0.71	0.718	0.745	0.724
		2017-04-04 07:06:53	0.73473	0.00942	11	0.7037	0.00441	10	0.714	0.00583	11				2017-04-04 07:06:53	0.746	0.722	0.683	0.716	0.765	0.723	0.7	0.764	0.74	0.792	0.731	0.694	0.709	0.714	0.711	0.719	0.684	0.677	0.707	0.708	0.714	0.706	0.73	0.732	0.704	0.749	0.687	0.688	0.721	0.725	0.7	0.712
		2017-04-04 07:23:53	0.747	0.01042	11	0.7204	0.00613	10	0.728	0.00696	11				2017-04-04 07:23:53	0.769	0.704	0.705	0.718	0.81	0.737	0.748	0.789	0.72	0.768	0.749	0.688	0.747	0.739	0.742	0.704	0.716	0.702	0.721	0.713	0.732	0.702	0.712	0.758	0.724	0.748	0.709	0.729	0.758	0.693	0.723	0.752
		2017-04-04 07:40:53	0.74573	0.01038	11	0.7154	0.00559	10	0.73664	0.00595	11				2017-04-04 07:40:53	0.777	0.689	0.711	0.718	0.798	0.757	0.761	0.754	0.718	0.786	0.734	0.715	0.731	0.721	0.735	0.73	0.707	0.733	0.688	0.705	0.689	0.737	0.746	0.74	0.73	0.785	0.706	0.725	0.738	0.719	0.741	0.736
		2017-04-04 07:57:53	0.73264	0.01057	11	0.7141	0.00611	10	0.72327	0.00723	11				2017-04-04 07:57:53	0.713	0.687	0.691	0.717	0.778	0.767	0.754	0.721	0.711	0.792	0.728	0.691	0.708	0.717	0.71	0.754	0.697	0.698	0.729	0.705	0.732	0.7	0.7	0.723	0.722	0.789	0.717	0.708	0.725	0.725	0.718	0.729
		2017-04-04 08:14:53	0.74218	0.00905	11	0.7142	0.00572	10	0.72382	0.00491	11				2017-04-04 08:14:53	0.772	0.731	0.709	0.695	0.762	0.765	0.739	0.753	0.714	0.794	0.73	0.738	0.711	0.687	0.717	0.688	0.701	0.726	0.737	0.724	0.713	0.725	0.731	0.715	0.705	0.761	0.702	0.715	0.728	0.738	0.721	0.721
		2017-04-04 08:31:53	0.739	0.01162	11	0.7024	0.00586	10	0.71791	0.00391	11				2017-04-04 08:31:53	0.791	0.704	0.682	0.702	0.759	0.705	0.77	0.761	0.748	0.791	0.716	0.719	0.705	0.714	0.701	0.675	0.699	0.68	0.684	0.714	0.733	0.709	0.71	0.718	0.722	0.723	0.712	0.738	0.72	0.718	0.691	0.736
		2017-04-04 08:48:53	0.73609	0.0116	11	0.7181	0.0035	10	0.73227	0.00591	11				2017-04-04 08:48:53	0.748	0.714	0.681	0.684	0.779	0.713	0.778	0.786	0.738	0.768	0.708	0.702	0.724	0.72	0.712	0.711	0.728	0.701	0.727	0.723	0.733	0.724	0.713	0.729	0.727	0.775	0.705	0.752	0.729	0.719	0.735	0.747
		2017-04-04 09:05:53	0.73173	0.00889	11	0.71	0.00308	10	0.72664	0.00631	11				2017-04-04 09:05:53	0.747	0.698	0.69	0.717	0.781	0.737	0.702	0.756	0.755	0.754	0.712	0.713	0.731	0.701	0.711	0.71	0.695	0.705	0.705	0.716	0.713	0.69	0.739	0.752	0.715	0.761	0.699	0.729	0.733	0.723	0.733	0.719
		2017-04-04 09:22:53	0.74618	0.0088	11	0.7152	0.00712	10	0.73155	0.00519	11				2017-04-04 09:22:53	0.779	0.74	0.694	0.727	0.79	0.756	0.728	0.752	0.732	0.783	0.727	0.742	0.748	0.714	0.724	0.729	0.673	0.72	0.697	0.707	0.698	0.741	0.752	0.74	0.717	0.757	0.711	0.702	0.734	0.719	0.736	0.738
		2017-04-04 09:39:53	0.743	0.00737	11	0.7224	0.00401	10	0.72782	0.00563	11				2017-04-04 09:39:53	0.77	0.714	0.717	0.727	0.776	0.753	0.752	0.722	0.72	0.778	0.744	0.732	0.728	0.742	0.722	0.696	0.718	0.723	0.715	0.715	0.733	0.719	0.708	0.713	0.724	0.772	0.719	0.722	0.743	0.743	0.731	0.712
		2017-04-04 09:56:53	0.74555	0.00896	11	0.7207	0.00417	10	0.73291	0.00622	11				2017-04-04 09:56:53	0.797	0.71	0.715	0.735	0.773	0.735	0.774	0.723	0.737	0.779	0.723	0.732	0.748	0.706	0.717	0.704	0.723	0.718	0.73	0.713	0.716	0.736	0.742	0.737	0.725	0.787	0.705	0.73	0.729	0.716	0.73	0.725
		2017-04-04 10:13:53	0.74291	0.0121	11	0.7089	0.00387	10	0.72491	0.00783	11				2017-04-04 10:13:53	0.755	0.702	0.723	0.69	0.777	0.739	0.732	0.744	0.73	0.841	0.739	0.712	0.732	0.716	0.698	0.724	0.701	0.709	0.704	0.699	0.694	0.71	0.724	0.748	0.716	0.783	0.681	0.707	0.729	0.723	0.738	0.715
		2017-04-04 10:30:53	0.74345	0.00969	11	0.7093	0.00438	10	0.73327	0.00695	11				2017-04-04 10:30:53	0.751	0.692	0.715	0.729	0.795	0.749	0.717	0.745	0.739	0.8	0.746	0.729	0.709	0.711	0.698	0.723	0.7	0.682	0.713	0.722	0.706	0.711	0.744	0.749	0.727	0.772	0.714	0.729	0.712	0.754	0.699	0.755
		2017-04-04 10:47:53	0.74036	0.0089	11	0.7081	0.00914	10	0.72973	0.00746	11				2017-04-04 10:47:53	0.793	0.708	0.727	0.712	0.791	0.747	0.75	0.729	0.732	0.746	0.709	0.738	0.714	0.684	0.69	0.704	0.66	0.681	0.727	0.738	0.745	0.717	0.747	0.72	0.691	0.778	0.704	0.744	0.709	0.728	0.743	0.746
		2017-04-04 11:04:53	0.74173	0.00846	11	0.7102	0.00472	10	0.72609	0.00876	11				2017-04-04 11:04:53	0.769	0.709	0.706	0.724	0.787	0.737	0.761	0.733	0.717	0.778	0.738	0.711	0.699	0.728	0.72	0.679	0.708	0.7	0.713	0.729	0.715	0.723	0.779	0.735	0.733	0.732	0.672	0.735	0.7	0.758	0.721	0.699
		2017-04-04 11:21:53	0.75355	0.00823	11	0.7319	0.00454	10	0.73955	0.00367	11				2017-04-04 11:21:53	0.787	0.716	0.728	0.729	0.799	0.764	0.743	0.755	0.744	0.786	0.738	0.744	0.751	0.742	0.738	0.71	0.722	0.721	0.744	0.713	0.734	0.738	0.751	0.75	0.754	0.754	0.743	0.729	0.724	0.741	0.731	0.72
		2017-04-04 11:38:53	0.74136	0.0091	11	0.7176	0.00389	10	0.73436	0.00624	11				2017-04-04 11:38:53	0.771	0.698	0.726	0.725	0.771	0.782	0.735	0.758	0.739	0.76	0.69	0.73	0.706	0.714	0.721	0.729	0.697	0.709	0.733	0.709	0.728	0.735	0.738	0.733	0.713	0.791	0.717	0.725	0.741	0.732	0.731	0.722
		2017-04-04 11:55:53	0.75027	0.00988	11	0.7205	0.00544	10	0.73127	0.0051	11				2017-04-04 11:55:53	0.794	0.704	0.722	0.722	0.784	0.736	0.738	0.775	0.739	0.802	0.737	0.726	0.745	0.711	0.75	0.719	0.722	0.702	0.726	0.704	0.7	0.742	0.731	0.732	0.734	0.76	0.701	0.724	0.72	0.75	0.739	0.711
		2017-04-04 12:12:53	0.74618	0.01021	11	0.7203	0.00488	10	0.72982	0.00766	11				2017-04-04 12:12:53	0.764	0.711	0.716	0.692	0.796	0.768	0.758	0.771	0.719	0.783	0.73	0.716	0.723	0.701	0.692	0.738	0.709	0.736	0.73	0.731	0.727	0.701	0.732	0.701	0.709	0.784	0.718	0.741	0.718	0.761	0.736	0.727
		2017-04-04 12:29:53	0.741	0.0077	11	0.7094	0.00605	10	0.73309	0.00701	11				2017-04-04 12:29:53	0.751	0.721	0.705	0.71	0.776	0.749	0.738	0.759	0.722	0.783	0.737	0.716	0.673	0.731	0.727	0.706	0.694	0.687	0.715	0.726	0.719	0.709	0.752	0.756	0.75	0.709	0.71	0.741	0.702	0.772	0.731	0.732
		2017-04-04 12:46:53	0.76736	0.00909	11	0.7274	0.00445	10	0.74309	0.00742	11				2017-04-04 12:46:53	0.773	0.732	0.738	0.714	0.767	0.767	0.799	0.793	0.792	0.809	0.757	0.723	0.741	0.708	0.736	0.735	0.739	0.7	0.729	0.723	0.74	0.716	0.747	0.774	0.742	0.746	0.725	0.792	0.72	0.762	0.719	0.731
		2017-04-04 13:03:53	0.75182	0.00849	11	0.7158	0.00404	10	0.732	0.00683	11				2017-04-04 13:03:53	0.796	0.734	0.708	0.724	0.794	0.751	0.755	0.752	0.74	0.78	0.736	0.735	0.701	0.729	0.725	0.701	0.701	0.707	0.726	0.717	0.716	0.712	0.732	0.742	0.737	0.78	0.7	0.728	0.708	0.741	0.753	0.719
		2017-04-04 13:20:53	0.76027	0.00962	11	0.7143	0.00473	10	0.73518	0.00762	11				2017-04-04 13:20:53	0.776	0.72	0.729	0.709	0.801	0.79	0.8	0.761	0.742	0.776	0.759	0.735	0.727	0.703	0.707	0.736	0.726	0.699	0.703	0.708	0.699	0.735	0.748	0.725	0.72	0.762	0.714	0.746	0.721	0.791	0.724	0.701
		2017-04-04 13:37:53	0.75291	0.00897	11	0.73	0.00631	10	0.73291	0.00555	11				2017-04-04 13:37:53	0.801	0.724	0.737	0.704	0.789	0.763	0.779	0.751	0.724	0.763	0.747	0.71	0.738	0.74	0.735	0.726	0.705	0.698	0.748	0.74	0.76	0.739	0.752	0.724	0.733	0.75	0.703	0.723	0.701	0.753	0.738	0.746
		2017-04-04 13:54:53	0.75009	0.00726	11	0.7222	0.00479	10	0.73827	0.00644	11				2017-04-04 13:54:53	0.791	0.723	0.743	0.711	0.75	0.745	0.775	0.759	0.741	0.778	0.735	0.719	0.733	0.716	0.71	0.736	0.733	0.69	0.719	0.742	0.724	0.741	0.752	0.773	0.732	0.754	0.706	0.743	0.714	0.762	0.714	0.73
		2017-04-04 14:11:53	0.74409	0.00931	11	0.7091	0.004	10	0.73555	0.00625	11				2017-04-04 14:11:53	0.777	0.702	0.733	0.718	0.767	0.726	0.754	0.748	0.735	0.808	0.717	0.706	0.728	0.692	0.704	0.703	0.724	0.691	0.722	0.71	0.711	0.727	0.766	0.74	0.726	0.765	0.698	0.719	0.729	0.746	0.722	0.753
		2017-04-04 14:28:53	0.76527	0.00945	11	0.7116	0.00334	10	0.73209	0.00531	11				2017-04-04 14:28:53	0.82	0.734	0.741	0.724	0.784	0.746	0.792	0.788	0.752	0.795	0.742	0.725	0.704	0.706	0.727	0.719	0.693	0.711	0.718	0.708	0.705	0.723	0.735	0.767	0.732	0.762	0.718	0.722	0.714	0.727	0.736	0.717
		2017-04-04 14:45:53	0.75955	0.01114	11	0.7033	0.00389	10	0.72591	0.00635	11				2017-04-04 14:45:53	0.816	0.71	0.725	0.713	0.78	0.765	0.765	0.782	0.769	0.807	0.723	0.701	0.682	0.696	0.691	0.713	0.698	0.711	0.725	0.707	0.709	0.721	0.727	0.741	0.708	0.765	0.729	0.711	0.688	0.722	0.751	0.722
		2017-04-04 15:02:53	0.76209	0.00793	11	0.7232	0.00871	10	0.73164	0.00469	11				2017-04-04 15:02:53	0.795	0.748	0.766	0.71	0.786	0.78	0.75	0.757	0.756	0.797	0.738	0.759	0.784	0.718	0.724	0.692	0.707	0.706	0.713	0.71	0.719	0.743	0.765	0.731	0.73	0.719	0.712	0.735	0.719	0.734	0.745	0.715
		2017-04-04 15:19:53	0.747	0.00934	11	0.7169	0.00512	10	0.72709	0.00635	11				2017-04-04 15:19:53	0.769	0.712	0.714	0.716	0.804	0.772	0.754	0.757	0.751	0.761	0.707	0.698	0.722	0.708	0.713	0.71	0.716	0.692	0.733	0.735	0.742	0.709	0.735	0.768	0.717	0.741	0.706	0.723	0.691	0.743	0.733	0.732
		2017-04-04 15:36:53	0.74609	0.01049	11	0.7064	0.00461	10	0.73655	0.00633	11				2017-04-04 15:36:53	0.784	0.696	0.702	0.703	0.774	0.738	0.771	0.758	0.764	0.791	0.726	0.692	0.708	0.714	0.708	0.707	0.679	0.697	0.733	0.715	0.711	0.704	0.72	0.751	0.726	0.761	0.737	0.724	0.718	0.75	0.775	0.736
		2017-04-04 15:53:53	0.74736	0.00814	11	0.7112	0.00512	10	0.72655	0.00823	11				2017-04-04 15:53:53	0.766	0.706	0.732	0.696	0.77	0.748	0.764	0.754	0.746	0.786	0.753	0.722	0.743	0.692	0.703	0.72	0.698	0.699	0.723	0.716	0.696	0.74	0.739	0.695	0.702	0.774	0.713	0.696	0.697	0.756	0.745	0.735
		2017-04-04 16:10:53	0.75745	0.00912	11	0.7198	0.00484	10	0.73055	0.00685	11				2017-04-04 16:10:53	0.822	0.729	0.731	0.715	0.766	0.739	0.763	0.768	0.767	0.787	0.745	0.739	0.715	0.7	0.729	0.714	0.697	0.708	0.73	0.74	0.726	0.744	0.76	0.726	0.709	0.744	0.712	0.686	0.722	0.729	0.744	0.76
		2017-04-04 16:27:53	0.75918	0.00915	11	0.7121	0.0053	10	0.72255	0.00556	11				2017-04-04 16:27:53	0.802	0.721	0.732	0.74	0.804	0.741	0.756	0.77	0.74	0.801	0.744	0.714	0.726	0.733	0.726	0.721	0.697	0.695	0.684	0.725	0.7	0.709	0.716	0.75	0.753	0.731	0.71	0.694	0.709	0.719	0.719	0.738
		2017-04-04 16:44:53	0.75064	0.00918	11	0.7198	0.00644	10	0.73118	0.00611	11				2017-04-04 16:44:53	0.762	0.705	0.732	0.747	0.821	0.761	0.743	0.734	0.749	0.777	0.726	0.706	0.719	0.752	0.702	0.705	0.728	0.685	0.725	0.739	0.737	0.734	0.737	0.764	0.746	0.746	0.706	0.716	0.695	0.72	0.747	0.732
		2017-04-04 17:01:53	0.75136	0.01097	11	0.7173	0.00579	10	0.72555	0.00785	11				2017-04-04 17:01:53	0.752	0.711	0.706	0.746	0.831	0.781	0.772	0.714	0.751	0.766	0.735	0.756	0.733	0.715	0.723	0.707	0.715	0.688	0.713	0.721	0.702	0.721	0.751	0.758	0.748	0.745	0.698	0.71	0.696	0.743	0.73	0.681
		2017-04-04 17:18:53	0.74209	0.01133	11	0.7149	0.0084	10	0.71309	0.00802	11				2017-04-04 17:18:53	0.761	0.692	0.718	0.71	0.785	0.805	0.717	0.735	0.737	0.79	0.713	0.737	0.728	0.724	0.706	0.724	0.675	0.661	0.724	0.73	0.74	0.706	0.761	0.735	0.713	0.744	0.697	0.688	0.69	0.716	0.671	0.723
		2017-04-04 17:35:53	0.75627	0.00891	11	0.7278	0.00442	10	0.73064	0.00374	11				2017-04-04 17:35:53	0.81	0.74	0.76	0.709	0.761	0.77	0.747	0.784	0.766	0.762	0.71	0.721	0.728	0.738	0.735	0.702	0.746	0.744	0.729	0.711	0.724	0.738	0.754	0.73	0.723	0.72	0.715	0.734	0.729	0.713	0.739	0.742
		2017-04-04 17:52:53	0.74873	0.00851	11	0.7336	0.00351	10	0.71873	0.00666	11				2017-04-04 17:52:53	0.784	0.725	0.7	0.713	0.789	0.761	0.76	0.745	0.744	0.772	0.743	0.744	0.749	0.729	0.721	0.725	0.718	0.737	0.747	0.727	0.739	0.7	0.742	0.732	0.709	0.753	0.686	0.699	0.699	0.73	0.714	0.742
		2017-04-04 18:09:53	0.73091	0.00767	11	0.7527	0.00742	10	0.72682	0.00724	11				2017-04-04 18:09:53	0.739	0.736	0.702	0.699	0.777	0.732	0.748	0.735	0.728	0.753	0.691	0.74	0.771	0.752	0.725	0.731	0.727	0.741	0.787	0.784	0.769	0.727	0.767	0.702	0.711	0.758	0.704	0.734	0.698	0.714	0.726	0.754
		2017-04-04 18:26:53	0.736	0.00589	11	0.7588	0.00613	10	0.73573	0.00503	11				2017-04-04 18:26:53	0.745	0.717	0.733	0.716	0.741	0.717	0.724	0.743	0.766	0.772	0.722	0.773	0.794	0.769	0.727	0.752	0.762	0.768	0.742	0.762	0.739	0.716	0.736	0.721	0.717	0.769	0.726	0.743	0.733	0.759	0.733	0.74
		2017-04-04 18:43:53	0.73845	0.01105	11	0.7678	0.0076	10	0.72791	0.00744	11				2017-04-04 18:43:53	0.801	0.718	0.693	0.691	0.742	0.734	0.737	0.78	0.78	0.744	0.703	0.749	0.809	0.784	0.748	0.743	0.763	0.748	0.759	0.805	0.77	0.71	0.715	0.705	0.711	0.787	0.716	0.729	0.723	0.735	0.717	0.759
		2017-04-04 19:00:53	0.75036	0.00891	11	0.7651	0.00627	10	0.735	0.0056	11				2017-04-04 19:00:53	0.781	0.732	0.73	0.73	0.782	0.72	0.789	0.77	0.767	0.753	0.7	0.775	0.785	0.781	0.73	0.741	0.752	0.784	0.783	0.754	0.766	0.719	0.754	0.759	0.726	0.752	0.707	0.729	0.718	0.742	0.721	0.758
		2017-04-04 19:17:53	0.74755	0.01054	11	0.7654	0.00691	10	0.74664	0.00757	11				2017-04-04 19:17:53	0.789	0.727	0.713	0.72	0.795	0.713	0.779	0.732	0.775	0.776	0.704	0.781	0.789	0.761	0.744	0.754	0.744	0.802	0.734	0.773	0.772	0.703	0.723	0.742	0.73	0.791	0.737	0.77	0.74	0.772	0.762	0.743
		2017-04-04 19:34:53	0.75009	0.00861	11	0.7739	0.00764	10	0.74064	0.00811	11				2017-04-04 19:34:53	0.754	0.757	0.744	0.718	0.8	0.701	0.744	0.76	0.767	0.782	0.724	0.756	0.813	0.808	0.762	0.771	0.74	0.778	0.748	0.79	0.773	0.736	0.732	0.747	0.712	0.804	0.702	0.733	0.729	0.757	0.737	0.758
		2017-04-04 19:51:53	0.72627	0.0075	11	0.7783	0.00921	10	0.73973	0.01101	11				2017-04-04 19:51:53	0.75	0.724	0.715	0.703	0.757	0.687	0.76	0.75	0.713	0.728	0.702	0.757	0.794	0.812	0.748	0.772	0.733	0.765	0.809	0.819	0.774	0.702	0.738	0.741	0.728	0.811	0.702	0.723	0.717	0.726	0.744	0.805
		2017-04-04 20:08:53	0.73664	0.00894	11	0.7705	0.00373	10	0.73755	0.00585	11				2017-04-04 20:08:53	0.707	0.703	0.728	0.726	0.791	0.719	0.772	0.758	0.764	0.726	0.709	0.77	0.768	0.781	0.762	0.798	0.757	0.772	0.771	0.761	0.765	0.702	0.728	0.748	0.726	0.765	0.71	0.748	0.746	0.749	0.756	0.735
		2017-04-04 20:25:53	0.74064	0.00686	11	0.7598	0.00545	10	0.73545	0.00899	11				2017-04-04 20:25:53	0.754	0.71	0.715	0.716	0.766	0.744	0.742	0.754	0.776	0.753	0.717	0.738	0.77	0.757	0.767	0.765	0.743	0.749	0.74	0.784	0.785	0.716	0.753	0.742	0.706	0.804	0.712	0.747	0.712	0.713	0.723	0.762
		2017-04-04 20:42:53	0.74018	0.0075	11	0.7705	0.00748	10	0.73345	0.00906	11				2017-04-04 20:42:53	0.764	0.722	0.712	0.716	0.79	0.725	0.733	0.764	0.738	0.756	0.722	0.777	0.766	0.796	0.761	0.803	0.736	0.741	0.75	0.78	0.795	0.721	0.741	0.731	0.71	0.777	0.698	0.712	0.702	0.725	0.77	0.781
		2017-04-04 20:59:53	0.74645	0.00786	11	0.7649	0.00445	10	0.74009	0.00749	11				2017-04-04 20:59:53	0.775	0.725	0.704	0.711	0.768	0.734	0.75	0.776	0.755	0.775	0.738	0.771	0.788	0.777	0.769	0.758	0.743	0.757	0.753	0.779	0.754	0.719	0.75	0.742	0.709	0.796	0.713	0.748	0.732	0.76	0.725	0.747
		2017-04-04 21:16:53	0.75309	0.00864	11	0.7728	0.0101	10	0.73282	0.00786	11				2017-04-04 21:16:53	0.807	0.746	0.734	0.737	0.777	0.717	0.767	0.756	0.751	0.781	0.711	0.783	0.779	0.803	0.754	0.719	0.748	0.735	0.792	0.802	0.813	0.714	0.722	0.726	0.707	0.753	0.706	0.72	0.72	0.737	0.773	0.783
		2017-04-04 21:33:53	0.749	0.00832	11	0.7554	0.00933	10	0.74791	0.00778	11				2017-04-04 21:33:53	0.751	0.719	0.709	0.742	0.773	0.721	0.754	0.781	0.798	0.756	0.735	0.752	0.731	0.815	0.768	0.714	0.787	0.729	0.755	0.745	0.758	0.704	0.725	0.762	0.736	0.774	0.73	0.756	0.732	0.753	0.797	0.758
		2017-04-04 21:50:53	0.74727	0.00857	11	0.7462	0.00833	10	0.73827	0.0104	11				2017-04-04 21:50:53	0.801	0.715	0.707	0.739	0.788	0.742	0.731	0.764	0.734	0.754	0.745	0.779	0.737	0.78	0.736	0.727	0.703	0.716	0.759	0.762	0.763	0.7	0.736	0.751	0.711	0.805	0.694	0.74	0.702	0.747	0.767	0.768
		2017-04-04 22:07:53	0.75836	0.00891	11	0.7597	0.00929	10	0.75009	0.0086	11				2017-04-04 22:07:53	0.763	0.738	0.707	0.746	0.791	0.742	0.761	0.81	0.777	0.777	0.73	0.753	0.749	0.779	0.75	0.713	0.748	0.736	0.767	0.781	0.821	0.708	0.725	0.752	0.724	0.776	0.74	0.768	0.749	0.741	0.756	0.812
		2017-04-04 22:24:53	0.75336	0.01121	11	0.7442	0.0074	10	0.74455	0.00696	11				2017-04-04 22:24:53	0.751	0.726	0.707	0.736	0.811	0.702	0.787	0.793	0.75	0.792	0.732	0.739	0.731	0.76	0.759	0.691	0.759	0.762	0.723	0.758	0.76	0.717	0.723	0.767	0.736	0.746	0.711	0.766	0.73	0.764	0.781	0.749
		2017-04-04 22:41:53	0.75573	0.01144	11	0.7489	0.01097	10	0.74445	0.00643	11				2017-04-04 22:41:53	0.812	0.748	0.698	0.725	0.81	0.711	0.765	0.788	0.773	0.749	0.734	0.707	0.725	0.79	0.803	0.7	0.721	0.752	0.769	0.763	0.759	0.708	0.729	0.752	0.731	0.734	0.731	0.767	0.737	0.76	0.757	0.783
		2017-04-04 22:58:53	0.74145	0.00769	11	0.7301	0.00662	10	0.73973	0.00808	11				2017-04-04 22:58:53	0.745	0.728	0.708	0.719	0.763	0.723	0.737	0.753	0.765	0.794	0.721	0.724	0.728	0.744	0.766	0.712	0.732	0.704	0.716	0.714	0.761	0.702	0.739	0.736	0.707	0.763	0.706	0.756	0.732	0.745	0.769	0.782
		2017-04-04 23:15:53	0.746	0.00911	11	0.7257	0.00552	10	0.74045	0.00818	11				2017-04-04 23:15:53	0.757	0.743	0.692	0.726	0.786	0.71	0.762	0.779	0.745	0.779	0.727	0.728	0.727	0.759	0.745	0.696	0.717	0.718	0.713	0.721	0.733	0.696	0.736	0.767	0.715	0.71	0.719	0.767	0.748	0.76	0.749	0.778
		2017-04-04 23:32:53	0.74964	0.00893	11	0.7246	0.00516	10	0.73964	0.00819	11				2017-04-04 23:32:53	0.8	0.764	0.712	0.721	0.776	0.718	0.757	0.785	0.745	0.746	0.722	0.732	0.74	0.704	0.751	0.701	0.714	0.736	0.727	0.712	0.729	0.707	0.752	0.755	0.722	0.724	0.7	0.724	0.755	0.758	0.745	0.794
		2017-04-04 23:49:53	0.74518	0.00789	11	0.7144	0.0049	10	0.73327	0.00786	11				2017-04-04 23:49:53	0.737	0.711	0.715	0.735	0.762	0.72	0.758	0.78	0.759	0.789	0.731	0.682	0.711	0.707	0.739	0.723	0.728	0.71	0.725	0.71	0.709	0.701	0.733	0.748	0.713	0.734	0.709	0.701	0.729	0.761	0.758	0.779
		2017-04-05 00:06:53	0.74845	0.00664	11	0.7101	0.00658	10	0.73055	0.00627	11				2017-04-05 00:06:53	0.752	0.733	0.706	0.727	0.774	0.744	0.774	0.771	0.753	0.765	0.734	0.702	0.733	0.717	0.738	0.667	0.691	0.703	0.716	0.723	0.711	0.705	0.747	0.739	0.732	0.696	0.713	0.721	0.734	0.737	0.77	0.742
		2017-04-05 00:23:53	0.74645	0.00755	11	0.7083	0.00193	10	0.72709	0.00411	11				2017-04-05 00:23:53	0.782	0.735	0.711	0.716	0.775	0.74	0.744	0.785	0.743	0.751	0.729	0.719	0.716	0.709	0.709	0.711	0.706	0.702	0.7	0.702	0.709	0.707	0.745	0.735	0.736	0.725	0.717	0.71	0.711	0.736	0.735	0.741
		2017-04-05 00:40:53	0.75391	0.00796	11	0.7121	0.0034	10	0.72945	0.00813	11				2017-04-05 00:40:53	0.779	0.734	0.713	0.73	0.785	0.742	0.77	0.786	0.774	0.756	0.724	0.715	0.72	0.72	0.716	0.69	0.701	0.702	0.717	0.716	0.724	0.681	0.731	0.759	0.742	0.719	0.705	0.707	0.722	0.727	0.768	0.763
		2017-04-05 00:57:53	0.75491	0.00869	11	0.7041	0.00354	10	0.72809	0.00457	11				2017-04-05 00:57:53	0.771	0.741	0.703	0.724	0.785	0.746	0.781	0.782	0.779	0.769	0.723	0.724	0.712	0.711	0.7	0.711	0.706	0.689	0.702	0.699	0.687	0.721	0.755	0.723	0.743	0.717	0.696	0.724	0.736	0.733	0.732	0.729
		2017-04-05 01:14:53	0.74482	0.00826	11	0.7106	0.00495	10	0.72118	0.0063	11				2017-04-05 01:14:53	0.747	0.736	0.713	0.704	0.776	0.737	0.789	0.741	0.774	0.758	0.718	0.711	0.702	0.72	0.704	0.693	0.697	0.693	0.717	0.732	0.737	0.7	0.731	0.727	0.746	0.691	0.724	0.702	0.708	0.708	0.755	0.741
		2017-04-05 01:31:53	0.75109	0.01122	11	0.7032	0.00383	10	0.72109	0.00697	11				2017-04-05 01:31:53	0.735	0.713	0.696	0.719	0.798	0.738	0.794	0.785	0.759	0.797	0.728	0.713	0.724	0.707	0.701	0.71	0.678	0.697	0.705	0.7	0.697	0.695	0.723	0.773	0.743	0.716	0.717	0.705	0.691	0.712	0.735	0.722
		2017-04-05 01:48:53	0.74355	0.01168	11	0.7022	0.0024	10	0.71873	0.00564	11				2017-04-05 01:48:53	0.751	0.694	0.705	0.707	0.738	0.709	0.79	0.8	0.74	0.799	0.746	0.711	0.708	0.7	0.706	0.701	0.7	0.698	0.714	0.695	0.689	0.736	0.744	0.737	0.697	0.718	0.72	0.711	0.697	0.706	0.697	0.743
		2017-04-05 02:05:53	0.74827	0.00905	11	0.7021	0.00324	10	0.72718	0.0043	11				2017-04-05 02:05:53	0.76	0.713	0.707	0.716	0.761	0.728	0.768	0.788	0.786	0.773	0.731	0.722	0.703	0.686	0.696	0.7	0.698	0.708	0.698	0.714	0.696	0.722	0.733	0.73	0.724	0.699	0.726	0.744	0.745	0.727	0.741	0.708
		2017-04-05 02:22:53	0.74582	0.01249	11	0.7026	0.00586	10	0.71391	0.00652	11				2017-04-05 02:22:53	0.757	0.667	0.697	0.747	0.799	0.72	0.752	0.783	0.782	0.783	0.717	0.689	0.698	0.736	0.726	0.683	0.695	0.699	0.683	0.721	0.696	0.691	0.703	0.757	0.744	0.685	0.7	0.715	0.718	0.71	0.725	0.705
		2017-04-05 02:39:53	0.75309	0.00976	11	0.7048	0.00394	10	0.72255	0.00388	11				2017-04-05 02:39:53	0.76	0.728	0.709	0.712	0.781	0.772	0.741	0.769	0.779	0.809	0.724	0.707	0.718	0.705	0.716	0.714	0.678	0.693	0.704	0.698	0.715	0.708	0.738	0.731	0.726	0.717	0.709	0.712	0.709	0.725	0.747	0.726
		2017-04-05 02:56:53	0.74936	0.01037	11	0.6991	0.0045	10	0.72	0.00742	11				2017-04-05 02:56:53	0.757	0.717	0.691	0.724	0.801	0.72	0.748	0.774	0.768	0.796	0.747	0.704	0.692	0.707	0.709	0.67	0.697	0.683	0.715	0.714	0.7	0.707	0.739	0.76	0.755	0.685	0.717	0.693	0.694	0.728	0.722	0.72
		2017-04-05 03:13:53	0.74882	0.00923	11	0.7083	0.00289	10	0.72027	0.00707	11				2017-04-05 03:13:53	0.781	0.707	0.708	0.724	0.788	0.742	0.736	0.778	0.761	0.783	0.729	0.716	0.707	0.692	0.697	0.718	0.72	0.704	0.706	0.715	0.708	0.717	0.744	0.772	0.732	0.714	0.714	0.699	0.691	0.705	0.702	0.733
		2017-04-05 03:30:53	0.74955	0.00862	11	0.6912	0.00422	10	0.71864	0.0083	11				2017-04-05 03:30:53	0.794	0.732	0.722	0.737	0.783	0.745	0.763	0.775	0.724	0.766	0.704	0.697	0.707	0.698	0.703	0.694	0.686	0.674	0.699	0.69	0.664	0.706	0.749	0.771	0.724	0.737	0.707	0.694	0.706	0.669	0.718	0.724
		2017-04-05 03:47:53	0.74982	0.00983	11	0.6934	0.00499	10	0.722	0.00605	11				2017-04-05 03:47:53	0.784	0.725	0.704	0.725	0.798	0.725	0.776	0.75	0.755	0.788	0.718	0.691	0.71	0.691	0.686	0.705	0.719	0.661	0.695	0.688	0.688	0.72	0.758	0.756	0.71	0.696	0.717	0.708	0.731	0.725	0.72	0.701
		2017-04-05 04:04:53	0.74955	0.00916	11	0.7044	0.00387	10	0.71255	0.00718	11				2017-04-05 04:04:53	0.785	0.726	0.715	0.726	0.781	0.714	0.761	0.748	0.763	0.8	0.726	0.697	0.717	0.715	0.717	0.691	0.697	0.701	0.686	0.721	0.702	0.707	0.722	0.755	0.728	0.67	0.719	0.688	0.696	0.704	0.739	0.71
		2017-04-05 04:21:53	0.75709	0.00695	11	0.711	0.00449	10	0.72564	0.00764	11				2017-04-05 04:21:53	0.797	0.728	0.726	0.74	0.766	0.764	0.742	0.785	0.76	0.775	0.745	0.735	0.728	0.71	0.707	0.718	0.696	0.687	0.711	0.715	0.703	0.733	0.772	0.766	0.735	0.712	0.702	0.703	0.697	0.733	0.722	0.707
		2017-04-05 04:38:53	0.755	0.00921	11	0.7083	0.00431	10	0.72509	0.00507	11				2017-04-05 04:38:53	0.799	0.723	0.714	0.718	0.783	0.76	0.747	0.785	0.772	0.777	0.727	0.703	0.699	0.7	0.712	0.71	0.683	0.703	0.729	0.723	0.721	0.719	0.735	0.756	0.737	0.711	0.714	0.698	0.707	0.736	0.729	0.734
		2017-04-05 04:55:53	0.75891	0.00954	11	0.7072	0.00272	10	0.72209	0.00583	11				2017-04-05 04:55:53	0.78	0.726	0.7	0.741	0.792	0.754	0.769	0.794	0.775	0.79	0.727	0.705	0.701	0.709	0.701	0.718	0.695	0.7	0.714	0.707	0.722	0.71	0.754	0.748	0.747	0.711	0.706	0.703	0.716	0.726	0.7	0.722
		2017-04-05 05:12:53	0.74727	0.0102	11	0.7032	0.00549	10	0.722	0.00517	11				2017-04-05 05:12:53	0.761	0.717	0.693	0.749	0.779	0.704	0.761	0.776	0.789	0.775	0.716	0.691	0.68	0.695	0.701	0.689	0.719	0.693	0.737	0.709	0.718	0.701	0.735	0.739	0.729	0.717	0.701	0.724	0.694	0.729	0.725	0.748
		2017-04-05 05:29:53	0.74909	0.00911	11	0.6951	0.00267	10	0.71573	0.00615	11				2017-04-05 05:29:53	0.764	0.719	0.703	0.745	0.784	0.715	0.778	0.755	0.759	0.793	0.725	0.704	0.7	0.706	0.692	0.699	0.684	0.69	0.68	0.699	0.697	0.72	0.745	0.74	0.731	0.702	0.709	0.678	0.696	0.728	0.723	0.701
		2017-04-05 05:46:53	0.75364	0.00951	11	0.7045	0.00522	10	0.71791	0.00821	11				2017-04-05 05:46:53	0.749	0.738	0.706	0.732	0.814	0.749	0.759	0.781	0.745	0.793	0.724	0.684	0.705	0.712	0.728	0.686	0.69	0.694	0.699	0.722	0.725	0.717	0.737	0.764	0.756	0.682	0.721	0.687	0.699	0.717	0.727	0.69
		2017-04-05 06:03:53	0.74764	0.0089	11	0.6986	0.00435	10	0.72591	0.00562	11				2017-04-05 06:03:53	0.779	0.717	0.708	0.73	0.788	0.772	0.714	0.76	0.757	0.775	0.724	0.712	0.691	0.699	0.712	0.717	0.671	0.703	0.686	0.696	0.699	0.738	0.754	0.742	0.733	0.751	0.704	0.716	0.715	0.715	0.718	0.699
		2017-04-05 06:20:53	0.75091	0.00875	11	0.7073	0.00283	10	0.72336	0.00456	11				2017-04-05 06:20:53	0.793	0.745	0.706	0.741	0.782	0.734	0.74	0.739	0.753	0.8	0.727	0.723	0.719	0.709	0.695	0.704	0.699	0.702	0.706	0.702	0.714	0.732	0.739	0.744	0.743	0.706	0.704	0.708	0.721	0.722	0.729	0.709
		2017-04-05 06:37:53	0.75536	0.01048	11	0.7022	0.00417	10	0.721	0.00529	11				2017-04-05 06:37:53	0.804	0.72	0.701	0.742	0.777	0.75	0.758	0.777	0.775	0.797	0.708	0.7	0.697	0.696	0.692	0.692	0.699	0.693	0.728	0.7	0.725	0.711	0.763	0.73	0.733	0.71	0.702	0.715	0.715	0.731	0.703	0.718
		2017-04-05 06:54:53	0.75182	0.0079	11	0.7027	0.00393	10	0.72064	0.00631	11				2017-04-05 06:54:53	0.766	0.714	0.706	0.739	0.771	0.748	0.772	0.772	0.765	0.786	0.731	0.717	0.708	0.709	0.709	0.687	0.71	0.68	0.702	0.691	0.714	0.723	0.723	0.751	0.744	0.69	0.712	0.701	0.691	0.721	0.745	0.726
		2017-04-05 07:11:53	0.75691	0.00951	11	0.7039	0.00369	10	0.70545	0.00562	11				2017-04-05 07:11:53	0.745	0.726	0.715	0.763	0.814	0.754	0.748	0.762	0.743	0.814	0.742	0.696	0.706	0.719	0.712	0.697	0.696	0.683	0.699	0.719	0.712	0.69	0.72	0.727	0.722	0.705	0.681	0.679	0.709	0.734	0.698	0.695
		2017-04-05 07:28:53	0.75291	0.0079	11	0.7114	0.00856	10	0.71845	0.00515	11				2017-04-05 07:28:53	0.757	0.723	0.702	0.742	0.758	0.788	0.768	0.789	0.769	0.744	0.742	0.665	0.696	0.686	0.69	0.707	0.719	0.725	0.744	0.744	0.738	0.72	0.75	0.703	0.708	0.722	0.735	0.718	0.714	0.697	0.698	0.738
		2017-04-05 07:45:53	0.75173	0.0075	11	0.6992	0.0048	10	0.71182	0.00675	11				2017-04-05 07:45:53	0.776	0.731	0.696	0.759	0.784	0.731	0.762	0.759	0.763	0.765	0.743	0.716	0.722	0.705	0.7	0.684	0.671	0.692	0.699	0.71	0.693	0.697	0.749	0.741	0.719	0.689	0.7	0.677	0.703	0.723	0.73	0.702
		2017-04-05 08:02:53	0.75709	0.00926	11	0.7004	0.00453	10	0.71936	0.00434	11				2017-04-05 08:02:53	0.784	0.704	0.715	0.762	0.788	0.757	0.785	0.791	0.755	0.764	0.723	0.674	0.704	0.695	0.684	0.718	0.715	0.692	0.699	0.711	0.712	0.702	0.739	0.727	0.73	0.708	0.708	0.729	0.718	0.707	0.741	0.704
		2017-04-05 08:19:53	0.75836	0.00966	11	0.701	0.00639	10	0.71036	0.00549	11				2017-04-05 08:19:53	0.813	0.735	0.702	0.757	0.774	0.741	0.797	0.77	0.741	0.779	0.733	0.709	0.656	0.712	0.735	0.706	0.705	0.694	0.689	0.708	0.696	0.72	0.742	0.724	0.719	0.686	0.694	0.68	0.707	0.723	0.71	0.709
		2017-04-05 08:36:53	0.75736	0.00966	11	0.706	0.00664	10	0.71573	0.00389	11				2017-04-05 08:36:53	0.797	0.759	0.693	0.739	0.732	0.757	0.783	0.778	0.772	0.794	0.727	0.687	0.701	0.694	0.688	0.711	0.708	0.675	0.728	0.728	0.74	0.719	0.735	0.726	0.715	0.726	0.71	0.703	0.687	0.712	0.72	0.72
		2017-04-05 08:53:53	0.76173	0.00818	11	0.695	0.00349	10	0.71527	0.00443	11				2017-04-05 08:53:53	0.762	0.738	0.709	0.735	0.784	0.763	0.79	0.791	0.762	0.794	0.751	0.706	0.693	0.695	0.683	0.681	0.691	0.71	0.712	0.685	0.694	0.722	0.716	0.733	0.728	0.703	0.687	0.708	0.703	0.721	0.736	0.711
		2017-04-05 09:10:53	0.764	0.00771	11	0.6978	0.00379	10	0.71791	0.00494	11				2017-04-05 09:10:53	0.785	0.74	0.714	0.739	0.79	0.772	0.771	0.779	0.767	0.798	0.749	0.713	0.716	0.69	0.7	0.682	0.696	0.687	0.7	0.685	0.709	0.705	0.758	0.71	0.721	0.696	0.706	0.718	0.731	0.722	0.713	0.717
		2017-04-05 09:27:53	0.76545	0.00842	11	0.7118	0.00237	10	0.71582	0.00395	11				2017-04-05 09:27:53	0.787	0.738	0.704	0.764	0.811	0.763	0.773	0.756	0.77	0.789	0.765	0.705	0.706	0.723	0.722	0.712	0.703	0.704	0.719	0.71	0.714	0.715	0.716	0.726	0.746	0.704	0.701	0.7	0.72	0.714	0.71	0.722
		2017-04-05 09:44:53	0.76509	0.00891	11	0.7044	0.00464	10	0.71082	0.00578	11				2017-04-05 09:44:53	0.776	0.742	0.705	0.757	0.79	0.777	0.775	0.8	0.757	0.802	0.735	0.726	0.709	0.701	0.695	0.724	0.682	0.685	0.711	0.701	0.71	0.711	0.743	0.71	0.714	0.738	0.7	0.675	0.69	0.718	0.712	0.708
		2017-04-05 10:01:53	0.75809	0.00727	11	0.7067	0.00768	10	0.71618	0.0081	11				2017-04-05 10:01:53	0.758	0.758	0.708	0.748	0.773	0.754	0.777	0.798	0.751	0.779	0.735	0.724	0.748	0.69	0.702	0.703	0.734	0.671	0.717	0.7	0.678	0.711	0.779	0.732	0.726	0.712	0.684	0.723	0.687	0.722	0.716	0.686
		2017-04-05 10:18:53	0.76591	0.00738	11	0.7142	0.00524	10	0.719	0.00619	11				2017-04-05 10:18:53	0.802	0.759	0.724	0.762	0.797	0.759	0.77	0.791	0.759	0.77	0.732	0.735	0.725	0.701	0.699	0.694	0.69	0.728	0.73	0.723	0.717	0.734	0.762	0.726	0.715	0.71	0.706	0.683	0.713	0.734	0.703	0.723
		2017-04-05 10:35:53	0.76309	0.01177	11	0.7028	0.00624	10	0.70918	0.00579	11				2017-04-05 10:35:53	0.784	0.72	0.701	0.761	0.822	0.795	0.819	0.745	0.761	0.756	0.73	0.719	0.682	0.723	0.72	0.691	0.67	0.687	0.705	0.703	0.728	0.693	0.719	0.732	0.733	0.69	0.691	0.688	0.693	0.717	0.708	0.737
		2017-04-05 10:52:53	0.75982	0.01018	11	0.7054	0.00225	10	0.72073	0.00589	11				2017-04-05 10:52:53	0.787	0.722	0.7	0.747	0.8	0.783	0.792	0.767	0.79	0.742	0.728	0.706	0.702	0.713	0.704	0.711	0.717	0.698	0.693	0.707	0.703	0.708	0.727	0.743	0.746	0.749	0.701	0.707	0.72	0.695	0.73	0.702
		2017-04-05 11:09:53	0.76064	0.00941	11	0.6933	0.00473	10	0.70927	0.00619	11				2017-04-05 11:09:53	0.785	0.723	0.699	0.736	0.783	0.76	0.788	0.746	0.767	0.797	0.783	0.694	0.706	0.71	0.719	0.697	0.692	0.682	0.674	0.682	0.677	0.706	0.738	0.709	0.734	0.718	0.694	0.708	0.704	0.725	0.703	0.663
		2017-04-05 11:26:53	0.768	0.00953	11	0.72	0.0076	10	0.71482	0.00633	11				2017-04-05 11:26:53	0.814	0.775	0.704	0.729	0.783	0.78	0.788	0.77	0.772	0.793	0.74	0.703	0.708	0.7	0.702	0.726	0.69	0.721	0.748	0.737	0.765	0.715	0.733	0.701	0.732	0.716	0.703	0.694	0.677	0.716	0.722	0.754
		2017-04-05 11:43:53	0.76673	0.00896	11	0.7135	0.00248	10	0.72055	0.00403	11				2017-04-05 11:43:53	0.764	0.734	0.702	0.772	0.806	0.763	0.788	0.785	0.776	0.795	0.749	0.704	0.722	0.709	0.723	0.712	0.71	0.713	0.727	0.705	0.71	0.714	0.71	0.724	0.741	0.697	0.737	0.711	0.72	0.712	0.734	0.726
		2017-04-05 12:00:53	0.75964	0.00949	11	0.7042	0.00605	10	0.71118	0.00726	11				2017-04-05 12:00:53	0.822	0.747	0.693	0.75	0.759	0.753	0.76	0.78	0.745	0.785	0.762	0.688	0.723	0.695	0.694	0.727	0.689	0.674	0.731	0.714	0.707	0.715	0.716	0.717	0.741	0.701	0.676	0.684	0.68	0.713	0.748	0.732
		2017-04-05 12:17:53	0.77227	0.01112	11	0.7111	0.00534	10	0.717	0.00647	11				2017-04-05 12:17:53	0.843	0.765	0.708	0.766	0.814	0.748	0.757	0.785	0.737	0.789	0.783	0.722	0.73	0.699	0.701	0.691	0.689	0.701	0.719	0.722	0.737	0.718	0.742	0.707	0.746	0.716	0.68	0.695	0.709	0.748	0.721	0.705
		2017-04-05 12:34:53	0.75955	0.00911	11	0.7037	0.00452	10	0.707	0.00383	11				2017-04-05 12:34:53	0.81	0.755	0.71	0.755	0.784	0.783	0.747	0.784	0.72	0.77	0.737	0.7	0.699	0.689	0.713	0.718	0.684	0.688	0.728	0.706	0.712	0.709	0.728	0.709	0.723	0.705	0.696	0.683	0.699	0.704	0.718	0.703
		2017-04-05 12:51:53	0.76036	0.00914	11	0.7124	0.00412	10	0.71991	0.00325	11				2017-04-05 12:51:53	0.773	0.712	0.699	0.754	0.784	0.785	0.787	0.788	0.757	0.773	0.752	0.695	0.705	0.722	0.699	0.73	0.706	0.712	0.731	0.722	0.702	0.719	0.723	0.712	0.732	0.714	0.724	0.705	0.712	0.715	0.744	0.719
		2017-04-05 13:08:53	0.76327	0.01065	11	0.6992	0.00297	10	0.70873	0.00401	11				2017-04-05 13:08:53	0.758	0.712	0.696	0.753	0.807	0.796	0.802	0.778	0.75	0.781	0.763	0.686	0.685	0.712	0.705	0.708	0.705	0.698	0.69	0.704	0.699	0.727	0.709	0.709	0.713	0.707	0.706	0.68	0.692	0.723	0.712	0.718
		2017-04-05 13:25:53	0.764	0.01194	11	0.7179	0.00424	10	0.72309	0.00783	11				2017-04-05 13:25:53	0.781	0.739	0.707	0.767	0.853	0.757	0.806	0.727	0.749	0.767	0.751	0.71	0.707	0.734	0.732	0.705	0.735	0.698	0.711	0.721	0.726	0.711	0.738	0.749	0.756	0.703	0.675	0.697	0.706	0.731	0.743	0.745
		2017-04-05 13:42:53	0.74827	0.00829	11	0.7044	0.0056	10	0.71691	0.00698	11				2017-04-05 13:42:53	0.758	0.719	0.721	0.708	0.774	0.772	0.788	0.723	0.736	0.769	0.763	0.712	0.73	0.696	0.695	0.696	0.672	0.706	0.702	0.702	0.733	0.71	0.759	0.724	0.73	0.746	0.687	0.689	0.696	0.713	0.729	0.703
		2017-04-05 13:59:53	0.75082	0.00922	11	0.7119	0.00555	10	0.72045	0.00691	11				2017-04-05 13:59:53	0.77	0.732	0.694	0.784	0.79	0.749	0.753	0.751	0.773	0.759	0.704	0.72	0.706	0.732	0.721	0.677	0.698	0.699	0.736	0.717	0.713	0.731	0.746	0.739	0.746	0.709	0.692	0.687	0.69	0.717	0.726	0.742
		2017-04-05 14:16:53	0.76945	0.01014	11	0.7103	0.00317	10	0.72082	0.00406	11				2017-04-05 14:16:53	0.798	0.731	0.702	0.753	0.785	0.784	0.792	0.794	0.792	0.799	0.734	0.701	0.715	0.709	0.72	0.717	0.69	0.712	0.719	0.719	0.701	0.702	0.726	0.717	0.729	0.75	0.723	0.715	0.716	0.731	0.703	0.717
		2017-04-05 14:33:53	0.76282	0.01167	11	0.7106	0.00404	10	0.70891	0.00408	11				2017-04-05 14:33:53	0.757	0.724	0.696	0.778	0.826	0.791	0.78	0.76	0.773	0.794	0.712	0.691	0.7	0.732	0.723	0.706	0.699	0.704	0.721	0.718	0.712	0.699	0.703	0.727	0.733	0.693	0.709	0.694	0.7	0.71	0.706	0.724
		2017-04-05 14:50:53	0.76736	0.00825	11	0.7132	0.00245	10	0.71982	0.00339	11				2017-04-05 14:50:53	0.792	0.754	0.719	0.751	0.773	0.776	0.786	0.771	0.791	0.803	0.725	0.719	0.726	0.702	0.719	0.717	0.715	0.702	0.707	0.712	0.713	0.733	0.72	0.694	0.724	0.72	0.717	0.71	0.718	0.733	0.731	0.718
		2017-04-05 15:07:53	0.754	0.00957	11	0.7078	0.00761	10	0.71427	0.00658	11				2017-04-05 15:07:53	0.792	0.718	0.707	0.743	0.773	0.75	0.748	0.778	0.756	0.808	0.721	0.744	0.744	0.689	0.689	0.668	0.705	0.699	0.705	0.714	0.721	0.735	0.739	0.705	0.722	0.67	0.708	0.703	0.71	0.732	0.693	0.74
		2017-04-05 15:24:53	0.765	0.00856	11	0.7153	0.00513	10	0.70709	0.00534	11				2017-04-05 15:24:53	0.799	0.778	0.714	0.736	0.815	0.764	0.76	0.77	0.757	0.779	0.743	0.723	0.739	0.707	0.698	0.73	0.705	0.685	0.723	0.723	0.72	0.729	0.736	0.677	0.721	0.707	0.702	0.692	0.689	0.703	0.704	0.718
		2017-04-05 15:41:53	0.768	0.01056	11	0.7021	0.00535	10	0.70527	0.00518	11				2017-04-05 15:41:53	0.829	0.743	0.711	0.775	0.773	0.815	0.764	0.765	0.764	0.786	0.723	0.706	0.725	0.706	0.704	0.723	0.68	0.682	0.689	0.687	0.719	0.712	0.722	0.708	0.721	0.719	0.689	0.69	0.705	0.705	0.72	0.667
		2017-04-05 15:58:53	0.76309	0.01031	11	0.7026	0.00632	10	0.71091	0.00536	11				2017-04-05 15:58:53	0.773	0.712	0.703	0.774	0.776	0.76	0.784	0.802	0.767	0.81	0.733	0.711	0.705	0.721	0.744	0.704	0.673	0.693	0.686	0.701	0.688	0.691	0.705	0.739	0.727	0.698	0.7	0.698	0.704	0.733	0.731	0.694
		2017-04-05 16:15:53	0.75845	0.00734	11	0.7245	0.00584	10	0.71873	0.00498	11				2017-04-05 16:15:53	0.792	0.735	0.716	0.742	0.779	0.777	0.78	0.75	0.753	0.78	0.739	0.714	0.709	0.738	0.736	0.731	0.709	0.69	0.726	0.746	0.746	0.728	0.715	0.719	0.722	0.739	0.702	0.693	0.704	0.739	0.705	0.74
		2017-04-05 16:32:53	0.75691	0.01012	11	0.7148	0.00598	10	0.70745	0.00587	11				2017-04-05 16:32:53	0.812	0.764	0.716	0.749	0.807	0.736	0.766	0.72	0.774	0.766	0.716	0.69	0.728	0.697	0.703	0.722	0.69	0.713	0.73	0.733	0.742	0.728	0.706	0.725	0.711	0.714	0.694	0.687	0.689	0.71	0.677	0.741
		2017-04-05 16:49:53	0.75655	0.01171	11	0.7069	0.00354	10	0.70736	0.00599	11				2017-04-05 16:49:53	0.844	0.78	0.712	0.767	0.784	0.734	0.733	0.767	0.763	0.718	0.72	0.712	0.706	0.696	0.699	0.718	0.688	0.7	0.712	0.713	0.725	0.74	0.72	0.693	0.709	0.728	0.709	0.674	0.677	0.713	0.712	0.706
		2017-04-05 17:06:53	0.75591	0.00943	11	0.6972	0.00548	10	0.70718	0.00458	11				2017-04-05 17:06:53	0.828	0.738	0.713	0.774	0.758	0.735	0.766	0.782	0.74	0.749	0.732	0.716	0.704	0.728	0.71	0.692	0.689	0.674	0.694	0.69	0.675	0.711	0.732	0.701	0.723	0.684	0.696	0.685	0.707	0.705	0.72	0.715
		2017-04-05 17:23:53	0.76691	0.0126	11	0.7097	0.00405	10	0.72245	0.0047	11				2017-04-05 17:23:53	0.754	0.724	0.699	0.78	0.777	0.739	0.755	0.859	0.789	0.793	0.767	0.708	0.695	0.727	0.704	0.704	0.722	0.732	0.703	0.696	0.706	0.7	0.717	0.703	0.729	0.736	0.745	0.741	0.727	0.713	0.73	0.706
		2017-04-05 17:40:53	0.77082	0.00822	11	0.7229	0.00391	10	0.71818	0.00457	11				2017-04-05 17:40:53	0.786	0.77	0.701	0.752	0.803	0.769	0.768	0.786	0.788	0.79	0.766	0.73	0.73	0.726	0.716	0.736	0.73	0.738	0.714	0.702	0.707	0.704	0.756	0.704	0.704	0.724	0.715	0.717	0.707	0.721	0.721	0.727
		2017-04-05 17:57:53	0.75845	0.00844	11	0.7373	0.00471	10	0.72473	0.0067	11				2017-04-05 17:57:53	0.793	0.763	0.721	0.757	0.787	0.793	0.745	0.768	0.715	0.772	0.729	0.734	0.747	0.769	0.734	0.72	0.716	0.741	0.746	0.733	0.733	0.73	0.735	0.718	0.718	0.726	0.698	0.712	0.696	0.723	0.778	0.738
		2017-04-05 18:14:53	0.74464	0.00511	11	0.7464	0.00454	10	0.73373	0.00622	11				2017-04-05 18:14:53	0.779	0.749	0.715	0.731	0.757	0.744	0.731	0.741	0.743	0.76	0.741	0.733	0.746	0.748	0.716	0.751	0.753	0.762	0.737	0.755	0.763	0.723	0.735	0.719	0.726	0.734	0.7	0.73	0.721	0.751	0.775	0.757
		2017-04-05 18:31:53	0.76	0.01089	11	0.7622	0.00548	10	0.73391	0.00634	11				2017-04-05 18:31:53	0.74	0.789	0.717	0.72	0.758	0.737	0.736	0.826	0.813	0.768	0.756	0.778	0.762	0.745	0.753	0.746	0.75	0.751	0.786	0.758	0.793	0.707	0.73	0.715	0.722	0.754	0.729	0.734	0.727	0.724	0.748	0.783
		2017-04-05 18:48:53	0.75682	0.01072	11	0.7523	0.00363	10	0.73664	0.00467	11				2017-04-05 18:48:53	0.797	0.727	0.694	0.732	0.789	0.73	0.782	0.774	0.788	0.787	0.725	0.754	0.754	0.765	0.733	0.751	0.749	0.754	0.738	0.752	0.773	0.726	0.726	0.751	0.727	0.732	0.722	0.723	0.751	0.725	0.757	0.763
		2017-04-05 19:05:53	0.76336	0.00834	11	0.7548	0.00512	10	0.73645	0.00597	11				2017-04-05 19:05:53	0.765	0.753	0.711	0.784	0.798	0.734	0.776	0.777	0.752	0.802	0.745	0.759	0.781	0.771	0.75	0.756	0.757	0.734	0.754	0.725	0.761	0.724	0.737	0.726	0.728	0.76	0.711	0.707	0.736	0.765	0.746	0.761
		2017-04-05 19:22:53	0.75973	0.00824	11	0.76	0.00714	10	0.737	0.00677	11				2017-04-05 19:22:53	0.762	0.761	0.691	0.766	0.796	0.786	0.764	0.745	0.779	0.751	0.756	0.747	0.751	0.773	0.748	0.716	0.756	0.772	0.78	0.758	0.799	0.695	0.727	0.74	0.725	0.756	0.713	0.731	0.735	0.75	0.77	0.765
		2017-04-05 19:39:53	0.76582	0.00835	11	0.7628	0.0058	10	0.736	0.00614	11				2017-04-05 19:39:53	0.83	0.774	0.726	0.742	0.748	0.771	0.74	0.779	0.766	0.777	0.771	0.767	0.78	0.786	0.741	0.757	0.741	0.747	0.769	0.75	0.79	0.756	0.738	0.714	0.711	0.769	0.709	0.727	0.728	0.751	0.736	0.757
		2017-04-05 19:56:53	0.74418	0.00789	11	0.7587	0.00556	10	0.73045	0.00536	11				2017-04-05 19:56:53	0.772	0.747	0.685	0.738	0.755	0.712	0.746	0.756	0.766	0.771	0.738	0.749	0.758	0.765	0.77	0.756	0.758	0.743	0.752	0.736	0.8	0.71	0.717	0.735	0.721	0.749	0.707	0.725	0.726	0.73	0.762	0.753
		2017-04-05 20:13:53	0.75882	0.00941	11	0.7642	0.00504	10	0.73464	0.00573	11				2017-04-05 20:13:53	0.793	0.763	0.702	0.78	0.774	0.715	0.768	0.777	0.785	0.77	0.72	0.777	0.788	0.768	0.749	0.751	0.756	0.75	0.763	0.75	0.79	0.734	0.74	0.706	0.715	0.761	0.712	0.732	0.734	0.733	0.748	0.766
		2017-04-05 20:30:53	0.756	0.00892	11	0.7577	0.00601	10	0.74136	0.00544	11				2017-04-05 20:30:53	0.782	0.751	0.72	0.759	0.782	0.743	0.776	0.798	0.767	0.698	0.74	0.763	0.774	0.775	0.766	0.754	0.743	0.732	0.736	0.744	0.79	0.734	0.737	0.757	0.728	0.77	0.705	0.737	0.737	0.735	0.755	0.76
		2017-04-05 20:47:53	0.771	0.00979	11	0.7532	0.00463	10	0.74309	0.00821	11				2017-04-05 20:47:53	0.811	0.763	0.71	0.756	0.798	0.769	0.811	0.8	0.778	0.736	0.749	0.756	0.773	0.756	0.739	0.759	0.746	0.765	0.734	0.733	0.771	0.739	0.758	0.735	0.705	0.8	0.714	0.743	0.729	0.724	0.773	0.754
		2017-04-05 21:04:53	0.75982	0.0085	11	0.7618	0.00729	10	0.74145	0.00411	11				2017-04-05 21:04:53	0.767	0.787	0.711	0.782	0.76	0.743	0.779	0.806	0.758	0.731	0.734	0.79	0.792	0.751	0.736	0.749	0.755	0.738	0.742	0.771	0.794	0.749	0.74	0.738	0.721	0.738	0.722	0.75	0.729	0.749	0.758	0.762
		2017-04-05 21:21:53	0.76482	0.00526	11	0.7597	0.00748	10	0.74964	0.00739	11				2017-04-05 21:21:53	0.763	0.762	0.721	0.761	0.785	0.773	0.754	0.771	0.779	0.763	0.781	0.751	0.767	0.794	0.746	0.799	0.728	0.733	0.767	0.746	0.766	0.74	0.741	0.73	0.72	0.773	0.707	0.762	0.749	0.766	0.773	0.785
		2017-04-05 21:38:53	0.758	0.00822	11	0.7573	0.00776	10	0.74691	0.00705	11				2017-04-05 21:38:53	0.799	0.727	0.704	0.756	0.772	0.753	0.763	0.796	0.747	0.765	0.756	0.763	0.764	0.763	0.748	0.76	0.74	0.718	0.745	0.758	0.814	0.73	0.766	0.736	0.713	0.778	0.724	0.73	0.743	0.748	0.762	0.786
		2017-04-05 21:55:53	0.774	0.01248	11	0.7528	0.00587	10	0.74636	0.00493	11				2017-04-05 21:55:53	0.813	0.722	0.7	0.767	0.81	0.759	0.793	0.836	0.773	0.799	0.742	0.773	0.775	0.767	0.76	0.728	0.741	0.719	0.751	0.759	0.755	0.75	0.764	0.741	0.718	0.748	0.729	0.728	0.747	0.751	0.767	0.767
		2017-04-05 22:12:53	0.75845	0.00706	11	0.7514	0.00614	10	0.73491	0.00776	11				2017-04-05 22:12:53	0.779	0.738	0.697	0.762	0.751	0.769	0.772	0.768	0.767	0.764	0.776	0.741	0.76	0.748	0.746	0.754	0.751	0.709	0.778	0.777	0.75	0.736	0.733	0.735	0.692	0.783	0.712	0.707	0.726	0.747	0.755	0.758
		2017-04-05 22:29:53	0.76673	0.00647	11	0.7478	0.00803	10	0.75373	0.00607	11				2017-04-05 22:29:53	0.773	0.764	0.723	0.802	0.781	0.742	0.774	0.775	0.784	0.761	0.755	0.742	0.793	0.787	0.756	0.726	0.731	0.716	0.739	0.733	0.755	0.746	0.781	0.78	0.721	0.751	0.733	0.742	0.745	0.751	0.759	0.782
		2017-04-05 22:46:53	0.76527	0.00889	11	0.7351	0.00807	10	0.74082	0.00712	11				2017-04-05 22:46:53	0.814	0.753	0.693	0.774	0.772	0.765	0.769	0.785	0.776	0.769	0.748	0.717	0.721	0.763	0.767	0.763	0.697	0.704	0.73	0.736	0.753	0.723	0.753	0.762	0.72	0.776	0.73	0.708	0.721	0.749	0.731	0.776
		2017-04-05 23:03:53	0.77109	0.00774	11	0.7448	0.00691	10	0.74509	0.00575	11				2017-04-05 23:03:53	0.805	0.787	0.706	0.785	0.78	0.76	0.778	0.779	0.78	0.77	0.752	0.758	0.769	0.741	0.748	0.771	0.76	0.703	0.725	0.749	0.724	0.739	0.764	0.769	0.734	0.761	0.721	0.711	0.737	0.746	0.747	0.767
		2017-04-05 23:20:53	0.76309	0.00658	11	0.7176	0.00605	10	0.73973	0.00801	11				2017-04-05 23:20:53	0.776	0.78	0.708	0.766	0.77	0.762	0.791	0.776	0.76	0.757	0.748	0.702	0.726	0.701	0.741	0.744	0.73	0.687	0.7	0.72	0.725	0.739	0.762	0.771	0.735	0.787	0.71	0.696	0.733	0.751	0.726	0.727
		2017-04-05 23:37:53	0.76518	0.00713	11	0.7264	0.0029	10	0.73764	0.00427	11				2017-04-05 23:37:53	0.783	0.773	0.721	0.794	0.78	0.76	0.773	0.783	0.776	0.73	0.744	0.724	0.721	0.712	0.739	0.718	0.739	0.723	0.731	0.722	0.735	0.735	0.757	0.765	0.731	0.744	0.726	0.718	0.728	0.747	0.729	0.734
		2017-04-05 23:54:53	0.767	0.00986	11	0.7205	0.00398	10	0.72882	0.00473	11				2017-04-05 23:54:53	0.79	0.78	0.696	0.797	0.794	0.729	0.758	0.804	0.778	0.76	0.751	0.721	0.716	0.706	0.735	0.723	0.73	0.717	0.732	0.695	0.73	0.725	0.733	0.768	0.732	0.744	0.718	0.714	0.717	0.725	0.717	0.724
		2017-04-06 00:11:53	0.76009	0.00953	11	0.7147	0.00438	10	0.72245	0.00668	11				2017-04-06 00:11:53	0.823	0.749	0.717	0.738	0.761	0.765	0.784	0.792	0.771	0.737	0.724	0.73	0.699	0.697	0.697	0.722	0.722	0.717	0.721	0.707	0.735	0.718	0.761	0.727	0.725	0.765	0.718	0.707	0.699	0.704	0.721	0.702
		2017-04-06 00:28:53	0.75327	0.00895	11	0.698	0.00594	10	0.71545	0.00652	11				2017-04-06 00:28:53	0.771	0.735	0.684	0.774	0.789	0.744	0.751	0.781	0.735	0.774	0.748	0.709	0.691	0.701	0.708	0.701	0.655	0.678	0.71	0.716	0.711	0.673	0.726	0.745	0.747	0.717	0.714	0.689	0.717	0.719	0.703	0.72
		2017-04-06 00:45:53	0.76527	0.00865	11	0.7173	0.00477	10	0.72045	0.00842	11				2017-04-06 00:45:53	0.798	0.777	0.698	0.78	0.789	0.759	0.76	0.786	0.78	0.756	0.735	0.695	0.735	0.71	0.724	0.721	0.723	0.691	0.737	0.716	0.721	0.729	0.75	0.735	0.741	0.765	0.696	0.678	0.697	0.703	0.694	0.737
		2017-04-06 01:02:53	0.77127	0.00856	11	0.7022	0.00586	10	0.72	0.00673	11				2017-04-06 01:02:53	0.805	0.766	0.705	0.793	0.793	0.756	0.767	0.8	0.774	0.775	0.75	0.71	0.714	0.712	0.727	0.674	0.68	0.688	0.713	0.685	0.719	0.731	0.752	0.743	0.742	0.725	0.7	0.686	0.707	0.706	0.734	0.694
		2017-04-06 01:19:53	0.76482	0.00835	11	0.7063	0.00395	10	0.71882	0.00503	11				2017-04-06 01:19:53	0.775	0.743	0.691	0.798	0.778	0.765	0.772	0.779	0.771	0.768	0.773	0.72	0.698	0.707	0.693	0.721	0.708	0.69	0.726	0.703	0.697	0.712	0.736	0.724	0.74	0.739	0.715	0.702	0.721	0.721	0.684	0.713
		2017-04-06 01:36:53	0.76591	0.01035	11	0.7126	0.00508	10	0.72427	0.00614	11				2017-04-06 01:36:53	0.79	0.793	0.694	0.757	0.768	0.752	0.766	0.826	0.787	0.755	0.737	0.708	0.691	0.691	0.702	0.705	0.734	0.711	0.726	0.732	0.726	0.733	0.749	0.738	0.732	0.72	0.735	0.721	0.73	0.674	0.703	0.732
		2017-04-06 01:53:53	0.76718	0.00608	11	0.7014	0.00412	10	0.71118	0.00786	11				2017-04-06 01:53:53	0.792	0.765	0.727	0.787	0.783	0.78	0.742	0.771	0.766	0.776	0.75	0.684	0.72	0.714	0.718	0.691	0.69	0.689	0.699	0.701	0.708	0.737	0.727	0.738	0.753	0.701	0.711	0.67	0.69	0.72	0.689	0.687
		2017-04-06 02:10:53	0.75809	0.00888	11	0.7017	0.00508	10	0.71227	0.00653	11				2017-04-06 02:10:53	0.781	0.742	0.678	0.769	0.766	0.76	0.782	0.765	0.78	0.768	0.748	0.687	0.696	0.684	0.724	0.72	0.685	0.685	0.716	0.706	0.714	0.698	0.686	0.737	0.733	0.737	0.716	0.685	0.68	0.714	0.72	0.729
		2017-04-06 02:27:53	0.765	0.00843	11	0.7051	0.00405	10	0.72336	0.00502	11				2017-04-06 02:27:53	0.802	0.732	0.721	0.75	0.761	0.748	0.778	0.815	0.779	0.761	0.768	0.701	0.73	0.706	0.705	0.719	0.703	0.7	0.71	0.693	0.684	0.717	0.741	0.755	0.739	0.703	0.724	0.703	0.705	0.725	0.724	0.721
		2017-04-06 02:44:53	0.76727	0.0086	11	0.7076	0.00434	10	0.72391	0.00485	11				2017-04-06 02:44:53	0.795	0.743	0.717	0.771	0.795	0.749	0.78	0.804	0.78	0.776	0.73	0.736	0.723	0.699	0.695	0.706	0.708	0.697	0.717	0.7	0.695	0.732	0.746	0.744	0.741	0.719	0.73	0.702	0.722	0.713	0.7	0.714
		2017-04-06 03:01:53	0.76536	0.01006	11	0.7052	0.00356	10	0.70991	0.00484	11				2017-04-06 03:01:53	0.806	0.745	0.698	0.775	0.788	0.738	0.804	0.768	0.74	0.797	0.76	0.688	0.71	0.718	0.714	0.698	0.707	0.687	0.719	0.705	0.706	0.705	0.716	0.717	0.739	0.69	0.706	0.688	0.715	0.714	0.691	0.728
		2017-04-06 03:18:53	0.75473	0.00679	11	0.7082	0.00368	10	0.71045	0.00533	11				2017-04-06 03:18:53	0.772	0.727	0.72	0.753	0.785	0.771	0.772	0.735	0.739	0.78	0.748	0.707	0.704	0.699	0.73	0.71	0.688	0.7	0.717	0.71	0.717	0.714	0.693	0.741	0.738	0.713	0.699	0.682	0.71	0.701	0.706	0.718
		2017-04-06 03:35:53	0.746	0.00702	11	0.696	0.00506	10	0.71127	0.00549	11				2017-04-06 03:35:53	0.759	0.732	0.692	0.76	0.752	0.756	0.734	0.736	0.752	0.785	0.748	0.67	0.709	0.693	0.694	0.709	0.689	0.677	0.72	0.688	0.711	0.698	0.717	0.748	0.715	0.726	0.694	0.69	0.686	0.72	0.719	0.711
		2017-04-06 03:52:53	0.75218	0.00744	11	0.6959	0.00815	10	0.70636	0.00823	11				2017-04-06 03:52:53	0.779	0.768	0.699	0.774	0.755	0.746	0.764	0.741	0.746	0.778	0.724	0.722	0.701	0.7	0.691	0.683	0.657	0.652	0.708	0.717	0.728	0.7	0.722	0.759	0.742	0.691	0.689	0.68	0.666	0.701	0.7	0.72
		2017-04-06 04:09:53	0.76245	0.00977	11	0.7036	0.00551	10	0.71782	0.00435	11				2017-04-06 04:09:53	0.789	0.75	0.697	0.74	0.75	0.763	0.81	0.777	0.799	0.776	0.736	0.686	0.699	0.69	0.691	0.73	0.735	0.706	0.695	0.69	0.714	0.701	0.715	0.726	0.716	0.732	0.72	0.726	0.743	0.691	0.708	0.718
		2017-04-06 04:26:53	0.75673	0.0055	11	0.7066	0.00454	10	0.71218	0.00538	11				2017-04-06 04:26:53	0.763	0.747	0.726	0.756	0.783	0.754	0.766	0.767	0.731	0.782	0.749	0.728	0.721	0.687	0.724	0.692	0.693	0.699	0.704	0.705	0.713	0.714	0.748	0.733	0.724	0.698	0.704	0.695	0.685	0.71	0.714	0.709
		2017-04-06 04:43:53	0.75909	0.00604	11	0.7024	0.00424	10	0.71182	0.00583	11				2017-04-06 04:43:53	0.765	0.773	0.709	0.747	0.764	0.76	0.788	0.772	0.759	0.763	0.75	0.735	0.7	0.697	0.692	0.707	0.707	0.684	0.704	0.698	0.7	0.72	0.734	0.728	0.736	0.701	0.698	0.682	0.691	0.708	0.698	0.734
		2017-04-06 05:00:53	0.77036	0.00898	11	0.706	0.00271	10	0.71309	0.00536	11				2017-04-06 05:00:53	0.811	0.771	0.713	0.776	0.76	0.731	0.761	0.802	0.775	0.804	0.77	0.71	0.712	0.712	0.7	0.691	0.712	0.697	0.706	0.701	0.719	0.714	0.713	0.742	0.749	0.714	0.7	0.689	0.706	0.706	0.711	0.7
		2017-04-06 05:17:53	0.75936	0.00679	11	0.7063	0.00186	10	0.717	0.00569	11				2017-04-06 05:17:53	0.775	0.784	0.717	0.778	0.764	0.72	0.75	0.761	0.76	0.779	0.765	0.711	0.716	0.71	0.706	0.709	0.694	0.703	0.704	0.706	0.704	0.703	0.74	0.728	0.749	0.717	0.691	0.689	0.725	0.709	0.725	0.711
		2017-04-06 05:34:53	0.76136	0.00723	11	0.7033	0.00256	10	0.71473	0.00613	11				2017-04-06 05:34:53	0.784	0.744	0.714	0.763	0.783	0.742	0.782	0.749	0.75	0.794	0.77	0.707	0.711	0.699	0.703	0.709	0.7	0.684	0.706	0.702	0.712	0.692	0.72	0.744	0.745	0.73	0.695	0.692	0.695	0.703	0.725	0.721
		2017-04-06 05:51:53	0.762	0.00805	11	0.7007	0.00382	10	0.70536	0.00367	11				2017-04-06 05:51:53	0.746	0.765	0.702	0.794	0.773	0.754	0.742	0.757	0.769	0.792	0.788	0.706	0.72	0.698	0.709	0.714	0.685	0.682	0.694	0.697	0.702	0.707	0.724	0.693	0.723	0.716	0.699	0.696	0.689	0.714	0.7	0.698
		2017-04-06 06:08:53	0.76118	0.00922	11	0.6989	0.00641	10	0.70764	0.00619	11				2017-04-06 06:08:53	0.746	0.753	0.7	0.781	0.804	0.781	0.742	0.75	0.766	0.805	0.745	0.697	0.672	0.689	0.724	0.707	0.667	0.686	0.723	0.706	0.718	0.702	0.733	0.739	0.721	0.713	0.696	0.681	0.67	0.703	0.715	0.711
		2017-04-06 06:25:53	0.75236	0.00915	11	0.7035	0.00399	10	0.70018	0.00469	11				2017-04-06 06:25:53	0.752	0.727	0.697	0.76	0.781	0.768	0.765	0.718	0.746	0.807	0.755	0.695	0.707	0.71	0.679	0.709	0.709	0.692	0.726	0.702	0.706	0.686	0.709	0.713	0.712	0.714	0.691	0.67	0.695	0.718	0.685	0.709
		2017-04-06 06:42:53	0.74836	0.00533	11	0.7087	0.00643	10	0.71073	0.00577	11				2017-04-06 06:42:53	0.752	0.744	0.711	0.755	0.755	0.739	0.781	0.749	0.74	0.766	0.74	0.71	0.73	0.7	0.699	0.704	0.692	0.67	0.718	0.724	0.74	0.714	0.735	0.735	0.727	0.708	0.701	0.683	0.69	0.685	0.714	0.726
		2017-04-06 06:59:53	0.75673	0.0088	11	0.6923	0.00272	10	0.71427	0.00433	11				2017-04-06 06:59:53	0.777	0.729	0.719	0.756	0.732	0.728	0.757	0.774	0.768	0.82	0.764	0.693	0.712	0.691	0.694	0.699	0.683	0.688	0.694	0.684	0.685	0.73	0.714	0.721	0.733	0.732	0.706	0.684	0.707	0.712	0.711	0.707
		2017-04-06 07:16:53	0.76273	0.00818	11	0.7138	0.00562	10	0.712	0.00542	11				2017-04-06 07:16:53	0.792	0.769	0.717	0.791	0.795	0.739	0.752	0.746	0.743	0.795	0.751	0.709	0.68	0.718	0.728	0.699	0.726	0.694	0.721	0.735	0.728	0.709	0.728	0.728	0.722	0.722	0.693	0.67	0.711	0.72	0.702	0.727
		2017-04-06 07:33:53	0.76618	0.00876	11	0.7015	0.0044	10	0.71009	0.00862	11				2017-04-06 07:33:53	0.787	0.766	0.685	0.759	0.775	0.795	0.764	0.776	0.783	0.774	0.764	0.712	0.682	0.703	0.707	0.712	0.683	0.69	0.726	0.704	0.696	0.719	0.729	0.735	0.721	0.747	0.687	0.688	0.696	0.726	0.646	0.717
		2017-04-06 07:50:53	0.75864	0.00638	11	0.7027	0.00502	10	0.69645	0.0064	11				2017-04-06 07:50:53	0.777	0.77	0.706	0.778	0.761	0.76	0.768	0.767	0.739	0.747	0.772	0.72	0.712	0.681	0.69	0.698	0.688	0.685	0.714	0.721	0.718	0.701	0.737	0.715	0.711	0.705	0.666	0.683	0.668	0.682	0.703	0.69
		2017-04-06 08:07:53	0.75809	0.00787	11	0.6991	0.00408	10	0.70745	0.00444	11				2017-04-06 08:07:53	0.802	0.773	0.708	0.772	0.743	0.743	0.778	0.776	0.766	0.74	0.738	0.702	0.729	0.692	0.691	0.691	0.713	0.697	0.691	0.698	0.687	0.727	0.735	0.703	0.69	0.708	0.705	0.704	0.719	0.698	0.686	0.707
		2017-04-06 08:24:53	0.76145	0.00973	11	0.6982	0.00473	10	0.70545	0.00612	11				2017-04-06 08:24:53	0.805	0.765	0.706	0.788	0.716	0.733	0.786	0.786	0.78	0.766	0.745	0.686	0.716	0.701	0.69	0.717	0.705	0.666	0.701	0.697	0.703	0.705	0.741	0.711	0.705	0.728	0.695	0.672	0.678	0.694	0.717	0.714
		2017-04-06 08:41:53	0.76245	0.00979	11	0.701	0.00386	10	0.70345	0.00424	11				2017-04-06 08:41:53	0.749	0.739	0.693	0.769	0.775	0.73	0.795	0.784	0.806	0.779	0.768	0.691	0.694	0.698	0.7	0.72	0.724	0.703	0.702	0.689	0.689	0.707	0.71	0.687	0.713	0.704	0.705	0.692	0.698	0.706	0.734	0.682
		2017-04-06 08:58:53	0.77345	0.00824	11	0.713	0.00502	10	0.71036	0.00593	11				2017-04-06 08:58:53	0.789	0.775	0.704	0.793	0.786	0.753	0.769	0.787	0.78	0.807	0.765	0.719	0.703	0.734	0.736	0.698	0.7	0.695	0.712	0.702	0.731	0.72	0.716	0.746	0.735	0.7	0.705	0.685	0.719	0.696	0.682	0.71
		2017-04-06 09:15:53	0.76491	0.00921	11	0.7169	0.00689	10	0.71609	0.00432	11				2017-04-06 09:15:53	0.82	0.774	0.713	0.76	0.718	0.765	0.786	0.781	0.765	0.783	0.749	0.713	0.713	0.701	0.69	0.721	0.722	0.683	0.732	0.751	0.743	0.703	0.73	0.727	0.724	0.725	0.709	0.706	0.704	0.689	0.728	0.732
		2017-04-06 09:32:53	0.75555	0.01121	11	0.6976	0.00416	10	0.70873	0.00448	11				2017-04-06 09:32:53	0.784	0.763	0.679	0.782	0.737	0.704	0.784	0.76	0.759	0.806	0.753	0.706	0.711	0.71	0.706	0.697	0.706	0.687	0.7	0.675	0.678	0.709	0.726	0.714	0.74	0.709	0.694	0.691	0.71	0.693	0.712	0.698
		2017-04-06 09:49:53	0.77282	0.0087	11	0.7192	0.00299	10	0.72191	0.00315	11				2017-04-06 09:49:53	0.796	0.768	0.698	0.782	0.765	0.766	0.795	0.769	0.782	0.81	0.77	0.728	0.72	0.703	0.716	0.733	0.723	0.71	0.711	0.719	0.729	0.721	0.732	0.723	0.731	0.731	0.721	0.701	0.723	0.719	0.733	0.706
		2017-04-06 10:06:53	0.772	0.00787	11	0.7075	0.00432	10	0.71673	0.00474	11				2017-04-06 10:06:53	0.803	0.747	0.716	0.79	0.762	0.752	0.774	0.791	0.771	0.796	0.79	0.729	0.718	0.694	0.695	0.693	0.692	0.704	0.716	0.722	0.712	0.739	0.741	0.712	0.712	0.716	0.708	0.696	0.697	0.737	0.715	0.711
		2017-04-06 10:23:53	0.77382	0.00923	11	0.7214	0.0059	10	0.71364	0.00621	11				2017-04-06 10:23:53	0.811	0.754	0.7	0.811	0.772	0.757	0.787	0.775	0.787	0.785	0.773	0.743	0.735	0.733	0.729	0.705	0.722	0.677	0.724	0.727	0.719	0.717	0.724	0.741	0.748	0.703	0.699	0.681	0.711	0.702	0.694	0.73
		2017-04-06 10:40:53	0.77091	0.00701	11	0.7087	0.00634	10	0.71455	0.0045	11				2017-04-06 10:40:53	0.777	0.763	0.718	0.788	0.754	0.787	0.785	0.78	0.749	0.8	0.779	0.731	0.716	0.695	0.694	0.745	0.696	0.727	0.702	0.682	0.699	0.708	0.719	0.721	0.716	0.739	0.691	0.689	0.729	0.709	0.723	0.716
		2017-04-06 10:57:53	0.75655	0.00908	11	0.7029	0.00509	10	0.70836	0.00655	11				2017-04-06 10:57:53	0.796	0.742	0.711	0.779	0.79	0.746	0.758	0.756	0.702	0.778	0.764	0.718	0.71	0.696	0.688	0.696	0.682	0.681	0.72	0.717	0.721	0.708	0.72	0.727	0.73	0.713	0.682	0.668	0.68	0.713	0.723	0.728
		2017-04-06 11:14:53	0.758	0.00838	11	0.7178	0.00485	10	0.71027	0.00457	11				2017-04-06 11:14:53	0.783	0.757	0.712	0.782	0.786	0.73	0.776	0.75	0.735	0.794	0.733	0.715	0.728	0.729	0.709	0.712	0.742	0.688	0.709	0.714	0.732	0.717	0.725	0.724	0.741	0.694	0.695	0.706	0.711	0.704	0.693	0.703
		2017-04-06 11:31:53	0.76318	0.00978	11	0.7061	0.00645	10	0.71855	0.00645	11				2017-04-06 11:31:53	0.759	0.82	0.708	0.79	0.798	0.742	0.775	0.779	0.738	0.744	0.742	0.721	0.737	0.707	0.697	0.733	0.704	0.693	0.699	0.703	0.667	0.72	0.733	0.731	0.745	0.759	0.697	0.7	0.709	0.717	0.695	0.698
		2017-04-06 11:48:53	0.75927	0.00825	11	0.7082	0.00325	10	0.71273	0.00279	11				2017-04-06 11:48:53	0.783	0.74	0.692	0.779	0.747	0.769	0.789	0.78	0.759	0.751	0.763	0.709	0.7	0.704	0.696	0.708	0.699	0.703	0.714	0.72	0.729	0.707	0.706	0.711	0.712	0.728	0.704	0.7	0.708	0.716	0.721	0.727
		2017-04-06 12:05:53	0.76445	0.00892	11	0.7081	0.00255	10	0.71855	0.00456	11				2017-04-06 12:05:53	0.807	0.733	0.703	0.806	0.756	0.758	0.769	0.77	0.776	0.757	0.774	0.714	0.708	0.703	0.707	0.707	0.713	0.696	0.7	0.708	0.725	0.726	0.738	0.723	0.72	0.721	0.716	0.681	0.71	0.713	0.736	0.72
		2017-04-06 12:22:53	0.77291	0.00926	11	0.7144	0.00343	10	0.71864	0.00542	11				2017-04-06 12:22:53	0.812	0.751	0.71	0.819	0.795	0.755	0.762	0.777	0.759	0.787	0.775	0.728	0.725	0.726	0.717	0.711	0.7	0.696	0.708	0.719	0.714	0.736	0.732	0.74	0.747	0.719	0.708	0.691	0.711	0.706	0.716	0.699
		2017-04-06 12:39:53	0.76218	0.00898	11	0.7112	0.00597	10	0.70664	0.00735	11				2017-04-06 12:39:53	0.787	0.766	0.691	0.767	0.801	0.782	0.774	0.762	0.731	0.753	0.77	0.711	0.72	0.696	0.705	0.739	0.7	0.676	0.708	0.721	0.736	0.709	0.726	0.691	0.71	0.742	0.693	0.666	0.679	0.699	0.715	0.743
		2017-04-06 12:56:53	0.76127	0.00926	11	0.7066	0.00565	10	0.70418	0.00341	11				2017-04-06 12:56:53	0.821	0.785	0.699	0.761	0.741	0.757	0.743	0.777	0.772	0.771	0.747	0.733	0.728	0.696	0.681	0.682	0.72	0.716	0.701	0.7	0.709	0.723	0.703	0.685	0.71	0.695	0.704	0.705	0.688	0.709	0.708	0.716
		2017-04-06 13:13:53	0.77427	0.00823	11	0.7085	0.00812	10	0.71218	0.00538	11				2017-04-06 13:13:53	0.82	0.8	0.718	0.782	0.764	0.772	0.763	0.772	0.779	0.798	0.749	0.738	0.755	0.708	0.702	0.694	0.672	0.681	0.706	0.699	0.73	0.713	0.749	0.721	0.718	0.704	0.692	0.685	0.704	0.731	0.714	0.703
		2017-04-06 13:30:53	0.77255	0.00966	11	0.7059	0.00466	10	0.71555	0.00575	11				2017-04-06 13:30:53	0.812	0.75	0.697	0.772	0.761	0.775	0.793	0.785	0.762	0.813	0.778	0.711	0.718	0.697	0.681	0.696	0.717	0.693	0.717	0.729	0.7	0.725	0.691	0.732	0.735	0.718	0.704	0.69	0.69	0.739	0.733	0.714
		2017-04-06 13:47:53	0.77809	0.00759	11	0.7195	0.00254	10	0.73282	0.004	11				2017-04-06 13:47:53	0.795	0.767	0.714	0.81	0.77	0.791	0.79	0.765	0.789	0.79	0.778	0.718	0.727	0.718	0.731	0.709	0.732	0.712	0.717	0.712	0.719	0.733	0.738	0.734	0.742	0.737	0.725	0.728	0.737	0.74	0.698	0.749
		2017-04-06 14:04:53	0.76955	0.0096	11	0.7082	0.00486	10	0.71409	0.00682	11				2017-04-06 14:04:53	0.75	0.763	0.714	0.798	0.808	0.798	0.79	0.794	0.72	0.768	0.762	0.726	0.712	0.725	0.717	0.707	0.696	0.678	0.693	0.708	0.72	0.724	0.71	0.724	0.752	0.728	0.685	0.68	0.685	0.711	0.725	0.731
		2017-04-06 14:21:53	0.76827	0.00957	11	0.7098	0.0048	10	0.71418	0.00438	11				2017-04-06 14:21:53	0.772	0.729	0.706	0.815	0.762	0.773	0.797	0.793	0.773	0.787	0.744	0.717	0.72	0.722	0.722	0.731	0.706	0.685	0.695	0.708	0.692	0.733	0.724	0.728	0.727	0.713	0.694	0.692	0.695	0.715	0.715	0.72
		2017-04-06 14:38:53	0.762	0.00973	11	0.7048	0.00224	10	0.70418	0.00293	11				2017-04-06 14:38:53	0.791	0.728	0.706	0.799	0.74	0.757	0.793	0.735	0.784	0.796	0.753	0.709	0.718	0.71	0.707	0.702	0.705	0.704	0.7	0.702	0.691	0.698	0.698	0.691	0.693	0.72	0.705	0.707	0.7	0.706	0.707	0.721
		2017-04-06 14:55:53	0.75991	0.01045	11	0.7091	0.00441	10	0.71264	0.00513	11				2017-04-06 14:55:53	0.813	0.774	0.697	0.804	0.727	0.773	0.75	0.731	0.755	0.787	0.748	0.709	0.733	0.726	0.688	0.704	0.712	0.72	0.696	0.7	0.703	0.705	0.726	0.724	0.726	0.695	0.701	0.687	0.696	0.733	0.71	0.736
		2017-04-06 15:12:53	0.76764	0.01064	11	0.7178	0.00677	10	0.712	0.00741	11				2017-04-06 15:12:53	0.834	0.78	0.695	0.777	0.762	0.781	0.785	0.78	0.728	0.751	0.771	0.727	0.744	0.738	0.739	0.703	0.687	0.682	0.716	0.724	0.718	0.719	0.725	0.743	0.763	0.702	0.712	0.687	0.682	0.692	0.697	0.71
		2017-04-06 15:29:53	0.75627	0.00919	11	0.7092	0.00509	10	0.71536	0.00339	11				2017-04-06 15:29:53	0.77	0.719	0.706	0.758	0.721	0.773	0.798	0.786	0.754	0.787	0.747	0.725	0.732	0.691	0.713	0.729	0.711	0.709	0.685	0.7	0.697	0.72	0.718	0.704	0.723	0.723	0.707	0.7	0.718	0.734	0.723	0.699
		2017-04-06 15:46:53	0.76782	0.00847	11	0.7055	0.00466	10	0.71745	0.00347	11				2017-04-06 15:46:53	0.807	0.754	0.701	0.788	0.767	0.769	0.799	0.766	0.753	0.777	0.765	0.71	0.731	0.719	0.718	0.698	0.711	0.688	0.686	0.693	0.701	0.712	0.728	0.73	0.724	0.716	0.729	0.696	0.73	0.712	0.708	0.707
		2017-04-06 16:03:53	0.76727	0.01001	11	0.7116	0.00358	10	0.71273	0.00358	11				2017-04-06 16:03:53	0.792	0.771	0.7	0.791	0.738	0.765	0.757	0.766	0.772	0.832	0.756	0.705	0.71	0.714	0.697	0.701	0.713	0.701	0.716	0.728	0.731	0.719	0.704	0.704	0.728	0.724	0.727	0.711	0.715	0.69	0.702	0.716
		2017-04-06 16:20:53	0.76636	0.00962	11	0.7091	0.00296	10	0.71191	0.00432	11				2017-04-06 16:20:53	0.761	0.799	0.688	0.793	0.784	0.774	0.747	0.765	0.787	0.789	0.743	0.715	0.712	0.725	0.703	0.704	0.698	0.695	0.707	0.718	0.714	0.719	0.714	0.736	0.735	0.704	0.709	0.702	0.691	0.696	0.716	0.709
		2017-04-06 16:37:53	0.76373	0.00877	11	0.7074	0.00249	10	0.711	0.00402	11				2017-04-06 16:37:53	0.794	0.749	0.695	0.787	0.742	0.785	0.774	0.784	0.755	0.784	0.752	0.71	0.699	0.705	0.711	0.709	0.726	0.703	0.708	0.698	0.705	0.687	0.714	0.694	0.718	0.703	0.727	0.717	0.709	0.708	0.733	0.711
		2017-04-06 16:54:53	0.759	0.00729	11	0.7096	0.00406	10	0.71382	0.00536	11				2017-04-06 16:54:53	0.785	0.751	0.716	0.768	0.757	0.769	0.767	0.76	0.753	0.8	0.723	0.731	0.733	0.713	0.7	0.701	0.708	0.696	0.709	0.705	0.7	0.715	0.713	0.729	0.717	0.698	0.716	0.71	0.67	0.734	0.731	0.719
		2017-04-06 17:11:53	0.77091	0.01101	11	0.718	0.00464	10	0.72264	0.00402	11				2017-04-06 17:11:53	0.814	0.784	0.713	0.781	0.74	0.763	0.809	0.715	0.807	0.798	0.756	0.721	0.721	0.735	0.725	0.735	0.721	0.684	0.71	0.718	0.71	0.713	0.705	0.735	0.731	0.713	0.752	0.717	0.718	0.726	0.727	0.712
		2017-04-06 17:28:53	0.77164	0.00816	11	0.7173	0.00355	10	0.71409	0.00455	11				2017-04-06 17:28:53	0.808	0.807	0.73	0.76	0.739	0.801	0.781	0.75	0.782	0.775	0.755	0.702	0.709	0.717	0.704	0.733	0.708	0.72	0.721	0.73	0.729	0.701	0.704	0.698	0.722	0.743	0.701	0.705	0.723	0.714	0.708	0.736
		2017-04-06 17:45:53	0.741	0.01182	11	0.7203	0.00639	10	0.71591	0.00542	11				2017-04-06 17:45:53	0.703	0.687	0.679	0.766	0.793	0.798	0.746	0.733	0.761	0.736	0.749	0.721	0.709	0.747	0.731	0.727	0.729	0.744	0.679	0.704	0.712	0.699	0.714	0.723	0.759	0.721	0.705	0.69	0.716	0.706	0.727	0.715
		2017-04-06 18:02:53	0.74636	0.00854	11	0.7357	0.00597	10	0.72536	0.00463	11				2017-04-06 18:02:53	0.816	0.736	0.717	0.732	0.717	0.761	0.747	0.772	0.738	0.74	0.734	0.758	0.753	0.747	0.719	0.732	0.732	0.758	0.699	0.724	0.735	0.725	0.723	0.707	0.743	0.742	0.702	0.723	0.716	0.72	0.753	0.725
		2017-04-06 18:19:53	0.747	0.00762	11	0.7435	0.00574	10	0.73	0.00642	11				2017-04-06 18:19:53	0.751	0.747	0.688	0.749	0.737	0.747	0.733	0.782	0.783	0.745	0.755	0.763	0.76	0.75	0.741	0.746	0.743	0.731	0.7	0.758	0.743	0.714	0.706	0.694	0.742	0.758	0.718	0.735	0.735	0.737	0.765	0.726
		2017-04-06 18:36:53	0.76764	0.0086	11	0.7512	0.00823	10	0.73891	0.00249	11				2017-04-06 18:36:53	0.756	0.768	0.705	0.794	0.764	0.76	0.812	0.784	0.793	0.759	0.749	0.782	0.76	0.786	0.742	0.73	0.738	0.771	0.701	0.74	0.762	0.732	0.75	0.739	0.732	0.746	0.723	0.744	0.732	0.739	0.746	0.745
		2017-04-06 18:53:53	0.75973	0.00892	11	0.7523	0.00586	10	0.74336	0.00501	11				2017-04-06 18:53:53	0.782	0.781	0.683	0.747	0.746	0.778	0.776	0.777	0.761	0.781	0.745	0.75	0.756	0.773	0.77	0.754	0.744	0.758	0.706	0.761	0.751	0.749	0.741	0.741	0.74	0.77	0.705	0.736	0.75	0.755	0.733	0.757
		2017-04-06 19:10:53	0.75336	0.00914	11	0.7568	0.00768	10	0.74736	0.00838	11				2017-04-06 19:10:53	0.762	0.756	0.705	0.792	0.737	0.803	0.743	0.74	0.78	0.755	0.714	0.755	0.768	0.786	0.757	0.751	0.732	0.738	0.714	0.778	0.789	0.746	0.756	0.758	0.745	0.78	0.703	0.721	0.725	0.724	0.796	0.767
		2017-04-06 19:27:53	0.76564	0.00787	11	0.7495	0.00843	10	0.755	0.00625	11				2017-04-06 19:27:53	0.763	0.766	0.701	0.768	0.774	0.75	0.767	0.785	0.78	0.807	0.761	0.773	0.776	0.766	0.745	0.767	0.752	0.757	0.685	0.738	0.736	0.763	0.734	0.74	0.728	0.802	0.749	0.748	0.755	0.767	0.773	0.746
		2017-04-06 19:44:53	0.74745	0.00917	11	0.7514	0.00895	10	0.73555	0.00712	11				2017-04-06 19:44:53	0.729	0.741	0.69	0.757	0.739	0.723	0.764	0.757	0.744	0.811	0.767	0.749	0.756	0.787	0.755	0.745	0.714	0.718	0.723	0.768	0.799	0.743	0.727	0.746	0.717	0.742	0.702	0.71	0.717	0.742	0.778	0.767
		2017-04-06 20:01:53	0.76055	0.00988	11	0.7526	0.00672	10	0.74191	0.00547	11				2017-04-06 20:01:53	0.742	0.765	0.678	0.8	0.78	0.755	0.76	0.747	0.794	0.775	0.77	0.73	0.736	0.749	0.777	0.766	0.776	0.756	0.711	0.762	0.763	0.724	0.729	0.746	0.715	0.767	0.723	0.744	0.737	0.747	0.766	0.763
		2017-04-06 20:18:53	0.75591	0.00752	11	0.7552	0.00694	10	0.74891	0.00645	11				2017-04-06 20:18:53	0.764	0.78	0.72	0.771	0.775	0.704	0.766	0.764	0.78	0.741	0.75	0.764	0.758	0.759	0.76	0.757	0.725	0.745	0.72	0.798	0.766	0.746	0.768	0.774	0.733	0.765	0.716	0.732	0.731	0.731	0.777	0.765
		2017-04-06 20:35:53	0.76036	0.00927	11	0.7475	0.0082	10	0.74336	0.00436	11				2017-04-06 20:35:53	0.768	0.77	0.701	0.785	0.739	0.716	0.772	0.753	0.804	0.782	0.774	0.719	0.754	0.778	0.745	0.774	0.745	0.737	0.703	0.736	0.784	0.732	0.744	0.763	0.722	0.759	0.728	0.738	0.743	0.732	0.753	0.763
		2017-04-06 20:52:53	0.76373	0.00813	11	0.7522	0.00707	10	0.74227	0.00753	11				2017-04-06 20:52:53	0.774	0.766	0.692	0.782	0.793	0.748	0.765	0.783	0.761	0.777	0.76	0.755	0.762	0.781	0.756	0.762	0.745	0.756	0.696	0.744	0.765	0.743	0.764	0.733	0.721	0.791	0.72	0.719	0.731	0.715	0.763	0.765
		2017-04-06 21:09:53	0.76445	0.00893	11	0.7516	0.00815	10	0.74618	0.0055	11				2017-04-06 21:09:53	0.78	0.774	0.702	0.787	0.759	0.763	0.771	0.805	0.793	0.742	0.733	0.756	0.775	0.747	0.738	0.792	0.751	0.758	0.693	0.746	0.76	0.75	0.761	0.752	0.721	0.785	0.74	0.724	0.733	0.736	0.75	0.756
		2017-04-06 21:26:53	0.76291	0.00754	11	0.7478	0.0061	10	0.74418	0.0047	11				2017-04-06 21:26:53	0.786	0.772	0.71	0.789	0.741	0.738	0.771	0.783	0.764	0.785	0.753	0.749	0.737	0.753	0.759	0.745	0.751	0.741	0.705	0.781	0.757	0.748	0.747	0.757	0.718	0.776	0.731	0.729	0.742	0.737	0.75	0.751
		2017-04-06 21:43:53	0.77091	0.00685	11	0.7471	0.00502	10	0.74	0.00759	11				2017-04-06 21:43:53	0.767	0.767	0.717	0.779	0.749	0.773	0.789	0.801	0.786	0.785	0.767	0.741	0.762	0.766	0.745	0.755	0.743	0.727	0.717	0.753	0.762	0.74	0.777	0.751	0.72	0.776	0.718	0.715	0.723	0.709	0.743	0.768
		2017-04-06 22:00:53	0.76809	0.00934	11	0.7478	0.00621	10	0.737	0.00928	11				2017-04-06 22:00:53	0.763	0.756	0.683	0.79	0.798	0.778	0.773	0.787	0.781	0.779	0.761	0.735	0.754	0.771	0.767	0.733	0.739	0.756	0.706	0.762	0.755	0.712	0.761	0.788	0.753	0.76	0.711	0.71	0.715	0.697	0.727	0.773
		2017-04-06 22:17:53	0.76427	0.00882	11	0.7416	0.00719	10	0.73264	0.00891	11				2017-04-06 22:17:53	0.799	0.749	0.695	0.778	0.745	0.758	0.772	0.776	0.799	0.78	0.756	0.724	0.758	0.759	0.736	0.785	0.708	0.736	0.72	0.755	0.735	0.718	0.733	0.758	0.731	0.803	0.704	0.699	0.721	0.709	0.734	0.749
		2017-04-06 22:34:53	0.76564	0.01041	11	0.73	0.00507	10	0.73545	0.00905	11				2017-04-06 22:34:53	0.767	0.752	0.692	0.78	0.771	0.727	0.783	0.769	0.788	0.827	0.766	0.733	0.74	0.709	0.73	0.735	0.736	0.726	0.702	0.76	0.729	0.704	0.751	0.769	0.723	0.788	0.698	0.696	0.747	0.718	0.751	0.745
		2017-04-06 22:51:53	0.77809	0.00922	11	0.7322	0.00408	10	0.73691	0.00794	11				2017-04-06 22:51:53	0.806	0.775	0.696	0.78	0.763	0.77	0.797	0.801	0.789	0.801	0.781	0.753	0.734	0.738	0.747	0.719	0.735	0.718	0.712	0.736	0.73	0.733	0.778	0.773	0.724	0.759	0.717	0.697	0.742	0.719	0.711	0.753
		2017-04-06 23:08:53	0.75891	0.00851	11	0.7234	0.00575	10	0.72209	0.00798	11				2017-04-06 23:08:53	0.767	0.764	0.679	0.758	0.784	0.766	0.774	0.763	0.782	0.753	0.758	0.71	0.721	0.704	0.712	0.744	0.719	0.711	0.713	0.741	0.759	0.695	0.738	0.746	0.718	0.777	0.701	0.695	0.71	0.708	0.707	0.748
		2017-04-06 23:25:53	0.77491	0.00988	11	0.7255	0.00578	10	0.73	0.00665	11				2017-04-06 23:25:53	0.797	0.782	0.722	0.79	0.771	0.709	0.785	0.804	0.813	0.79	0.761	0.76	0.739	0.698	0.715	0.741	0.724	0.732	0.705	0.723	0.718	0.737	0.743	0.747	0.708	0.769	0.72	0.703	0.748	0.696	0.734	0.725
		2017-04-06 23:42:53	0.76373	0.00967	11	0.716	0.0058	10	0.721	0.00697	11				2017-04-06 23:42:53	0.782	0.746	0.679	0.785	0.778	0.748	0.777	0.795	0.779	0.775	0.757	0.746	0.698	0.715	0.738	0.712	0.733	0.694	0.693	0.717	0.714	0.715	0.744	0.763	0.72	0.741	0.687	0.684	0.713	0.723	0.717	0.724
		2017-04-06 23:59:53	0.77391	0.00813	11	0.7184	0.00631	10	0.72845	0.00821	11				2017-04-06 23:59:53	0.791	0.768	0.718	0.794	0.784	0.752	0.785	0.805	0.806	0.756	0.754	0.746	0.748	0.715	0.694	0.72	0.694	0.704	0.704	0.723	0.736	0.723	0.756	0.773	0.739	0.758	0.704	0.709	0.706	0.7	0.697	0.748
		2017-04-07 00:16:53	0.76764	0.00705	11	0.7185	0.00373	10	0.72645	0.00844	11				2017-04-07 00:16:53	0.786	0.759	0.703	0.779	0.783	0.77	0.772	0.759	0.786	0.774	0.773	0.742	0.719	0.731	0.718	0.713	0.713	0.719	0.697	0.719	0.714	0.702	0.75	0.781	0.738	0.754	0.709	0.693	0.721	0.69	0.73	0.723
		2017-04-07 00:33:53	0.77455	0.00886	11	0.7119	0.00321	10	0.71827	0.00631	11				2017-04-07 00:33:53	0.799	0.747	0.701	0.781	0.773	0.776	0.772	0.783	0.782	0.797	0.809	0.716	0.718	0.711	0.722	0.732	0.705	0.7	0.701	0.709	0.705	0.712	0.731	0.751	0.732	0.732	0.69	0.676	0.721	0.728	0.713	0.715
		2017-04-07 00:50:53	0.77	0.00882	11	0.7088	0.00355	10	0.72073	0.00416	11				2017-04-07 00:50:53	0.776	0.764	0.686	0.782	0.764	0.78	0.787	0.784	0.794	0.779	0.774	0.726	0.71	0.704	0.712	0.705	0.692	0.698	0.7	0.716	0.725	0.715	0.739	0.734	0.727	0.738	0.701	0.701	0.73	0.718	0.715	0.71
		2017-04-07 01:07:53	0.77527	0.0089	11	0.7056	0.00382	10	0.71882	0.00434	11				2017-04-07 01:07:53	0.774	0.76	0.703	0.783	0.766	0.776	0.79	0.82	0.805	0.778	0.773	0.711	0.686	0.714	0.704	0.693	0.728	0.705	0.696	0.705	0.714	0.712	0.719	0.746	0.736	0.726	0.716	0.706	0.726	0.701	0.699	0.72
		2017-04-07 01:24:53	0.77	0.0105	11	0.6967	0.00321	10	0.707	0.00438	11				2017-04-07 01:24:53	0.759	0.741	0.68	0.787	0.778	0.771	0.796	0.788	0.784	0.808	0.778	0.693	0.693	0.699	0.703	0.699	0.681	0.682	0.706	0.697	0.714	0.702	0.709	0.713	0.729	0.724	0.704	0.682	0.698	0.689	0.705	0.722
		2017-04-07 01:41:53	0.75818	0.00754	11	0.7001	0.00315	10	0.71027	0.00454	11				2017-04-07 01:41:53	0.754	0.778	0.699	0.787	0.765	0.75	0.778	0.737	0.759	0.781	0.752	0.698	0.708	0.703	0.707	0.7	0.68	0.69	0.694	0.708	0.713	0.7	0.728	0.737	0.723	0.708	0.697	0.705	0.722	0.69	0.696	0.707
		2017-04-07 01:58:53	0.76091	0.00611	11	0.6932	0.00377	10	0.70718	0.00582	11				2017-04-07 01:58:53	0.757	0.759	0.706	0.755	0.781	0.758	0.762	0.773	0.774	0.777	0.768	0.696	0.7	0.683	0.71	0.702	0.669	0.697	0.682	0.694	0.699	0.697	0.714	0.725	0.737	0.703	0.682	0.689	0.737	0.706	0.685	0.704
		2017-04-07 02:15:53	0.767	0.00683	11	0.7033	0.00478	10	0.70745	0.00622	11				2017-04-07 02:15:53	0.758	0.755	0.709	0.782	0.779	0.759	0.769	0.78	0.783	0.793	0.77	0.734	0.71	0.697	0.711	0.714	0.693	0.71	0.687	0.689	0.688	0.72	0.738	0.721	0.723	0.724	0.715	0.67	0.689	0.703	0.689	0.69
		2017-04-07 02:32:53	0.76318	0.0071	11	0.7008	0.00311	10	0.71136	0.00495	11				2017-04-07 02:32:53	0.742	0.762	0.707	0.765	0.763	0.767	0.775	0.798	0.772	0.785	0.759	0.693	0.704	0.698	0.701	0.697	0.707	0.704	0.687	0.723	0.694	0.717	0.729	0.698	0.719	0.738	0.688	0.697	0.698	0.7	0.711	0.73
		2017-04-07 02:49:53	0.76873	0.00898	11	0.7012	0.00408	10	0.69982	0.00688	11				2017-04-07 02:49:53	0.739	0.763	0.708	0.793	0.792	0.752	0.776	0.776	0.77	0.821	0.766	0.709	0.724	0.712	0.703	0.707	0.688	0.68	0.692	0.703	0.694	0.689	0.725	0.731	0.733	0.708	0.673	0.68	0.684	0.683	0.678	0.714
		2017-04-07 03:06:53	0.764	0.00682	11	0.7017	0.0037	10	0.71009	0.00631	11				2017-04-07 03:06:53	0.765	0.756	0.713	0.784	0.789	0.773	0.749	0.744	0.771	0.789	0.771	0.711	0.699	0.694	0.691	0.725	0.688	0.695	0.701	0.698	0.715	0.699	0.716	0.738	0.738	0.719	0.672	0.682	0.709	0.708	0.703	0.727
		2017-04-07 03:23:53	0.76055	0.00791	11	0.698	0.00308	10	0.70391	0.0029	11				2017-04-07 03:23:53	0.756	0.774	0.701	0.762	0.77	0.749	0.739	0.758	0.767	0.791	0.799	0.713	0.704	0.691	0.69	0.703	0.685	0.685	0.707	0.698	0.704	0.695	0.715	0.712	0.718	0.7	0.714	0.697	0.688	0.705	0.7	0.699
		2017-04-07 03:40:53	0.76645	0.00621	11	0.7045	0.00579	10	0.69691	0.0062	11				2017-04-07 03:40:53	0.777	0.775	0.72	0.795	0.775	0.761	0.745	0.771	0.775	0.783	0.754	0.731	0.733	0.69	0.689	0.678	0.693	0.704	0.699	0.715	0.713	0.726	0.726	0.679	0.718	0.698	0.673	0.669	0.679	0.693	0.706	0.699
		2017-04-07 03:57:53	0.76055	0.00803	11	0.687	0.00339	10	0.69827	0.00403	11				2017-04-07 03:57:53	0.756	0.733	0.699	0.769	0.782	0.764	0.767	0.77	0.775	0.8	0.751	0.677	0.683	0.683	0.688	0.703	0.668	0.687	0.684	0.701	0.696	0.692	0.69	0.71	0.722	0.704	0.688	0.686	0.684	0.694	0.692	0.719
		2017-04-07 04:14:53	0.76655	0.00971	11	0.695	0.0035	10	0.70427	0.00538	11				2017-04-07 04:14:53	0.763	0.745	0.682	0.782	0.788	0.753	0.784	0.768	0.785	0.788	0.794	0.697	0.7	0.714	0.707	0.696	0.68	0.677	0.694	0.694	0.691	0.693	0.714	0.718	0.734	0.675	0.693	0.69	0.699	0.721	0.691	0.719
		2017-04-07 04:31:53	0.76591	0.00728	11	0.7086	0.00458	10	0.70955	0.00571	11				2017-04-07 04:31:53	0.781	0.795	0.706	0.779	0.763	0.742	0.781	0.776	0.774	0.762	0.766	0.7	0.73	0.703	0.693	0.71	0.73	0.716	0.689	0.698	0.717	0.707	0.749	0.728	0.716	0.717	0.697	0.679	0.711	0.688	0.709	0.704
		2017-04-07 04:48:53	0.77336	0.00804	11	0.7009	0.00601	10	0.70955	0.00481	11				2017-04-07 04:48:53	0.776	0.766	0.712	0.804	0.781	0.751	0.753	0.791	0.782	0.798	0.793	0.719	0.73	0.714	0.682	0.711	0.675	0.704	0.689	0.677	0.708	0.726	0.724	0.714	0.719	0.715	0.678	0.689	0.702	0.72	0.722	0.696
		2017-04-07 05:05:53	0.76455	0.00826	11	0.6979	0.00762	10	0.70309	0.00382	11				2017-04-07 05:05:53	0.764	0.764	0.711	0.757	0.777	0.734	0.749	0.778	0.771	0.811	0.794	0.711	0.702	0.682	0.663	0.697	0.673	0.676	0.713	0.726	0.736	0.711	0.698	0.687	0.711	0.721	0.69	0.694	0.691	0.715	0.696	0.72
		2017-04-07 05:22:53	0.75618	0.00712	11	0.6956	0.00728	10	0.69936	0.00664	11				2017-04-07 05:22:53	0.778	0.744	0.708	0.779	0.764	0.731	0.769	0.736	0.771	0.781	0.757	0.713	0.718	0.683	0.684	0.68	0.67	0.664	0.696	0.733	0.715	0.712	0.738	0.7	0.711	0.688	0.686	0.66	0.682	0.685	0.706	0.725
		2017-04-07 05:39:53	0.75964	0.00953	11	0.6969	0.00263	10	0.70064	0.00522	11				2017-04-07 05:39:53	0.761	0.733	0.683	0.762	0.774	0.742	0.781	0.757	0.782	0.789	0.792	0.699	0.699	0.698	0.685	0.705	0.683	0.701	0.689	0.706	0.704	0.681	0.707	0.689	0.698	0.705	0.686	0.69	0.691	0.709	0.707	0.744
		2017-04-07 05:56:53	0.77	0.00874	11	0.7176	0.00572	10	0.70955	0.00548	11				2017-04-07 05:56:53	0.752	0.782	0.695	0.776	0.804	0.757	0.785	0.783	0.778	0.766	0.792	0.708	0.736	0.738	0.727	0.688	0.699	0.7	0.715	0.736	0.729	0.719	0.715	0.726	0.742	0.682	0.697	0.698	0.687	0.701	0.724	0.714
		2017-04-07 06:13:53	0.76282	0.00854	11	0.705	0.00615	10	0.70818	0.00347	11				2017-04-07 06:13:53	0.734	0.745	0.695	0.792	0.771	0.77	0.776	0.781	0.77	0.79	0.767	0.694	0.686	0.712	0.699	0.746	0.678	0.709	0.716	0.717	0.693	0.711	0.708	0.705	0.721	0.729	0.693	0.687	0.705	0.71	0.712	0.709
		2017-04-07 06:30:53	0.75745	0.00674	11	0.7026	0.00598	10	0.71036	0.00412	11				2017-04-07 06:30:53	0.742	0.764	0.72	0.75	0.784	0.747	0.742	0.784	0.743	0.793	0.763	0.726	0.727	0.691	0.68	0.674	0.688	0.708	0.703	0.708	0.721	0.721	0.727	0.7	0.709	0.697	0.709	0.696	0.71	0.722	0.691	0.732
		2017-04-07 06:47:53	0.76336	0.00762	11	0.7102	0.00557	10	0.70764	0.0064	11				2017-04-07 06:47:53	0.78	0.773	0.703	0.772	0.805	0.752	0.755	0.774	0.752	0.773	0.758	0.74	0.727	0.716	0.701	0.69	0.697	0.693	0.698	0.708	0.732	0.71	0.732	0.722	0.715	0.672	0.704	0.684	0.686	0.697	0.723	0.739
		2017-04-07 07:04:53	0.76427	0.00686	11	0.7003	0.00628	10	0.71218	0.00414	11				2017-04-07 07:04:53	0.745	0.782	0.706	0.77	0.784	0.768	0.766	0.76	0.763	0.786	0.777	0.722	0.721	0.7	0.721	0.715	0.692	0.674	0.7	0.692	0.666	0.721	0.737	0.699	0.713	0.726	0.713	0.696	0.717	0.698	0.719	0.695
		2017-04-07 07:21:53	0.77236	0.00723	11	0.7072	0.00486	10	0.70045	0.0057	11				2017-04-07 07:21:53	0.75	0.8	0.72	0.785	0.768	0.765	0.796	0.774	0.802	0.764	0.772	0.716	0.717	0.707	0.691	0.735	0.689	0.693	0.696	0.705	0.723	0.701	0.739	0.682	0.693	0.704	0.708	0.701	0.682	0.718	0.67	0.707
		2017-04-07 07:38:53	0.768	0.01054	11	0.7212	0.00421	10	0.71264	0.00752	11				2017-04-07 07:38:53	0.79	0.841	0.727	0.77	0.776	0.755	0.783	0.758	0.794	0.735	0.719	0.739	0.748	0.717	0.707	0.71	0.724	0.724	0.708	0.718	0.717	0.741	0.758	0.708	0.703	0.722	0.705	0.711	0.709	0.705	0.658	0.719
		2017-04-07 07:55:53	0.76	0.00823	11	0.6981	0.00595	10	0.69691	0.00578	11				2017-04-07 07:55:53	0.774	0.764	0.712	0.793	0.769	0.758	0.783	0.751	0.79	0.753	0.713	0.701	0.708	0.702	0.723	0.715	0.663	0.678	0.699	0.712	0.68	0.712	0.71	0.674	0.696	0.726	0.671	0.676	0.681	0.704	0.719	0.697
		2017-04-07 08:12:53	0.76236	0.00598	11	0.7008	0.00674	10	0.7	0.00514	11				2017-04-07 08:12:53	0.789	0.782	0.717	0.767	0.761	0.747	0.779	0.772	0.764	0.752	0.756	0.742	0.727	0.673	0.688	0.713	0.697	0.685	0.7	0.682	0.701	0.722	0.737	0.706	0.705	0.689	0.691	0.684	0.7	0.692	0.695	0.679
		2017-04-07 08:29:53	0.75755	0.00856	11	0.703	0.00412	10	0.69718	0.00499	11				2017-04-07 08:29:53	0.774	0.793	0.684	0.761	0.747	0.753	0.784	0.759	0.767	0.746	0.765	0.718	0.704	0.684	0.68	0.717	0.695	0.703	0.706	0.712	0.711	0.695	0.728	0.693	0.692	0.699	0.689	0.678	0.698	0.681	0.688	0.728
		2017-04-07 08:46:53	0.76482	0.00733	11	0.7115	0.0074	10	0.70618	0.00361	11				2017-04-07 08:46:53	0.778	0.798	0.721	0.774	0.78	0.734	0.778	0.743	0.786	0.748	0.773	0.721	0.759	0.69	0.726	0.693	0.731	0.711	0.68	0.7	0.704	0.713	0.721	0.701	0.708	0.687	0.698	0.701	0.715	0.692	0.726	0.706
		2017-04-07 09:03:53	0.75845	0.00857	11	0.7034	0.0038	10	0.69891	0.00682	11				2017-04-07 09:03:53	0.797	0.789	0.702	0.759	0.774	0.722	0.771	0.738	0.768	0.772	0.751	0.704	0.702	0.686	0.687	0.712	0.709	0.704	0.701	0.728	0.701	0.714	0.719	0.701	0.706	0.691	0.657	0.678	0.674	0.732	0.72	0.696
		2017-04-07 09:20:53	0.76218	0.00777	11	0.6919	0.00565	10	0.70036	0.00616	11				2017-04-07 09:20:53	0.75	0.79	0.707	0.746	0.784	0.754	0.758	0.75	0.772	0.801	0.772	0.708	0.663	0.687	0.68	0.701	0.683	0.672	0.696	0.717	0.712	0.697	0.732	0.688	0.707	0.717	0.682	0.675	0.676	0.726	0.687	0.717
		2017-04-07 09:37:53	0.76718	0.00752	11	0.7184	0.0045	10	0.70973	0.00443	11				2017-04-07 09:37:53	0.775	0.758	0.706	0.787	0.785	0.765	0.803	0.775	0.764	0.77	0.751	0.723	0.72	0.722	0.723	0.715	0.717	0.692	0.705	0.719	0.748	0.705	0.708	0.725	0.726	0.713	0.69	0.697	0.701	0.694	0.711	0.737
		2017-04-07 09:54:53	0.78363	0.00511	8	0.7055	0.00504	8	0.72056	0.00444	9				2017-04-07 09:54:53				0.782	0.795	0.756	0.804	0.775	0.784	0.792	0.781			0.698	0.715	0.711	0.721	0.723	0.702	0.688	0.686			0.72	0.714	0.748	0.72	0.713	0.736	0.71	0.718	0.706
		2017-04-07 10:11:53	0.76188	0.0081	8	0.70863	0.00308	8	0.70289	0.00328	9				2017-04-07 10:11:53				0.75	0.775	0.748	0.782	0.72	0.773	0.791	0.756			0.717	0.705	0.718	0.69	0.708	0.712	0.71	0.709			0.705	0.702	0.718	0.687	0.69	0.71	0.711	0.7	0.703
		2017-04-07 10:28:53	0.76213	0.00874	8	0.70363	0.00513	8	0.70022	0.00802	9				2017-04-07 10:28:53				0.769	0.767	0.745	0.782	0.709	0.775	0.785	0.765			0.703	0.708	0.704	0.68	0.685	0.713	0.723	0.713			0.735	0.719	0.711	0.668	0.666	0.684	0.699	0.698	0.722
		2017-04-07 10:45:53	0.77938	0.00514	8	0.70913	0.00476	8	0.70811	0.00521	9				2017-04-07 10:45:53				0.787	0.77	0.782	0.797	0.749	0.785	0.778	0.787			0.694	0.713	0.72	0.719	0.691	0.695	0.724	0.717			0.705	0.711	0.73	0.689	0.709	0.686	0.698	0.729	0.716
		2017-04-07 11:02:53	0.78025	0.00781	8	0.694	0.00319	8	0.69711	0.00535	9				2017-04-07 11:02:53				0.797	0.764	0.783	0.771	0.742	0.784	0.816	0.785			0.698	0.695	0.7	0.682	0.685	0.688	0.694	0.71			0.686	0.686	0.708	0.696	0.679	0.686	0.721	0.722	0.69
		2017-04-07 11:19:53	0.7785	0.00922	8	0.71538	0.004	8	0.69867	0.00963	9				2017-04-07 11:19:53				0.779	0.77	0.76	0.822	0.748	0.756	0.81	0.783			0.718	0.715	0.709	0.699	0.72	0.703	0.728	0.731			0.72	0.738	0.645	0.683	0.677	0.696	0.719	0.688	0.722
		2017-04-07 11:36:53	0.77125	0.00678	8	0.70775	0.00522	8	0.707	0.00464	9				2017-04-07 11:36:53				0.764	0.797	0.772	0.787	0.761	0.738	0.789	0.762			0.689	0.718	0.695	0.716	0.699	0.696	0.719	0.73			0.707	0.704	0.729	0.714	0.694	0.696	0.721	0.713	0.685
		2017-04-07 11:53:53	0.7735	0.00553	8	0.71188	0.00529	8	0.71289	0.00506	9				2017-04-07 11:53:53				0.767	0.751	0.763	0.791	0.758	0.791	0.784	0.783			0.705	0.708	0.714	0.727	0.735	0.696	0.691	0.719			0.712	0.706	0.713	0.707	0.713	0.74	0.72	0.683	0.722
		2017-04-07 12:10:53	0.76238	0.00551	8	0.71888	0.00771	8	0.70833	0.00859	9				2017-04-07 12:10:53				0.774	0.74	0.769	0.779	0.772	0.773	0.745	0.747			0.734	0.716	0.738	0.681	0.693	0.717	0.74	0.732			0.735	0.727	0.725	0.681	0.685	0.688	0.675	0.741	0.718
		2017-04-07 12:27:53	0.7825	0.00784	8	0.70313	0.00961	8	0.71356	0.00651	9				2017-04-07 12:27:53				0.815	0.741	0.8	0.787	0.784	0.77	0.791	0.772			0.741	0.735	0.7	0.721	0.702	0.671	0.682	0.673			0.725	0.711	0.725	0.71	0.709	0.721	0.696	0.747	0.678
		2017-04-07 12:44:53	0.77238	0.00906	8	0.70063	0.00733	8	0.70944	0.00575	9				2017-04-07 12:44:53				0.801	0.774	0.767	0.76	0.725	0.771	0.809	0.772			0.68	0.68	0.702	0.678	0.696	0.714	0.727	0.728			0.696	0.699	0.723	0.709	0.695	0.692	0.741	0.702	0.728
		2017-04-07 13:01:53	0.7795	0.00673	8	0.71963	0.00422	8	0.70544	0.00643	9				2017-04-07 13:01:53				0.782	0.774	0.747	0.801	0.764	0.806	0.785	0.777			0.725	0.726	0.697	0.709	0.72	0.717	0.729	0.734			0.709	0.72	0.687	0.704	0.702	0.719	0.671	0.7	0.737
		2017-04-07 13:18:53	0.78438	0.00844	8	0.70075	0.00482	8	0.71133	0.004	9				2017-04-07 13:18:53				0.776	0.792	0.774	0.783	0.758	0.793	0.835	0.764			0.711	0.688	0.715	0.711	0.704	0.674	0.702	0.701			0.72	0.718	0.716	0.697	0.69	0.72	0.717	0.723	0.701
		2017-04-07 13:35:53	0.78563	0.00749	8	0.71013	0.00374	8	0.71722	0.0045	9				2017-04-07 13:35:53				0.775	0.807	0.776	0.788	0.786	0.801	0.808	0.744			0.71	0.692	0.716	0.72	0.706	0.701	0.725	0.711			0.724	0.72	0.739	0.707	0.699	0.704	0.707	0.727	0.728
		2017-04-07 13:52:53	0.78638	0.0065	8	0.7035	0.00448	8	0.70711	0.00463	9				2017-04-07 13:52:53				0.81	0.788	0.769	0.766	0.804	0.796	0.796	0.762			0.712	0.721	0.722	0.694	0.695	0.695	0.693	0.696			0.72	0.727	0.716	0.688	0.688	0.695	0.711	0.709	0.71
		2017-04-07 14:09:53	0.78375	0.00922	8	0.71388	0.00539	8	0.71022	0.00442	9				2017-04-07 14:09:53				0.81	0.728	0.802	0.778	0.776	0.805	0.792	0.779			0.726	0.742	0.71	0.699	0.699	0.7	0.715	0.72			0.696	0.721	0.732	0.698	0.699	0.696	0.717	0.714	0.719
		2017-04-07 14:26:53	0.77725	0.00961	8	0.71488	0.00847	8	0.71111	0.00525	9				2017-04-07 14:26:53				0.78	0.73	0.766	0.81	0.749	0.788	0.797	0.798			0.682	0.689	0.715	0.716	0.724	0.702	0.754	0.737			0.7	0.686	0.73	0.716	0.706	0.721	0.692	0.726	0.723
		2017-04-07 14:43:53	0.77088	0.00818	8	0.69313	0.00282	8	0.70111	0.00659	9				2017-04-07 14:43:53				0.779	0.736	0.75	0.789	0.745	0.792	0.789	0.787			0.701	0.685	0.702	0.682	0.693	0.686	0.701	0.695			0.719	0.709	0.711	0.675	0.669	0.693	0.706	0.698	0.73
		2017-04-07 15:00:53	0.77488	0.00648	8	0.709	0.00758	8	0.70778	0.00592	9				2017-04-07 15:00:53				0.774	0.753	0.78	0.771	0.768	0.756	0.811	0.786			0.736	0.724	0.724	0.677	0.686	0.691	0.721	0.713			0.715	0.727	0.715	0.692	0.676	0.689	0.716	0.726	0.714
		2017-04-07 15:17:53	0.78088	0.00464	8	0.70913	0.00489	8	0.714	0.00344	9				2017-04-07 15:17:53				0.805	0.785	0.792	0.78	0.776	0.765	0.777	0.767			0.711	0.716	0.723	0.695	0.73	0.693	0.71	0.695			0.716	0.725	0.729	0.716	0.713	0.697	0.72	0.703	0.707
		2017-04-07 15:34:53	0.77363	0.00444	8	0.70063	0.00413	8	0.70411	0.00657	9				2017-04-07 15:34:53				0.789	0.771	0.766	0.785	0.778	0.756	0.785	0.759			0.706	0.705	0.696	0.685	0.691	0.691	0.713	0.718			0.699	0.717	0.695	0.707	0.681	0.682	0.693	0.722	0.741
		2017-04-07 15:51:53	0.78075	0.0072	8	0.70313	0.00476	8	0.706	0.00477	9				2017-04-07 15:51:53				0.754	0.799	0.798	0.749	0.803	0.777	0.787	0.779			0.726	0.71	0.694	0.694	0.682	0.712	0.702	0.705			0.703	0.717	0.702	0.687	0.685	0.705	0.723	0.706	0.726
		2017-04-07 16:08:53	0.78	0.01195	8	0.71175	0.00355	8	0.71789	0.00238	9				2017-04-07 16:08:53				0.788	0.837	0.755	0.732	0.818	0.772	0.77	0.768			0.713	0.719	0.725	0.706	0.708	0.692	0.718	0.713			0.709	0.726	0.715	0.709	0.726	0.727	0.713	0.719	0.717
		2017-04-07 16:25:53	0.78038	0.01343	8	0.70063	0.0029	8	0.70678	0.00465	9				2017-04-07 16:25:53				0.837	0.776	0.743	0.746	0.795	0.73	0.811	0.805			0.698	0.706	0.714	0.694	0.707	0.691	0.703	0.692			0.726	0.724	0.704	0.683	0.699	0.695	0.704	0.717	0.709
		2017-04-07 16:42:53	0.77788	0.01021	8	0.71213	0.00303	8	0.71133	0.00537	9				2017-04-07 16:42:53				0.812	0.789	0.737	0.756	0.78	0.746	0.79	0.813			0.713	0.724	0.723	0.708	0.715	0.702	0.711	0.701			0.733	0.715	0.736	0.69	0.693	0.709	0.699	0.717	0.71
		2017-04-07 16:59:53	0.76613	0.01077	8	0.70525	0.00595	8	0.71267	0.00485	9				2017-04-07 16:59:53				0.798	0.815	0.749	0.744	0.725	0.749	0.765	0.784			0.709	0.709	0.733	0.687	0.681	0.695	0.713	0.715			0.707	0.71	0.744	0.696	0.708	0.705	0.701	0.718	0.725
		2017-04-07 17:16:53	0.77175	0.01128	8	0.70575	0.00321	8	0.70344	0.00518	9				2017-04-07 17:16:53				0.818	0.756	0.748	0.751	0.731	0.765	0.794	0.811			0.695	0.722	0.7	0.699	0.71	0.706	0.7	0.714			0.705	0.718	0.701	0.684	0.706	0.673	0.715	0.718	0.711
		2017-04-07 17:33:53	0.77075	0.01009	8	0.70838	0.00653	8	0.71111	0.00555	9				2017-04-07 17:33:53				0.821	0.727	0.778	0.766	0.748	0.762	0.795	0.769			0.716	0.723	0.67	0.695	0.703	0.716	0.724	0.72			0.717	0.704	0.699	0.695	0.696	0.708	0.705	0.737	0.739
		2017-04-07 17:50:53	0.7795	0.00347	8	0.71375	0.00494	8	0.71711	0.00493	9				2017-04-07 17:50:53				0.774	0.771	0.784	0.791	0.766	0.788	0.772	0.79			0.716	0.731	0.711	0.711	0.711	0.685	0.717	0.728			0.75	0.72	0.703	0.704	0.713	0.717	0.71	0.729	0.708
		2017-04-07 18:07:53	0.76663	0.00682	8	0.7255	0.00624	8	0.71344	0.0056	9				2017-04-07 18:07:53				0.795	0.768	0.763	0.788	0.778	0.748	0.751	0.742			0.714	0.711	0.727	0.723	0.738	0.7	0.735	0.756			0.697	0.703	0.714	0.699	0.7	0.704	0.729	0.738	0.737
		2017-04-07 18:24:53	0.75925	0.00964	8	0.73388	0.00773	8	0.71756	0.00445	9				2017-04-07 18:24:53				0.792	0.768	0.73	0.781	0.75	0.727	0.791	0.735			0.736	0.732	0.709	0.738	0.751	0.695	0.756	0.754			0.717	0.728	0.7	0.698	0.719	0.714	0.72	0.72	0.742
		2017-04-07 18:41:53	0.768	0.00565	8	0.73725	0.00769	8	0.73611	0.00381	9				2017-04-07 18:41:53				0.754	0.758	0.767	0.778	0.803	0.762	0.765	0.757			0.749	0.744	0.726	0.741	0.752	0.688	0.755	0.743			0.731	0.732	0.729	0.73	0.745	0.728	0.724	0.748	0.758
		2017-04-07 18:58:53	0.76213	0.00944	8	0.7345	0.00601	8	0.72844	0.00513	9				2017-04-07 18:58:53				0.751	0.782	0.722	0.798	0.745	0.744	0.793	0.762			0.763	0.722	0.74	0.73	0.73	0.708	0.732	0.751			0.724	0.726	0.753	0.709	0.717	0.717	0.72	0.743	0.747
		2017-04-07 19:15:53	0.75813	0.00971	8	0.7455	0.00996	8	0.732	0.00679	9				2017-04-07 19:15:53				0.795	0.763	0.71	0.762	0.732	0.753	0.787	0.763			0.755	0.759	0.73	0.74	0.734	0.692	0.773	0.781			0.742	0.736	0.738	0.704	0.723	0.701	0.731	0.765	0.748
		2017-04-07 19:32:53	0.76625	0.00734	8	0.74638	0.00894	8	0.73922	0.00495	9				2017-04-07 19:32:53				0.788	0.761	0.726	0.761	0.794	0.774	0.76	0.766			0.741	0.755	0.735	0.746	0.757	0.697	0.753	0.787			0.735	0.719	0.748	0.745	0.752	0.72	0.725	0.751	0.758
		2017-04-07 19:49:53	0.782	0.00968	8	0.75288	0.01108	8	0.74611	0.00401	9				2017-04-07 19:49:53				0.804	0.824	0.741	0.762	0.775	0.768	0.775	0.807			0.781	0.791	0.75	0.762	0.734	0.69	0.748	0.767			0.744	0.741	0.771	0.737	0.738	0.731	0.747	0.757	0.749
		2017-04-07 20:06:53	0.77338	0.00626	8	0.75313	0.00937	8	0.74956	0.00735	9				2017-04-07 20:06:53				0.795	0.751	0.779	0.784	0.772	0.769	0.791	0.746			0.745	0.772	0.77	0.748	0.753	0.694	0.769	0.774			0.742	0.727	0.791	0.74	0.749	0.725	0.743	0.779	0.75
		2017-04-07 20:23:53	0.7815	0.0073	8	0.75988	0.01176	8	0.75056	0.00518	9				2017-04-07 20:23:53				0.792	0.779	0.75	0.771	0.793	0.777	0.82	0.77			0.772	0.797	0.758	0.761	0.775	0.685	0.753	0.778			0.745	0.731	0.761	0.735	0.742	0.738	0.773	0.768	0.762
		2017-04-07 20:40:53	0.77088	0.00819	8	0.75963	0.01064	8	0.75078	0.00879	9				2017-04-07 20:40:53				0.808	0.78	0.784	0.757	0.75	0.735	0.785	0.768			0.752	0.774	0.765	0.743	0.756	0.705	0.771	0.811			0.748	0.76	0.784	0.712	0.733	0.72	0.746	0.767	0.787
		2017-04-07 20:57:53	0.7755	0.00788	8	0.753	0.01092	8	0.74878	0.00517	9				2017-04-07 20:57:53				0.821	0.782	0.773	0.759	0.759	0.751	0.789	0.77			0.751	0.765	0.774	0.77	0.732	0.692	0.747	0.793			0.747	0.737	0.767	0.717	0.749	0.748	0.759	0.767	0.748
		2017-04-07 21:14:53	0.77663	0.00805	8	0.74963	0.01179	8	0.743	0.00777	9				2017-04-07 21:14:53				0.779	0.752	0.784	0.76	0.794	0.768	0.756	0.82			0.742	0.762	0.753	0.739	0.763	0.677	0.774	0.787			0.722	0.755	0.766	0.71	0.726	0.72	0.756	0.773	0.759
		2017-04-07 21:31:53	0.78038	0.01049	8	0.75738	0.01162	8	0.75367	0.00624	9				2017-04-07 21:31:53				0.827	0.8	0.725	0.78	0.759	0.789	0.782	0.781			0.781	0.799	0.734	0.754	0.749	0.696	0.787	0.759			0.763	0.756	0.754	0.723	0.75	0.726	0.771	0.779	0.761
		2017-04-07 21:48:53	0.78113	0.00436	8	0.77075	0.01026	8	0.75922	0.00644	9				2017-04-07 21:48:53				0.791	0.797	0.757	0.786	0.787	0.776	0.774	0.781			0.761	0.801	0.804	0.765	0.762	0.712	0.777	0.784			0.754	0.761	0.796	0.727	0.758	0.74	0.761	0.772	0.764
		2017-04-07 22:05:53	0.77263	0.00558	8	0.75525	0.00852	8	0.75578	0.00536	9				2017-04-07 22:05:53				0.787	0.753	0.755	0.772	0.79	0.783	0.785	0.756			0.756	0.778	0.763	0.764	0.739	0.703	0.767	0.772			0.763	0.772	0.754	0.729	0.758	0.735	0.753	0.78	0.758
		2017-04-07 22:22:53	0.79613	0.00453	8	0.75575	0.0104	8	0.75944	0.00668	9				2017-04-07 22:22:53				0.81	0.785	0.785	0.785	0.783	0.805	0.813	0.803			0.763	0.771	0.766	0.755	0.777	0.685	0.759	0.77			0.773	0.753	0.795	0.734	0.755	0.732	0.776	0.762	0.755
		2017-04-07 22:39:53	0.76938	0.00883	8	0.75738	0.0093	8	0.75456	0.01082	9				2017-04-07 22:39:53				0.801	0.807	0.748	0.759	0.738	0.752	0.771	0.779			0.762	0.779	0.75	0.735	0.746	0.717	0.769	0.801			0.783	0.769	0.775	0.697	0.736	0.711	0.763	0.768	0.789
		2017-04-07 22:56:53	0.774	0.00755	8	0.75963	0.01119	8	0.75133	0.00523	9				2017-04-07 22:56:53				0.788	0.798	0.793	0.769	0.735	0.767	0.786	0.756			0.76	0.789	0.795	0.742	0.767	0.694	0.756	0.774			0.747	0.743	0.779	0.721	0.748	0.751	0.761	0.761	0.751
		2017-04-07 23:13:53	0.77088	0.011	8	0.75275	0.00928	8	0.74444	0.00758	9				2017-04-07 23:13:53				0.794	0.789	0.739	0.793	0.757	0.786	0.796	0.713			0.756	0.772	0.759	0.743	0.748	0.697	0.761	0.786			0.749	0.742	0.759	0.712	0.717	0.726	0.747	0.775	0.773
		2017-04-07 23:30:53	0.77488	0.01008	8	0.76438	0.00987	8	0.74378	0.00741	9				2017-04-07 23:30:53				0.805	0.829	0.758	0.764	0.747	0.773	0.774	0.749			0.779	0.796	0.773	0.738	0.756	0.711	0.782	0.78			0.775	0.756	0.737	0.703	0.731	0.726	0.743	0.764	0.759
		2017-04-07 23:47:53	0.77913	0.00527	8	0.75713	0.0109	8	0.75756	0.00681	9				2017-04-07 23:47:53				0.798	0.787	0.764	0.766	0.781	0.788	0.792	0.757			0.765	0.783	0.786	0.752	0.758	0.687	0.769	0.757			0.761	0.747	0.801	0.729	0.748	0.745	0.768	0.768	0.751
		2017-04-08 00:04:53	0.78163	0.01007	8	0.75775	0.00969	8	0.75533	0.0059	9				2017-04-08 00:04:53				0.815	0.809	0.771	0.775	0.78	0.776	0.802	0.725			0.771	0.765	0.774	0.758	0.749	0.695	0.766	0.784			0.748	0.745	0.763	0.718	0.764	0.764	0.769	0.749	0.778
		2017-04-08 00:21:53	0.77725	0.00641	8	0.75938	0.01002	8	0.747	0.00505	9				2017-04-08 00:21:53				0.794	0.785	0.755	0.79	0.752	0.8	0.777	0.765			0.76	0.783	0.754	0.772	0.765	0.693	0.772	0.776			0.757	0.738	0.764	0.727	0.731	0.754	0.753	0.732	0.767
		2017-04-08 00:38:53	0.77825	0.00566	8	0.75838	0.00908	8	0.74278	0.00474	9				2017-04-08 00:38:53				0.788	0.782	0.761	0.78	0.807	0.767	0.783	0.758			0.75	0.754	0.768	0.763	0.769	0.702	0.772	0.789			0.749	0.742	0.755	0.714	0.732	0.739	0.764	0.747	0.743
		2017-04-08 00:55:53	0.78775	0.00764	8	0.75263	0.00996	8	0.753	0.00608	9				2017-04-08 00:55:53				0.823	0.793	0.766	0.764	0.781	0.785	0.815	0.775			0.796	0.772	0.735	0.761	0.761	0.7	0.744	0.752			0.77	0.76	0.753	0.714	0.752	0.735	0.766	0.77	0.757
		2017-04-08 01:12:53	0.776	0.00555	8	0.75275	0.00968	8	0.74789	0.00731	9				2017-04-08 01:12:53				0.8	0.773	0.774	0.773	0.773	0.762	0.798	0.755			0.759	0.767	0.782	0.727	0.746	0.7	0.767	0.774			0.736	0.737	0.779	0.709	0.737	0.742	0.773	0.753	0.765
		2017-04-08 01:29:53	0.76463	0.00914	8	0.74888	0.00669	8	0.74678	0.00521	9				2017-04-08 01:29:53				0.802	0.78	0.776	0.767	0.754	0.774	0.749	0.715			0.747	0.772	0.735	0.745	0.761	0.712	0.756	0.763			0.738	0.738	0.763	0.72	0.734	0.744	0.759	0.764	0.761
		2017-04-08 01:46:53	0.77163	0.00842	8	0.75313	0.00968	8	0.75044	0.00604	9				2017-04-08 01:46:53				0.804	0.792	0.786	0.761	0.732	0.781	0.768	0.749			0.767	0.79	0.762	0.76	0.753	0.696	0.76	0.737			0.76	0.743	0.769	0.72	0.727	0.755	0.775	0.756	0.749
		2017-04-08 02:03:53	0.78038	0.00571	8	0.75588	0.00951	8	0.748	0.00575	9				2017-04-08 02:03:53				0.799	0.779	0.781	0.805	0.778	0.764	0.781	0.756			0.748	0.767	0.778	0.758	0.762	0.699	0.747	0.788			0.73	0.729	0.774	0.724	0.747	0.75	0.754	0.76	0.764
		2017-04-08 02:20:53	0.77875	0.00689	8	0.75713	0.00739	8	0.74711	0.00542	9				2017-04-08 02:20:53				0.804	0.765	0.783	0.778	0.747	0.78	0.805	0.768			0.776	0.778	0.763	0.754	0.753	0.711	0.756	0.766			0.726	0.723	0.77	0.736	0.751	0.742	0.759	0.759	0.758
		2017-04-08 02:37:53	0.78425	0.00772	8	0.76175	0.00747	8	0.75289	0.00627	9				2017-04-08 02:37:53				0.814	0.792	0.782	0.77	0.745	0.787	0.808	0.776			0.766	0.783	0.765	0.772	0.748	0.716	0.767	0.777			0.737	0.737	0.766	0.722	0.751	0.75	0.762	0.782	0.769
		2017-04-08 02:54:53	0.77588	0.00695	8	0.76638	0.00726	8	0.75167	0.00808	9				2017-04-08 02:54:53				0.803	0.77	0.764	0.758	0.769	0.76	0.81	0.773			0.764	0.778	0.765	0.768	0.767	0.72	0.784	0.785			0.732	0.722	0.757	0.721	0.749	0.754	0.794	0.76	0.776
		2017-04-08 03:11:53	0.77188	0.00884	8	0.763	0.00882	8	0.74867	0.00679	9				2017-04-08 03:11:53				0.811	0.79	0.765	0.771	0.775	0.758	0.78	0.725			0.745	0.77	0.753	0.764	0.768	0.719	0.783	0.802			0.741	0.73	0.772	0.716	0.752	0.749	0.743	0.751	0.784
		2017-04-08 03:28:53	0.777	0.01023	8	0.7515	0.01135	8	0.74789	0.00759	9				2017-04-08 03:28:53				0.828	0.788	0.792	0.76	0.748	0.777	0.787	0.736			0.767	0.766	0.78	0.755	0.762	0.676	0.745	0.761			0.739	0.731	0.785	0.704	0.74	0.757	0.756	0.76	0.759
		2017-04-08 03:45:53	0.78163	0.00703	8	0.75925	0.0075	8	0.74478	0.00751	9				2017-04-08 03:45:53				0.792	0.771	0.783	0.768	0.765	0.792	0.821	0.761			0.759	0.764	0.779	0.764	0.752	0.714	0.784	0.758			0.737	0.74	0.78	0.705	0.732	0.766	0.763	0.731	0.749
		2017-04-08 04:02:53	0.76913	0.00529	8	0.755	0.00624	8	0.74067	0.00748	9				2017-04-08 04:02:53				0.78	0.77	0.782	0.738	0.771	0.781	0.774	0.757			0.752	0.769	0.76	0.757	0.746	0.717	0.77	0.769			0.737	0.732	0.76	0.715	0.735	0.715	0.729	0.762	0.781
		2017-04-08 04:19:53	0.7685	0.00431	8	0.74913	0.00892	8	0.74544	0.00669	9				2017-04-08 04:19:53				0.779	0.76	0.761	0.756	0.76	0.773	0.792	0.767			0.771	0.773	0.754	0.757	0.767	0.704	0.718	0.749			0.749	0.711	0.765	0.717	0.752	0.744	0.765	0.765	0.741
		2017-04-08 04:36:53	0.78138	0.00642	8	0.759	0.00697	8	0.75456	0.00746	9				2017-04-08 04:36:53				0.815	0.777	0.759	0.782	0.788	0.775	0.794	0.761			0.755	0.767	0.768	0.773	0.763	0.712	0.769	0.765			0.723	0.728	0.77	0.728	0.768	0.781	0.768	0.753	0.772
		2017-04-08 04:53:53	0.78163	0.00659	8	0.76763	0.01016	8	0.75178	0.00526	9				2017-04-08 04:53:53				0.804	0.793	0.771	0.78	0.786	0.787	0.79	0.742			0.783	0.804	0.768	0.752	0.769	0.708	0.769	0.788			0.743	0.747	0.764	0.721	0.754	0.744	0.777	0.761	0.755
		2017-04-08 05:10:53	0.77388	0.00651	8	0.75188	0.0063	8	0.75289	0.00674	9				2017-04-08 05:10:53				0.793	0.774	0.778	0.782	0.757	0.769	0.797	0.741			0.742	0.765	0.755	0.751	0.757	0.713	0.768	0.764			0.737	0.737	0.78	0.717	0.754	0.75	0.769	0.758	0.774
		2017-04-08 05:27:53	0.78475	0.00808	8	0.75988	0.00878	8	0.75467	0.00512	9				2017-04-08 05:27:53				0.826	0.771	0.773	0.765	0.801	0.791	0.795	0.756			0.766	0.777	0.763	0.767	0.777	0.701	0.772	0.756			0.74	0.74	0.773	0.731	0.751	0.766	0.753	0.768	0.77
		2017-04-08 05:44:53	0.76925	0.00644	8	0.76963	0.00683	8	0.74956	0.0057	9				2017-04-08 05:44:53				0.791	0.768	0.776	0.76	0.735	0.764	0.792	0.768			0.788	0.778	0.78	0.764	0.762	0.727	0.782	0.776			0.739	0.739	0.767	0.717	0.738	0.76	0.757	0.763	0.766
		2017-04-08 06:01:53	0.77	0.00969	8	0.76313	0.00903	8	0.75033	0.00605	9				2017-04-08 06:01:53				0.799	0.748	0.772	0.764	0.728	0.777	0.814	0.758			0.751	0.791	0.773	0.756	0.755	0.714	0.771	0.794			0.74	0.745	0.767	0.71	0.749	0.753	0.755	0.769	0.765
		2017-04-08 06:18:53	0.7795	0.00755	8	0.76563	0.00653	8	0.75144	0.00751	9				2017-04-08 06:18:53				0.824	0.78	0.758	0.765	0.777	0.776	0.794	0.762			0.771	0.787	0.771	0.773	0.756	0.725	0.774	0.768			0.733	0.735	0.791	0.722	0.757	0.758	0.736	0.753	0.778
		2017-04-08 06:35:53	0.76238	0.00732	8	0.7645	0.00879	8	0.75044	0.00682	9				2017-04-08 06:35:53				0.798	0.782	0.743	0.755	0.765	0.734	0.768	0.754			0.764	0.791	0.784	0.774	0.75	0.715	0.754	0.784			0.724	0.745	0.77	0.715	0.741	0.767	0.765	0.758	0.769
		2017-04-08 06:52:53	0.77625	0.01258	8	0.76425	0.00853	8	0.76133	0.00614	9				2017-04-08 06:52:53				0.822	0.791	0.77	0.783	0.755	0.706	0.809	0.774			0.795	0.796	0.757	0.771	0.757	0.723	0.767	0.748			0.76	0.754	0.762	0.723	0.753	0.766	0.787	0.765	0.782
		2017-04-08 07:09:53	0.77413	0.00579	8	0.76625	0.00976	8	0.75644	0.00938	9				2017-04-08 07:09:53				0.772	0.802	0.78	0.783	0.753	0.757	0.784	0.762			0.769	0.798	0.775	0.752	0.755	0.71	0.783	0.788			0.745	0.742	0.771	0.708	0.734	0.762	0.77	0.807	0.769
		2017-04-08 07:26:53	0.78075	0.00415	8	0.7645	0.01038	8	0.75922	0.00983	9				2017-04-08 07:26:53				0.787	0.778	0.789	0.8	0.765	0.778	0.783	0.766			0.75	0.751	0.79	0.768	0.773	0.705	0.782	0.797			0.723	0.734	0.807	0.718	0.758	0.762	0.78	0.77	0.781
		2017-04-08 07:43:53	0.773	0.00832	8	0.77025	0.0098	8	0.76522	0.00752	9				2017-04-08 07:43:53				0.796	0.766	0.749	0.787	0.799	0.794	0.748	0.745			0.755	0.778	0.762	0.802	0.771	0.715	0.779	0.8			0.746	0.741	0.769	0.726	0.769	0.786	0.775	0.791	0.784
		2017-04-08 08:00:53	0.76488	0.005	8	0.76275	0.00994	8	0.75633	0.01003	9				2017-04-08 08:00:53				0.784	0.765	0.76	0.739	0.776	0.753	0.77	0.772			0.751	0.766	0.807	0.742	0.755	0.717	0.775	0.789			0.747	0.742	0.808	0.703	0.739	0.745	0.77	0.779	0.774
		2017-04-08 08:17:53	0.7705	0.00819	8	0.77238	0.00912	8	0.75956	0.01026	9				2017-04-08 08:17:53				0.799	0.783	0.759	0.732	0.76	0.759	0.801	0.771			0.774	0.786	0.791	0.768	0.755	0.719	0.786	0.8			0.74	0.756	0.771	0.694	0.745	0.772	0.773	0.788	0.797
		2017-04-08 08:34:53	0.77163	0.00801	8	0.76888	0.00797	8	0.76044	0.00963	9				2017-04-08 08:34:53				0.821	0.78	0.773	0.76	0.756	0.776	0.757	0.75			0.775	0.773	0.773	0.765	0.756	0.723	0.789	0.797			0.763	0.742	0.789	0.699	0.739	0.779	0.772	0.781	0.78
		2017-04-08 08:51:53	0.7755	0.00529	8	0.77725	0.01139	8	0.76411	0.00737	9				2017-04-08 08:51:53				0.805	0.781	0.759	0.779	0.771	0.779	0.773	0.757			0.752	0.795	0.791	0.779	0.8	0.708	0.802	0.791			0.751	0.745	0.786	0.718	0.771	0.772	0.771	0.78	0.783
		2017-04-08 09:08:53	0.7725	0.00641	8	0.77075	0.00966	8	0.75967	0.00852	9				2017-04-08 09:08:53				0.796	0.768	0.769	0.754	0.761	0.774	0.803	0.755			0.765	0.784	0.799	0.782	0.764	0.709	0.782	0.781			0.73	0.739	0.785	0.722	0.75	0.787	0.772	0.763	0.789
		2017-04-08 09:25:53	0.77263	0.00568	8	0.77813	0.00906	8	0.75644	0.0095	9				2017-04-08 09:25:53				0.805	0.762	0.763	0.786	0.769	0.766	0.775	0.755			0.78	0.789	0.807	0.78	0.783	0.721	0.77	0.795			0.73	0.713	0.803	0.728	0.76	0.756	0.77	0.782	0.766
		2017-04-08 09:42:53	0.76938	0.00573	8	0.7595	0.01168	8	0.75833	0.00694	9				2017-04-08 09:42:53				0.772	0.773	0.767	0.766	0.78	0.739	0.796	0.762			0.739	0.757	0.799	0.767	0.786	0.698	0.742	0.788			0.752	0.742	0.784	0.731	0.759	0.737	0.757	0.792	0.771
		2017-04-08 09:59:53	0.77288	0.0139	8	0.76663	0.01127	8	0.76089	0.0089	9				2017-04-08 09:59:53				0.836	0.767	0.735	0.767	0.775	0.714	0.816	0.773			0.762	0.789	0.797	0.757	0.739	0.707	0.785	0.797			0.772	0.757	0.79	0.709	0.736	0.747	0.78	0.768	0.789
		2017-04-08 10:16:53	0.77313	0.01051	8	0.782	0.00924	8	0.763	0.00775	9				2017-04-08 10:16:53				0.797	0.762	0.792	0.775	0.786	0.766	0.799	0.708			0.775	0.789	0.786	0.794	0.789	0.721	0.797	0.805			0.744	0.746	0.782	0.723	0.758	0.775	0.759	0.796	0.784
		2017-04-08 10:33:53	0.76625	0.00884	8	0.77375	0.00853	8	0.76933	0.00771	9				2017-04-08 10:33:53				0.804	0.78	0.769	0.744	0.756	0.756	0.792	0.729			0.764	0.797	0.777	0.763	0.778	0.724	0.789	0.798			0.772	0.763	0.794	0.722	0.751	0.79	0.779	0.762	0.791
		2017-04-08 10:50:53	0.77613	0.00801	8	0.78575	0.00866	8	0.78289	0.00604	9				2017-04-08 10:50:53				0.813	0.772	0.772	0.758	0.789	0.779	0.789	0.737			0.786	0.797	0.793	0.789	0.767	0.736	0.802	0.816			0.763	0.792	0.812	0.752	0.775	0.783	0.788	0.782	0.799
		2017-04-08 11:07:53	0.77913	0.00798	8	0.76838	0.01119	8	0.762	0.01024	9				2017-04-08 11:07:53				0.784	0.75	0.747	0.782	0.791	0.799	0.811	0.769			0.766	0.785	0.788	0.783	0.745	0.705	0.767	0.808			0.719	0.747	0.797	0.724	0.768	0.774	0.81	0.772	0.747
		2017-04-08 11:24:53	0.78425	0.00576	8	0.77975	0.00657	8	0.77144	0.00662	9				2017-04-08 11:24:53				0.81	0.768	0.761	0.8	0.785	0.786	0.79	0.774			0.788	0.786	0.797	0.785	0.784	0.736	0.776	0.786			0.756	0.779	0.795	0.739	0.751	0.766	0.796	0.776	0.785
		2017-04-08 11:41:53	0.78125	0.01041	8	0.77563	0.01202	8	0.77389	0.00743	9				2017-04-08 11:41:53				0.804	0.747	0.778	0.772	0.787	0.735	0.817	0.81			0.769	0.769	0.824	0.779	0.782	0.704	0.781	0.797			0.774	0.759	0.8	0.735	0.755	0.786	0.802	0.788	0.766
		2017-04-08 11:58:53	0.77975	0.01271	8	0.78325	0.013	8	0.76922	0.00957	9				2017-04-08 11:58:53				0.798	0.815	0.747	0.778	0.8	0.718	0.822	0.76			0.807	0.815	0.766	0.764	0.772	0.712	0.816	0.814			0.753	0.767	0.756	0.726	0.758	0.752	0.817	0.801	0.793
		2017-04-08 12:15:53	0.77163	0.00983	8	0.77988	0.0093	8	0.77033	0.00722	9				2017-04-08 12:15:53				0.81	0.769	0.768	0.772	0.774	0.714	0.796	0.77			0.767	0.8	0.783	0.777	0.794	0.722	0.803	0.793			0.774	0.763	0.808	0.728	0.753	0.779	0.776	0.776	0.776
		2017-04-08 12:32:53	0.78313	0.00896	8	0.78238	0.01112	8	0.77911	0.00677	9				2017-04-08 12:32:53				0.813	0.747	0.776	0.812	0.798	0.771	0.795	0.753			0.769	0.794	0.819	0.799	0.771	0.716	0.788	0.803			0.774	0.769	0.823	0.752	0.786	0.773	0.768	0.772	0.795
		2017-04-08 12:49:53	0.7805	0.00535	8	0.7805	0.01083	8	0.77822	0.00816	9				2017-04-08 12:49:53				0.811	0.775	0.781	0.781	0.765	0.776	0.791	0.764			0.783	0.786	0.798	0.828	0.781	0.718	0.775	0.775			0.797	0.78	0.805	0.734	0.793	0.759	0.751	0.796	0.789
		2017-04-08 13:06:53	0.76575	0.00831	8	0.7865	0.01261	8	0.76667	0.01099	9				2017-04-08 13:06:53				0.785	0.8	0.778	0.74	0.748	0.762	0.734	0.779			0.782	0.823	0.798	0.78	0.769	0.712	0.813	0.815			0.747	0.754	0.827	0.717	0.743	0.752	0.788	0.78	0.792
		2017-04-08 13:23:53	0.7715	0.00722	8	0.77675	0.00829	8	0.76722	0.01051	9				2017-04-08 13:23:53				0.792	0.785	0.787	0.767	0.761	0.785	0.73	0.765			0.776	0.77	0.8	0.765	0.783	0.733	0.776	0.811			0.745	0.72	0.804	0.737	0.746	0.765	0.795	0.8	0.793
		2017-04-08 13:40:53	0.78138	0.00849	8	0.78563	0.01177	8	0.78589	0.00791	9				2017-04-08 13:40:53				0.817	0.79	0.75	0.799	0.795	0.757	0.757	0.786			0.815	0.783	0.799	0.783	0.812	0.712	0.774	0.807			0.762	0.758	0.796	0.753	0.803	0.786	0.819	0.81	0.786
		2017-04-08 13:57:53	0.78438	0.00946	8	0.78175	0.01244	8	0.77911	0.00729	9				2017-04-08 13:57:53				0.835	0.787	0.763	0.774	0.788	0.743	0.789	0.796			0.761	0.785	0.816	0.795	0.785	0.705	0.807	0.8			0.779	0.771	0.803	0.738	0.762	0.788	0.802	0.768	0.801
		2017-04-08 14:14:53	0.78425	0.00744	8	0.77525	0.0121	8	0.77567	0.00766	9				2017-04-08 14:14:53				0.81	0.794	0.744	0.779	0.799	0.765	0.79	0.793			0.756	0.797	0.804	0.813	0.773	0.705	0.786	0.768			0.756	0.78	0.794	0.74	0.789	0.762	0.818	0.769	0.773
		2017-04-08 14:31:53	0.79138	0.00636	8	0.77925	0.01156	8	0.78344	0.00671	9				2017-04-08 14:31:53				0.805	0.784	0.758	0.805	0.774	0.799	0.81	0.796			0.78	0.8	0.798	0.771	0.776	0.706	0.813	0.79			0.781	0.766	0.801	0.758	0.776	0.782	0.824	0.793	0.77
		2017-04-08 14:48:53	0.78488	0.00931	8	0.78525	0.01477	8	0.77911	0.01163	9				2017-04-08 14:48:53				0.821	0.786	0.767	0.773	0.766	0.76	0.83	0.776			0.777	0.815	0.829	0.771	0.774	0.697	0.815	0.804			0.747	0.74	0.819	0.737	0.768	0.775	0.832	0.808	0.786
		2017-04-08 15:05:53	0.78463	0.00984	8	0.7865	0.01151	8	0.77878	0.00994	9				2017-04-08 15:05:53				0.793	0.765	0.775	0.782	0.764	0.755	0.842	0.801			0.776	0.806	0.802	0.775	0.779	0.719	0.814	0.821			0.76	0.757	0.799	0.734	0.766	0.782	0.825	0.769	0.817
		2017-04-08 15:22:53	0.78988	0.00898	8	0.779	0.01165	8	0.78178	0.01119	9				2017-04-08 15:22:53				0.799	0.772	0.759	0.816	0.789	0.799	0.827	0.758			0.788	0.807	0.774	0.789	0.761	0.708	0.794	0.811			0.779	0.74	0.819	0.719	0.781	0.789	0.807	0.785	0.817
		2017-04-08 15:39:53	0.77788	0.00822	8	0.78538	0.0103	8	0.78322	0.01037	9				2017-04-08 15:39:53				0.817	0.755	0.759	0.796	0.792	0.761	0.787	0.756			0.791	0.82	0.795	0.783	0.775	0.722	0.807	0.79			0.801	0.766	0.79	0.717	0.788	0.759	0.811	0.804	0.813
		2017-04-08 15:56:53	0.77625	0.01342	8	0.78513	0.00699	8	0.78533	0.01334	9				2017-04-08 15:56:53				0.853	0.763	0.787	0.773	0.766	0.723	0.794	0.751			0.807	0.801	0.791	0.769	0.769	0.754	0.807	0.783			0.795	0.792	0.807	0.691	0.769	0.774	0.831	0.811	0.798
		2017-04-08 16:13:53	0.7745	0.00944	8	0.7835	0.01271	8	0.77633	0.01146	9				2017-04-08 16:13:53				0.813	0.769	0.804	0.78	0.751	0.735	0.787	0.757			0.767	0.758	0.821	0.778	0.795	0.717	0.819	0.813			0.762	0.78	0.831	0.724	0.75	0.743	0.809	0.791	0.797
		2017-04-08 16:30:53	0.79175	0.00979	8	0.78463	0.01259	8	0.77678	0.00711	9				2017-04-08 16:30:53				0.83	0.779	0.763	0.792	0.794	0.748	0.816	0.812			0.808	0.8	0.797	0.784	0.824	0.712	0.798	0.754			0.768	0.796	0.788	0.74	0.749	0.794	0.797	0.79	0.769
		2017-04-08 16:47:53	0.77025	0.01045	8	0.80588	0.01134	8	0.77611	0.01208	9				2017-04-08 16:47:53				0.809	0.743	0.779	0.761	0.785	0.715	0.786	0.784			0.807	0.813	0.836	0.799	0.796	0.736	0.835	0.825			0.764	0.754	0.814	0.725	0.745	0.746	0.815	0.812	0.81
		2017-04-08 17:04:53	0.7905	0.005	8	0.78213	0.01288	8	0.77933	0.00663	9				2017-04-08 17:04:53				0.809	0.78	0.778	0.806	0.781	0.773	0.802	0.795			0.787	0.804	0.792	0.806	0.792	0.694	0.798	0.784			0.789	0.766	0.818	0.752	0.776	0.777	0.799	0.766	0.771
		2017-04-08 17:21:53	0.788	0.00685	8	0.79	0.01041	8	0.78133	0.006	9				2017-04-08 17:21:53				0.799	0.789	0.787	0.788	0.812	0.774	0.805	0.75			0.8	0.792	0.812	0.755	0.777	0.743	0.823	0.818			0.789	0.762	0.798	0.753	0.794	0.79	0.761	0.783	0.802
		2017-04-08 17:38:53	0.77863	0.01134	8	0.7915	0.01322	8	0.768	0.00793	9				2017-04-08 17:38:53				0.817	0.78	0.777	0.786	0.742	0.745	0.829	0.753			0.812	0.809	0.807	0.8	0.813	0.701	0.789	0.801			0.76	0.763	0.782	0.74	0.766	0.749	0.823	0.769	0.76
		2017-04-08 17:55:53	0.77863	0.00972	8	0.80075	0.01179	8	0.79189	0.01159	9				2017-04-08 17:55:53				0.807	0.782	0.766	0.767	0.756	0.777	0.829	0.745			0.76	0.778	0.818	0.828	0.808	0.751	0.84	0.823			0.752	0.771	0.828	0.733	0.794	0.798	0.792	0.829	0.83
		2017-04-08 18:12:53	0.7785	0.00865	8	0.77088	0.014	8	0.76644	0.0106	9				2017-04-08 18:12:53				0.805	0.784	0.789	0.734	0.767	0.77	0.811	0.768			0.732	0.773	0.818	0.758	0.805	0.711	0.816	0.754			0.725	0.776	0.814	0.721	0.76	0.744	0.794	0.791	0.773
		2017-04-08 18:29:53	0.78625	0.00658	8	0.792	0.00722	8	0.77722	0.01069	9				2017-04-08 18:29:53				0.812	0.802	0.77	0.785	0.804	0.757	0.78	0.78			0.791	0.801	0.805	0.802	0.788	0.744	0.806	0.799			0.795	0.755	0.773	0.73	0.749	0.758	0.808	0.799	0.828
		2017-04-08 18:46:53	0.78463	0.00713	8	0.78788	0.00705	8	0.78233	0.00994	9				2017-04-08 18:46:53				0.804	0.775	0.785	0.787	0.778	0.748	0.784	0.816			0.768	0.789	0.805	0.8	0.788	0.751	0.79	0.812			0.773	0.758	0.803	0.725	0.782	0.779	0.822	0.783	0.816
		2017-04-08 19:03:53	0.78488	0.00878	8	0.791	0.00911	8	0.78222	0.00969	9				2017-04-08 19:03:53				0.8	0.752	0.749	0.79	0.788	0.775	0.818	0.807			0.772	0.822	0.779	0.792	0.808	0.744	0.794	0.817			0.795	0.772	0.813	0.72	0.767	0.776	0.796	0.784	0.817
		2017-04-08 19:20:53	0.762	0.00789	8	0.77763	0.01142	8	0.77333	0.0149	9				2017-04-08 19:20:53				0.736	0.738	0.77	0.752	0.768	0.764	0.807	0.761			0.749	0.757	0.804	0.784	0.785	0.722	0.804	0.816			0.742	0.738	0.847	0.723	0.748	0.759	0.795	0.84	0.768
		2017-04-08 19:37:53	0.77313	0.00951	8	0.78013	0.00844	8	0.77122	0.01032	9				2017-04-08 19:37:53				0.779	0.802	0.742	0.758	0.775	0.776	0.815	0.738			0.777	0.811	0.777	0.763	0.772	0.74	0.811	0.79			0.783	0.778	0.786	0.711	0.757	0.739	0.813	0.796	0.778
		2017-04-08 19:54:53	0.76013	0.00852	8	0.78688	0.01333	8	0.76556	0.01003	9				2017-04-08 19:54:53				0.794	0.783	0.759	0.755	0.76	0.772	0.741	0.717			0.748	0.798	0.829	0.769	0.772	0.731	0.816	0.832			0.748	0.746	0.82	0.717	0.756	0.754	0.779	0.791	0.779
		2017-04-08 20:11:53	0.776	0.00681	8	0.77438	0.00596	8	0.77067	0.01017	9				2017-04-08 20:11:53				0.775	0.813	0.76	0.782	0.77	0.764	0.753	0.791			0.786	0.776	0.797	0.769	0.76	0.743	0.781	0.783			0.763	0.745	0.821	0.723	0.761	0.778	0.796	0.798	0.751
		2017-04-08 20:28:53	0.77738	0.00359	8	0.78125	0.01053	8	0.78756	0.00711	9				2017-04-08 20:28:53				0.76	0.786	0.789	0.78	0.782	0.765	0.782	0.775			0.757	0.77	0.81	0.808	0.808	0.725	0.79	0.782			0.782	0.764	0.812	0.753	0.797	0.78	0.798	0.819	0.783
		2017-04-08 20:45:53	0.7715	0.01127	8	0.78875	0.00772	8	0.77722	0.00966	9				2017-04-08 20:45:53				0.787	0.759	0.71	0.761	0.809	0.786	0.803	0.757			0.786	0.786	0.796	0.774	0.778	0.755	0.809	0.826			0.764	0.785	0.802	0.734	0.768	0.741	0.805	0.82	0.776
		2017-04-08 21:02:53	0.76125	0.00911	8	0.78975	0.00823	8	0.77411	0.00773	9				2017-04-08 21:02:53				0.787	0.764	0.711	0.761	0.764	0.783	0.782	0.738			0.8	0.81	0.787	0.765	0.766	0.77	0.831	0.789			0.783	0.791	0.766	0.734	0.77	0.751	0.779	0.778	0.815
		2017-04-08 21:19:53	0.77913	0.00929	8	0.78	0.00996	8	0.77789	0.00816	9				2017-04-08 21:19:53				0.811	0.812	0.737	0.781	0.76	0.778	0.794	0.76			0.79	0.801	0.777	0.779	0.774	0.719	0.785	0.815			0.802	0.764	0.786	0.733	0.787	0.75	0.807	0.793	0.779
		2017-04-08 21:36:53	0.77275	0.00485	8	0.7835	0.0088	8	0.78222	0.01208	9				2017-04-08 21:36:53				0.781	0.761	0.764	0.767	0.758	0.797	0.786	0.768			0.8	0.8	0.819	0.769	0.777	0.736	0.787	0.78			0.77	0.755	0.828	0.731	0.762	0.752	0.797	0.83	0.815
		Panel I - Heat (kcal/h)														Individual Values
														Dark	HFD	0.692957	0.731672	0.649435	0.727377	0.722046	0.765591	0.76957	0.633634	0.719744	0.865116	0.769799
			HFD			HFD+LCC			HFD+FMD						HFD+LCC	0.639192	0.623178	0.62979	0.670218	0.657443	0.630525	0.67566	0.715923	0.663155	0.615401
			average	sem	n	average	sem	n	average	sem	n				HFD+FMD	0.629468	0.637364	0.629465	0.654153	0.622465	0.598545	0.648426	0.647801	0.644447	0.632076	0.685556
		Dark	0.73154	0.01906	11	0.65205	0.00967	10	0.63907	0.00656	11			Light	HFD	0.62316	0.678658	0.641385	0.665079	0.662302	0.689286	0.686111	0.578175	0.649603	0.778175	0.713095
		Light	0.66955	0.01544	11	0.56735	0.01044	10	0.56022	0.00649	11				HFD+LCC	0.552338	0.528745	0.546825	0.577778	0.578571	0.569444	0.594444	0.634524	0.570238	0.520635
															HFD+FMD	0.54026	0.552771	0.561905	0.578571	0.538889	0.522619	0.589286	0.561905	0.569048	0.555159	0.592063
																Individual Values
		Panel J - XAMB counts												Dark	HFD	89.0154	128.756	130.87	203.503	139.045	186.106	246.637	232.45	137.791	111.24	85.9203
															HFD+LCC	387.08	365.512	223.83	263.402	195.477	246.715	266.056	129.955	194.546	208.326
			HFD			HFD+LCC			HFD+FMD						HFD+FMD	324.626	376.026	210.027	154.552	184.728	182.645	204.362	334.841	230.517	200.517	209.08
			average	sem	n	average	sem	n	average	sem	n			Light	HFD	33.9541	55.8355	101.943	116.52	60.8333	84.8611	75.881	107.067	46.2619	74.3135	63.3849
		BS	153.758	16.6683	11	248.09	24.8162	10	237.447	21.9518	11				HFD+LCC	114.011	144.137	107.063	145.806	163.282	81.6905	104.238	84.254	109.956	123.321
		#4	74.6232	7.85585	11	117.776	8.42044	10	112.958	11.0214	11				HFD+FMD	78.8965	170.194	149.25	100.853	117.778	53.5833	70.6032	93.4127	145.56	129.075	133.329

## Sheet: Figure 5
	Panel A - LCC/SD (serum)							Panel B - FMD/SD (serum)							Panel E - LCC-RF/SD (serum)							Panel F - FMD-RF/SD (serum)
	Metabolite	FC	log2(FC)	raw.pval	-LOG10(p)			Metabolite	FC	log2(FC)	raw.pval	-LOG10(p)			Metabolite	FC	log2(FC)	raw.pval	-LOG10(p)			Metabolite	FC	log2(FC)	raw.pval	-LOG10(p)
	3-hydroxybutyric acid	14.035	3.811	0.00015894	3.7988			conduritol-beta-expoxide	27.41	4.7767	4.0235e-09	8.3954			3-hydroxybutyric acid	4.7192	2.2386	0.0059652	2.2244			conduritol-beta-expoxide	7.2689	2.8617	2.583e-06	5.5879
	linolenic acid	4.5672	2.1913	0.0010301	2.9871			hexitol	14.649	3.8728	1.2786e-09	8.8933			2-hydroxybutanoic acid	2.9665	1.5688	0.025576	1.5922			6-deoxyglucose	3.4651	1.7929	0.026045	1.5843
	hypoxanthine	4.1758	2.062	0.0096724	2.0145			3-hydroxybutyric acid	14.34	3.8419	1.08e-06	5.9666			2-aminobutyric acid	2.2359	1.1608	0.046787	1.3299			hexitol	3.1325	1.6473	0.018586	1.7308
	2,3-dihydroxybutanoic acid NIST	3.5518	1.8285	7.7395e-06	5.1113			lauric acid	4.1801	2.0635	1.2585e-07	6.9001			lauric acid	2.0661	1.0469	0.01495	1.8254			glucose-6-phosphate	2.2476	1.1684	0.019084	1.7193
	xanthine	3.4648	1.7928	0.021444	1.6687			myo-inositol	3.4428	1.7836	3.4621e-06	5.4607			sorbitol	1.7367	0.79634	0.049613	1.3044			9-myristoleate	1.776	0.82859	0.015537	1.8086
	2-hydroxybutanoic acid	3.2576	1.7038	1.5827e-05	4.8006			2,3-dihydroxybutanoic acid NIST	2.6896	1.4274	0.00033589	3.4738			glycolic acid	1.677	0.74587	0.0057605	2.2395			uric acid	1.3367	0.41869	0.039556	1.4028
	cholesterone	2.9472	1.5593	0.022808	1.6419			allantoic acid	2.548	1.3493	0.0061322	2.2124			2-hydroxyglutaric acid	1.6629	0.73372	0.0093478	2.0293			glyceric acid	1.3068	0.38607	0.031935	1.4957
	conduritol-beta-expoxide	2.7929	1.4818	0.00045854	3.3386			linolenic acid	2.3251	1.2173	0.044504	1.3516			2-ketobutyric acid	1.6298	0.70474	0.0051067	2.2919			aconitic acid	0.69554	-0.52379	0.052457	1.2802
	lauric acid	2.6493	1.4056	0.011783	1.9288			mannose	2.3189	1.2135	0.00033779	3.4714			conduritol-beta-expoxide	1.5998	0.67793	0.0044821	2.3485			cystine	0.70149	-0.5115	0.062858	1.2016
	itaconic acid	2.5954	1.376	3.1975e-06	5.4952			itaconic acid	2.1551	1.1078	0.00065762	3.182			pantothenic acid	1.586	0.66537	0.0046	2.3372			lactic acid	0.74006	-0.43428	0.067719	1.1693
	2-aminobutyric acid	2.3957	1.2605	0.0024385	2.6129			2-aminobutyric acid	2.1547	1.1075	0.00059236	3.2274			2-hydroxyhexanoic acid	1.5749	0.65525	0.015398	1.8125			p-tolyl glucuronide	0.35353	-1.5001	0.075485	1.1221
	indole-3-lactate	2.3405	1.2268	3.6493e-06	5.4378			gluconic acid	2.0059	1.0042	0.00043157	3.365			tocopherol alpha-	1.5694	0.65021	0.043588	1.3606			hexose-6-phosphate	1.3706	0.45478	0.090702	1.0424
	pantothenic acid	2.2932	1.1974	5.5371e-05	4.2567			2-hydroxybutanoic acid	1.9684	0.977	0.010019	1.9992			xylose	1.5378	0.62086	0.034159	1.4665			fructose-6-phosphate	1.4313	0.51729	0.092471	1.034
	palmitoleic acid	2.2113	1.1449	0.0079822	2.0979			fucose	1.9384	0.95486	0.00041652	3.3804			fucose	1.5116	0.5961	0.043091	1.3656			oxalic acid	0.7295	-0.45502	0.10424	0.98196
	myo-inositol	2.0692	1.0491	0.002649	2.5769			indoxyl sulfate	1.8999	0.92591	0.0057753	2.2384			cholesterol	1.4855	0.57094	0.0141	1.8508			lauric acid	1.475	0.56067	0.10629	0.97349
	ribonic acid	1.9785	0.98441	0.010193	1.9917			isohexonic acid	1.8521	0.88918	0.00030073	3.5218			uric acid	1.3747	0.45915	0.032158	1.4927			cis-gondoic acid	0.66172	-0.5957	0.10845	0.96477
	mannose	1.807	0.8536	0.019922	1.7007			saccharic acid	1.8475	0.88556	0.0013496	2.8698			methionine sulfoxide	1.3325	0.41417	0.043014	1.3664			arachidonic acid	0.69042	-0.53445	0.11002	0.95853
	9-myristoleate	1.7985	0.84682	0.0071407	2.1463			threonic acid	1.8187	0.86288	1.3796e-05	4.8602			saccharic acid	1.296	0.37404	0.026134	1.5828			oleamide NIST	1.3339	0.41561	0.13918	0.85643
	glyceric acid	1.7795	0.83148	0.013009	1.8858			2-deoxytetronic acid	1.7976	0.84611	0.019653	1.7066			oxalic acid	1.2504	0.32239	0.016541	1.7814			2-hydroxyvaleric acid	0.63988	-0.64413	0.14212	0.84735
	oleic acid	1.7746	0.82753	0.010819	1.9658			citric acid	1.7678	0.82194	0.00092749	3.0327			valine	0.74301	-0.42854	0.038852	1.4106			methionine sulfoxide	1.3424	0.4248	0.14398	0.84169
	indoxyl sulfate	1.7584	0.81426	0.0037647	2.4243			glutathione	1.6624	0.73329	0.011852	1.9262			alanine	0.7248	-0.46435	0.026818	1.5716			succinic acid	0.73402	-0.44611	0.1556	0.80799
	creatinine	1.7475	0.80529	0.0079627	2.0989			glycolic acid	1.6169	0.69327	4.6276e-05	4.3346			methionine	0.48556	-1.0423	0.036894	1.433			urea	0.79579	-0.32953	0.17108	0.76681
	fucose	1.629	0.70396	0.0058551	2.2325			sorbitol	1.6054	0.68296	0.038853	1.4106			palmitoleic acid	1.9503	0.96373	0.051423	1.2888			N-acetyl-D-tryptophan	0.82853	-0.27137	0.18349	0.73638
	urocanic acid	1.5577	0.63943	0.028749	1.5414			cystine	1.6053	0.68283	0.018722	1.7276			lysine	0.46379	-1.1085	0.051941	1.2845			palmitoleic acid	1.4403	0.5264	0.19774	0.70392
	2-deoxytetronic acid	1.5462	0.62869	0.013999	1.8539			isocitric acid	1.6052	0.68272	0.0067132	2.1731			lactitol	1.4689	0.5547	0.052189	1.2824			homoserine	0.83467	-0.26072	0.20755	0.68287
	nicotinamide	1.518	0.60221	0.034946	1.4566			phosphoethanolamine	1.6003	0.67838	0.045925	1.3379			glucose	1.3142	0.39424	0.052949	1.2761			1-monopalmitin	0.6755	-0.56598	0.20839	0.68113
	glycerol	1.5177	0.6019	0.0059995	2.2219			xylitol	1.5982	0.67645	0.047791	1.3207			linolenic acid	1.9494	0.96305	0.058212	1.235			adenosine-5-monophosphate	0.19065	-2.391	0.21329	0.67104
	galactonic acid	1.5111	0.59562	0.02267	1.6446			oleic acid	1.5955	0.67398	0.041325	1.3838			proline	0.4853	-1.0431	0.059302	1.2269			putrescine	1.2588	0.33206	0.23749	0.62436
	threonic acid	1.4938	0.57894	0.0028421	2.5464			nicotinamide	1.5589	0.64051	0.002611	2.5832			threonic acid	1.2966	0.37469	0.059829	1.2231			indole-3-acetate	0.77042	-0.37629	0.24538	0.61016
	glycolic acid	1.4775	0.56313	0.0031459	2.5023			pseudo uridine	1.5406	0.62353	0.017583	1.7549			arabinose	3.1857	1.6716	0.063714	1.1958			serine	1.1065	0.14603	0.24634	0.60846
	oleamide NIST	1.4702	0.55604	0.015993	1.7961			creatinine	1.5367	0.61979	0.012749	1.8945			N-acetylmannosamine	1.2926	0.37031	0.067572	1.1702			1-monoolein	0.6978	-0.51911	0.24824	0.60513
	oxalic acid	1.4496	0.53565	0.002811	2.5511			xylose	1.4803	0.56591	0.0099185	2.0036			adipic acid	1.7762	0.82883	0.067925	1.168			fumaric acid	0.75451	-0.40639	0.25816	0.58811
	thymine	1.4478	0.53386	0.027308	1.5637			2-ketobutyric acid	1.4792	0.56486	0.0012824	2.892			benzoic acid	1.3459	0.42862	0.072827	1.1377			fructose	0.49897	-1.003	0.2636	0.57906
	xylose	1.3979	0.48322	0.033011	1.4813			thymine	1.4562	0.54216	0.032319	1.4905			hexuronic acid	1.2795	0.35556	0.073046	1.1364			dihydrocholesterol	0.64871	-0.62435	0.26489	0.57693
	oxoproline	1.3804	0.46512	0.0027851	2.5552			N-acetylglycine NIST	1.3971	0.4824	0.02003	1.6983			trans-4-hydroxy-L-proline	1.2326	0.30176	0.075915	1.1197			uridine	0.52837	-0.92038	0.26572	0.57557
	2-hydroxyglutaric acid	1.3727	0.45702	0.0095012	2.0222			oxoproline	1.3883	0.47329	0.00025052	3.6012			threonine	0.70608	-0.50209	0.076924	1.1139			1-monostearin	0.75933	-0.3972	0.27354	0.56298
	2-hydroxyhexanoic acid	1.3429	0.42534	0.0039051	2.4084			N-acetylglutamate	1.3671	0.45112	0.00016108	3.793			galactonic acid	1.3803	0.46501	0.078604	1.1046			phosphate	0.826	-0.27578	0.29258	0.53375
	N-acetyl-D-tryptophan	1.2758	0.35144	0.042035	1.3764			glyceric acid	1.3582	0.44173	0.015923	1.798			oxoproline	1.208	0.27258	0.078824	1.1033			glycolic acid	0.87779	-0.18805	0.30232	0.51954
	glutamine	0.81906	-0.28796	0.04005	1.3974			trans-4-hydroxy-L-proline	1.3518	0.43483	0.0081896	2.0867			pseudo uridine	1.4125	0.49823	0.08196	1.0864			beta-sitosterol	0.75397	-0.40741	0.30695	0.51293
	alpha-aminoadipic acid	0.74253	-0.42948	0.021409	1.6694			glycerol	1.3308	0.41234	0.014314	1.8442			indoxyl sulfate	1.3105	0.3901	0.082482	1.0836			uracil	0.78788	-0.34396	0.32043	0.49427
	leucine	0.69939	-0.51582	0.012457	1.9046			uric acid	1.3174	0.39774	0.0049696	2.3037			ascorbic acid	1.2835	0.36011	0.083428	1.0787			5-methoxytryptamine	0.56875	-0.81413	0.32309	0.49068
	tyrosine	0.69908	-0.51646	0.03789	1.4215			oleamide NIST	1.3143	0.39424	0.040875	1.3885			tyrosine	0.70247	-0.50949	0.083714	1.0772			5'-deoxy-5'-methylthioadenosine	0.71404	-0.48593	0.32445	0.48885
	isoleucine	0.61312	-0.70577	0.00045046	3.3463			ethanol phosphate NIST	1.3127	0.3925	0.048892	1.3108			arabitol	0.64527	-0.63202	0.083845	1.0765			arabinose	1.5782	0.65833	0.3479	0.45855
	alanine	0.5997	-0.73769	0.0013025	2.8852			ethanolamine	1.2656	0.33979	0.035586	1.4487			ribonic acid	1.3278	0.40907	0.085085	1.0701			citric acid	0.85249	-0.23024	0.35331	0.45185
	4-hydroxyphenylacetic acid	0.58377	-0.77653	0.046631	1.3313			isoleucine	0.75868	-0.39844	0.028733	1.5416			alpha-ketoglutarate	0.61202	-0.70834	0.085113	1.07			pantothenic acid	0.89683	-0.1571	0.35375	0.4513
	tocopherol alpha-	0.55944	-0.83794	0.032259	1.4914			alanine	0.63367	-0.6582	0.00085845	3.0663			isohexonic acid	1.3247	0.40567	0.085866	1.0662			cellobiose	0.86511	-0.20905	0.35807	0.44603
	threonine	0.52735	-0.92317	0.00084828	3.0715			valine	0.61239	-0.70747	0.00061275	3.2127			ethanolamine	1.3272	0.4084	0.090408	1.0438			galactonic acid	1.1922	0.25368	0.37007	0.43171
	beta-sitosterol	0.5091	-0.97398	0.020324	1.692			threonine	0.61022	-0.71261	0.0014852	2.8282			galacturonic acid	1.2808	0.35703	0.090698	1.0424			malic acid	0.83886	-0.2535	0.37863	0.42179
	valine	0.47514	-1.0736	8.2754e-05	4.0822			beta-sitosterol	0.52951	-0.91727	0.019906	1.701			isoleucine	0.8232	-0.28069	0.10085	0.9963			myristic acid	1.2038	0.26755	0.37939	0.42091
	methionine	0.41111	-1.2824	0.0073003	2.1367			dihydrocholesterol	0.39741	-1.3313	0.018608	1.7303			histidine	0.58103	-0.78331	0.10201	0.99137			tagatose	0.61291	-0.70626	0.38319	0.41658
	proline	0.31464	-1.6682	0.003969	2.4013			proline	0.38996	-1.3586	0.0043454	2.362			1,5-anhydroglucitol	1.279	0.35499	0.1087	0.96376			pyrophosphate	0.75748	-0.40073	0.39385	0.40467
	tartaric acid	0.042447	-4.5582	0.0055792	2.2534			glucose-6-phosphate	0.3067	-1.7051	0.001321	2.8791			2-ketoisocaproic acid	0.47429	-1.0762	0.11518	0.93863			stearic acid	0.86047	-0.2168	0.39715	0.40105
	3-phosphoglycerate	2.8348	1.5033	0.051594	1.2874			p-tolyl glucuronide	0.21552	-2.2141	0.0050336	2.2981			leucine	0.81593	-0.29348	0.11582	0.93621			ribonic acid	1.1552	0.20817	0.40275	0.39497
	sucrose	0.2809	-1.8319	0.051953	1.2844			tartaric acid	0.040616	-4.6218	0.0028239	2.5491			hexose-6-phosphate	3.0409	1.6045	0.12003	0.92071			arabitol	0.82044	-0.28553	0.40708	0.39032
	citric acid	1.3003	0.37888	0.052231	1.2821			lyxitol	1.3996	0.48502	0.058589	1.2322			ribose	2.8822	1.5272	0.12139	0.9158			glutamine	1.1999	0.26291	0.41359	0.38343
	histidine	0.56516	-0.82328	0.052756	1.2777			histidine	0.63249	-0.66088	0.059158	1.228			mannose	1.8404	0.87998	0.12245	0.91205			allantoic acid	1.3041	0.38306	0.41431	0.38267
	allantoic acid	1.9635	0.97345	0.055697	1.2542			alpha-ketoglutarate	1.6584	0.72978	0.059673	1.2242			N-acetyl-D-tryptophan	1.2034	0.26717	0.12479	0.90383			alpha-ketoglutarate	0.81661	-0.29228	0.42588	0.37072
	2-ketobutyric acid	1.3546	0.43786	0.056135	1.2508			parabanic acid NIST	1.2978	0.3761	0.060789	1.2162			dehydroascorbic acid	1.2796	0.35569	0.12592	0.8999			ribose	1.4913	0.5766	0.4269	0.36967
	linoleic acid	1.5159	0.60016	0.057706	1.2388			6-deoxyglucose	4.7884	2.2596	0.061239	1.213			cis-gondoic acid	1.2594	0.33272	0.12721	0.89548			butylamine	0.88538	-0.17564	0.43099	0.36554
	glutathione	1.3636	0.44741	0.060446	1.2186			galactonic acid	2.6905	1.4279	0.062993	1.2007			aminomalonate	1.2757	0.35131	0.12869	0.89044			methionine	0.85604	-0.22424	0.44027	0.35628
	isothreonic acid	1.2275	0.29567	0.062145	1.2066			glycerol-3-galactoside	0.44269	-1.1756	0.066046	1.1802			N-acetylglutamate	1.2533	0.32569	0.13008	0.88577			ornithine 3TMS	1.3847	0.46953	0.44482	0.35182
	homoserine	0.80284	-0.31682	0.064656	1.1894			leucine	0.79832	-0.32497	0.068247	1.1659			glucose-6-phosphate	1.7341	0.79416	0.13082	0.88333			inosine 5'-monophosphate	0.66916	-0.57957	0.45101	0.34582
	saccharic acid	1.3337	0.41544	0.070653	1.1509			2-hydroxyhexanoic acid	1.2486	0.32028	0.072473	1.1398			fructose-6-phosphate	1.3279	0.40916	0.14073	0.85163			saccharic acid	0.92897	-0.10629	0.46702	0.33066
	dehydroascorbic acid	1.2871	0.36407	0.072135	1.1419			glutamic acid	1.4799	0.56553	0.072925	1.1371			nicotinamide	1.1893	0.25009	0.14636	0.83459			glycerol-alpha-phosphate	1.1252	0.17017	0.46791	0.32984
	xylonolactone NIST	0.64891	-0.62392	0.073335	1.1347			xylonolactone NIST	0.675	-0.56704	0.073342	1.1346			lyxitol	2.0594	1.0422	0.15019	0.82335			glutamic acid	1.2425	0.31327	0.47341	0.32476
	gluconic acid	1.4216	0.50751	0.074169	1.1298			UDP-glucuronic acid	2.5777	1.3661	0.073792	1.132			guanine	2.8292	1.5004	0.15387	0.81283			hydroxycarbamate NIST	0.82179	-0.28316	0.47786	0.3207
	inosine	2.417	1.2732	0.075514	1.122			inositol-4-monophosphate	0.66712	-0.58397	0.075094	1.1244			4-hydroxyphenylacetic acid	1.421	0.50694	0.15805	0.80121			arachidic acid	0.81531	-0.29457	0.47961	0.31911
	glycerol-3-galactoside	0.41648	-1.2637	0.076549	1.1161			ribose-5-phosphate	2.0687	1.0487	0.077321	1.1117			oleic acid	1.4376	0.5237	0.16233	0.78959			tyrosine	0.88626	-0.17419	0.47981	0.31893
	guanosine	1.4381	0.52413	0.077541	1.1105			isothreonic acid	1.233	0.30212	0.08887	1.0512			adenosine-5-monophosphate	0.087608	-3.5128	0.16492	0.78272			2,3-dihydroxybutanoic acid NIST	0.86557	-0.20828	0.48085	0.31799
	uric acid	1.1765	0.23448	0.084757	1.0718			butylamine	1.2298	0.29846	0.092384	1.0344			oleamide NIST	1.336	0.41791	0.16647	0.77867			3-phosphoglycerate	1.3282	0.40943	0.48212	0.31684
	aconitic acid	1.2456	0.31689	0.094802	1.0232			hexuronic acid	1.2221	0.28932	0.09568	1.0192			glycerol	1.2289	0.29733	0.16812	0.77438			2-ketobutyric acid	0.91418	-0.12946	0.48306	0.316
	1,5-anhydroglucitol	1.2448	0.31595	0.099259	1.0032			arabitol	1.321	0.40161	0.096378	1.016			uridine	1.7863	0.83701	0.17073	0.76769			pseudo uridine	0.84221	-0.24774	0.48657	0.31285
	taurine	1.546	0.62858	0.10424	0.98196			heptadecanoic acid	1.5729	0.65342	0.09647	1.0156			myo-inositol	1.2888	0.36599	0.17252	0.76317			phenylalanine	0.93422	-0.098173	0.48999	0.30981
	parabanic acid NIST	1.2475	0.31908	0.11954	0.9225			dehydroascorbic acid	1.3309	0.41241	0.097973	1.0089			asparagine	0.68173	-0.55274	0.17346	0.76079			trans-4-hydroxy-L-proline	1.0935	0.12901	0.49552	0.30494
	methionine sulfoxide	1.4196	0.50547	0.12827	0.89188			methionine	0.69313	-0.52879	0.1069	0.97101			9-myristoleate	1.7376	0.79711	0.17468	0.75776			levoglucosan	0.89463	-0.16064	0.51232	0.29046
	cholesterol	1.2324	0.3015	0.13991	0.85414			homoserine	1.3245	0.40541	0.10848	0.96464			citrulline	0.537	-0.89701	0.1824	0.73897			3-hydroxybutyric acid	1.3074	0.38666	0.51523	0.288
	adipic acid	1.6586	0.73	0.15292	0.81552			fumaric acid	1.2438	0.31471	0.10976	0.95956			inosine 5'-monophosphate	0.40402	-1.3075	0.18377	0.73573			N-acetylaspartic acid	0.7444	-0.42585	0.51674	0.28673
	hydroxycarbamate NIST	0.65417	-0.61227	0.1532	0.81475			9-myristoleate	1.3363	0.41822	0.12013	0.92033			myristic acid	1.4301	0.51615	0.18804	0.72574			isocitric acid	0.8803	-0.18393	0.51833	0.28539
	n-acetyl-d-hexosamine	1.3099	0.3895	0.15787	0.8017			2,5-dihydroxypyrazine NIST	1.4484	0.53443	0.12884	0.88994			indole-3-acetate	1.2201	0.28699	0.19187	0.717			alpha-aminoadipic acid	0.92837	-0.10722	0.51909	0.28476
	tryptophan	1.1547	0.20752	0.17608	0.7543			glucose-1-phosphate	0.77724	-0.36356	0.13872	0.85787			hydroxycarbamate NIST	1.4492	0.53529	0.19434	0.71143			mannose	0.76544	-0.38564	0.5216	0.28266
	pseudo uridine	1.3288	0.41017	0.1802	0.74425			2-hydroxyvaleric acid	0.67025	-0.57723	0.14001	0.85383			pipecolinic acid	0.4293	-1.22	0.19456	0.71094			capric acid	0.88926	-0.16932	0.5254	0.27951
	lysine	0.61966	-0.69045	0.18048	0.74357			aminomalonate	1.2033	0.26701	0.14024	0.85312			butylamine	1.2579	0.33098	0.19677	0.70603			pyruvic acid	0.86271	-0.21306	0.53732	0.26976
	glycerol-alpha-phosphate	1.2676	0.34209	0.18445	0.73413			beta-alanine	1.217	0.28334	0.14238	0.84654			2-deoxytetronic acid	1.3025	0.38131	0.1988	0.70159			2-ketoisocaproic acid	0.76071	-0.39458	0.54071	0.26704
	inositol-4-monophosphate	1.2573	0.3303	0.1884	0.72493			ribonic acid	1.294	0.37181	0.1463	0.83475			glutathione	1.2651	0.33928	0.20444	0.68944			inosine	0.62741	-0.67252	0.54239	0.26569
	serine	0.89177	-0.16525	0.19162	0.71755			oxalic acid	1.2203	0.28727	0.14792	0.82998			arachidonic acid	1.2811	0.35742	0.20523	0.68776			squalene	1.477	0.56271	0.54399	0.26441
	N-acetylglutamate	1.3633	0.44706	0.19253	0.7155			ribose	1.895	0.92218	0.15683	0.80456			uracil	1.2596	0.33296	0.2078	0.68236			isomaltose	1.1507	0.20247	0.54954	0.26
	succinic acid	0.78974	-0.34056	0.19601	0.70773			hypoxanthine	2.2873	1.1936	0.15744	0.8029			heptadecanoic acid	1.4482	0.53423	0.21374	0.67011			threonic acid	0.91863	-0.12244	0.55446	0.25613
	inosine 5'-monophosphate	1.7531	0.80988	0.19732	0.70483			cysteine	1.498	0.58302	0.15776	0.80201			xylonolactone NIST	0.64477	-0.63314	0.21721	0.66312			2,5-dihydroxypyrazine NIST	1.2102	0.2752	0.56529	0.24773
	benzoic acid	1.2153	0.28132	0.20037	0.69817			1,5-anhydroglucitol	1.2687	0.34338	0.15901	0.79857			tartaric acid	0.45552	-1.1344	0.22343	0.65086			linoleic acid	0.87669	-0.18986	0.56926	0.24469
	ethanolamine	1.2259	0.29382	0.20071	0.69743			capric acid	1.1935	0.25517	0.16379	0.78572			lactic acid	1.2136	0.27926	0.22877	0.64061			pipecolinic acid	0.75014	-0.41477	0.57759	0.23838
	glutamic acid	1.2963	0.37441	0.20093	0.69695			benzoic acid	1.1827	0.24204	0.16642	0.7788			itaconic acid	1.187	0.24736	0.22967	0.63889			tryptophan	1.0683	0.095322	0.5783	0.23785
	myristic acid	1.265	0.33917	0.21252	0.67261			arabinose	1.9555	0.96753	0.16855	0.77328			6-deoxyglucose	1.2475	0.319	0.23111	0.63618			itaconic acid	0.92161	-0.11777	0.58524	0.23266
	putrescine	1.2566	0.32953	0.22502	0.64778			tyrosine	0.83412	-0.26167	0.18575	0.73107			xylitol	1.3606	0.44427	0.23383	0.6311			glycyl proline	1.6458	0.71881	0.59505	0.22545
	2-ketoisocaproic acid	0.57204	-0.8058	0.22629	0.64533			xanthine	2.2148	1.1472	0.19285	0.71479			glycine	1.262	0.33568	0.23512	0.62872			parabanic acid NIST	0.89279	-0.16361	0.60145	0.2208
	heptadecanoic acid	1.409	0.49467	0.22778	0.64249			4-hydroxyphenylacetic acid	0.76012	-0.3957	0.1957	0.70841			gluconic acid	1.2815	0.35782	0.24067	0.61858			maltose 1	0.89409	-0.1615	0.60621	0.21738
	glucose-6-phosphate	0.67107	-0.57546	0.22942	0.63937			lysine	0.68497	-0.54588	0.2142	0.66919			p-tolyl glucuronide	0.60156	-0.73321	0.25101	0.60031			sorbitol	0.83633	-0.25786	0.60845	0.21578
	trans-4-hydroxy-L-proline	0.83956	-0.25229	0.2323	0.63395			serine	0.92719	-0.10906	0.21903	0.6595			alpha-aminoadipic acid	0.84357	-0.24541	0.25407	0.59504			galacturonic acid	0.92127	-0.11831	0.61016	0.21456
	palmitic acid	1.2241	0.29171	0.24012	0.61957			ribitol	1.1314	0.17809	0.24543	0.61007			adenosine	0.47598	-1.071	0.28185	0.54999			lyxitol	1.1347	0.18229	0.6129	0.21261
	isohexonic acid	1.2554	0.32813	0.24092	0.61814			galacturonic acid	1.1577	0.21131	0.25457	0.59419			glutaric acid	1.294	0.37186	0.29673	0.52764			isothreonic acid	0.93631	-0.094948	0.61501	0.21112
	glycine	1.2637	0.3377	0.2442	0.61226			tocopherol alpha-	0.75787	-0.39998	0.25621	0.5914			allantoic acid	1.2056	0.2698	0.30003	0.52283			nicotinamide	0.93603	-0.095376	0.6153	0.21091
	2,5-dihydroxypyrazine NIST	1.3221	0.40279	0.25337	0.59624			asparagine	0.79103	-0.33819	0.27243	0.56474			1-monoolein	1.2895	0.36685	0.31334	0.50398			sucrose	0.77958	-0.35923	0.61623	0.21026
	phosphoethanolamine	1.4717	0.55751	0.25343	0.59614			methanolphosphate	0.62191	-0.68522	0.27647	0.55835			hexitol	1.1416	0.19111	0.32564	0.48727			adenosine	0.756	-0.40353	0.61629	0.21022
	xylitol	1.327	0.40821	0.25764	0.58899			hydroxylamine	1.2695	0.34429	0.28054	0.55201			2,3-dihydroxybutanoic acid NIST	1.2501	0.32202	0.3297	0.48188			urocanic acid	0.90141	-0.14974	0.61725	0.20954
	galacturonic acid	1.1617	0.21625	0.25846	0.5876			2-monoolein	0.8174	-0.29089	0.28181	0.55005			thymine	1.2148	0.28073	0.33104	0.48013			thymine	1.1013	0.13924	0.62319	0.20538
	1-monopalmitin	1.7037	0.76866	0.26105	0.58327			pyrophosphate	0.77333	-0.37084	0.28705	0.54205			squalene	2.6366	1.3987	0.34146	0.46666			hydroxylamine	0.87588	-0.19119	0.62555	0.20374
	beta-alanine	0.84902	-0.23613	0.27283	0.56411			pyruvic acid	1.2057	0.26982	0.29905	0.52426			cellobiose	1.1497	0.20125	0.34568	0.46132			UDP-N-acetylglucosamine	0.88983	-0.1684	0.63051	0.20031
	hexose-6-phosphate	0.85914	-0.21903	0.27568	0.5596			N-acetyl-D-tryptophan	0.8797	-0.18492	0.30134	0.52094			1-monopalmitin	1.2391	0.30929	0.34886	0.45734			leucine	1.0541	0.076042	0.63481	0.19736
	1-monostearin	1.4458	0.53189	0.2782	0.55565			arachidonic acid	0.87251	-0.19676	0.30431	0.51669			inositol-4-monophosphate	0.81027	-0.30352	0.38696	0.41233			threonine	1.0723	0.10072	0.63548	0.1969
	xylonic acid isomer	1.1764	0.23433	0.28294	0.54831			ascorbic acid	1.1388	0.18753	0.30961	0.50919			glycerol-3-galactoside	0.64259	-0.63803	0.39517	0.40322			asparagine	1.1008	0.13852	0.63723	0.1957
	uracil	0.81434	-0.29629	0.28401	0.54666			glycine	1.1398	0.1888	0.32139	0.49297			levoglucosan	0.89004	-0.16806	0.39675	0.40148			N-acetylmannosamine	1.0535	0.075147	0.64636	0.18953
	pipecolinic acid	0.62093	-0.68749	0.28791	0.54075			levoglucosan	0.82814	-0.27206	0.33006	0.4814			palmitic acid	1.1685	0.22471	0.40128	0.39655			indole-3-lactate	1.0824	0.11419	0.6521	0.18569
	arachidonic acid	1.1725	0.22954	0.28883	0.53935			linoleic acid	1.2908	0.3683	0.33998	0.46855			phosphate	1.1681	0.22411	0.42843	0.36812			ascorbic acid	0.93212	-0.10141	0.65725	0.18227
	cellobiose	1.2059	0.27005	0.29071	0.53654			adipic acid	1.1515	0.20356	0.3419	0.46611			palatinitol	0.5883	-0.76539	0.44283	0.35376			inositol-4-monophosphate	0.8632	-0.21224	0.66995	0.17396
	hexuronic acid	1.1601	0.21426	0.29326	0.53274			indole-3-acetate	0.84781	-0.23819	0.35176	0.45376			2-monoolein	0.84746	-0.23879	0.45232	0.34455			adipic acid	0.93568	-0.095919	0.6818	0.16635
	fructose-6-phosphate	0.84069	-0.25035	0.30569	0.51472			malic acid	1.1709	0.22763	0.35934	0.4445			glycyl proline	0.48169	-1.0538	0.45414	0.34281			indoxyl sulfate	1.0789	0.10956	0.68633	0.16347
	behenic acid	1.849	0.88678	0.31051	0.50792			3-phosphoglycerate	1.4881	0.57346	0.36581	0.43674			glyceric acid	1.1188	0.16197	0.45533	0.34168			N-acetylglutamate	1.0461	0.065074	0.68662	0.16329
	hydroxylamine	0.74555	-0.42363	0.31148	0.50657			glutaric acid	1.185	0.2449	0.36585	0.4367			indole-3-lactate	1.1331	0.18021	0.46296	0.33446			glucose-1-phosphate	0.94134	-0.087211	0.68894	0.16182
	adenosine	1.5961	0.67453	0.31335	0.50398			palmitoleic acid	1.2162	0.28236	0.37423	0.42686			UDP-glucuronic acid	0.88431	-0.17738	0.46486	0.33267			glucose	0.94054	-0.088444	0.69472	0.15819
	6-deoxyglucose	2.5293	1.3387	0.31718	0.4987			tryptophan	1.0878	0.12139	0.37557	0.42531			parabanic acid NIST	1.1328	0.17985	0.46583	0.33177			histidine	1.0977	0.13446	0.7056	0.15144
	asparagine	0.77041	-0.37631	0.31818	0.49732			palatinitol	1.7683	0.82237	0.38028	0.4199			malic acid	0.83014	-0.26858	0.47665	0.3218			hypoxanthine	1.2315	0.30039	0.70576	0.15135
	arabinose	1.7103	0.77429	0.31892	0.49632			behenic acid	0.9014	-0.14976	0.39312	0.40548			UDP-N-acetylglucosamine	1.1786	0.23706	0.48383	0.31531			maleimide	1.1769	0.23497	0.71022	0.1486
	glucose	1.1473	0.19827	0.32086	0.49369			phosphoenolpyruvate	1.1991	0.26201	0.39934	0.39866			glucose-1-phosphate	1.1151	0.15711	0.49253	0.30757			oleic acid	1.0851	0.11778	0.71541	0.14545
	lactitol	1.1463	0.19702	0.35678	0.4476			glucose	1.1093	0.1496	0.41555	0.38137			hydroxylamine	1.2274	0.29557	0.50019	0.30086			taurine	0.88128	-0.18233	0.71552	0.14538
	phenylalanine	0.93955	-0.089951	0.36112	0.44235			n-acetyl-d-hexosamine	1.1858	0.24587	0.4249	0.37171			glycerol-alpha-phosphate	1.1279	0.17364	0.50288	0.29854			N-acetylglycine NIST	1.0613	0.085864	0.71827	0.14371
	capric acid	1.1466	0.19735	0.36152	0.44187			maltose 1	0.88085	-0.18303	0.43969	0.35685			fumaric acid	0.86173	-0.21469	0.50558	0.29621			ribitol	1.0639	0.089347	0.72191	0.14152
	UDP-N-acetylglucosamine	1.1678	0.22383	0.38573	0.41372			pelargonic acid	1.2392	0.30942	0.44752	0.34918			5'-deoxy-5'-methylthioadenosine	1.1776	0.2358	0.50679	0.29517			2-aminobutyric acid	0.90774	-0.13964	0.72563	0.13929
	hydroquinone	1.1859	0.24592	0.40614	0.39132			5'-deoxy-5'-methylthioadenosine	0.8029	-0.3167	0.4761	0.32231			stearic acid	1.1139	0.15566	0.50766	0.29442			xylitol	0.91614	-0.12636	0.72718	0.13836
	octadecanol	0.66766	-0.58281	0.41661	0.38027			taurine	1.1551	0.20796	0.49829	0.30251			octadecanol	1.3998	0.48526	0.50955	0.29281			isoleucine	0.957	-0.063407	0.72806	0.13783
	aminomalonate	1.0993	0.13655	0.41747	0.37938			cis-gondoic acid	1.2136	0.27932	0.50802	0.29412			isothreonic acid	1.0997	0.13707	0.51318	0.28973			hexuronic acid	0.95137	-0.071928	0.73691	0.13258
	indole-3-acetate	0.8657	-0.20806	0.43432	0.36219			hydroxycarbamate NIST	1.2296	0.2982	0.51283	0.29002			2,5-dihydroxypyrazine NIST	1.1856	0.24561	0.51848	0.28527			n-acetyl-d-hexosamine	1.0718	0.099996	0.75069	0.12454
	arachidic acid	1.7126	0.77615	0.44336	0.35324			cholesterol	0.91509	-0.12801	0.52	0.284			1-monostearin	1.1439	0.19393	0.53429	0.27222			valine	1.0552	0.077562	0.75089	0.12443
	alpha-ketoglutarate	1.2542	0.32675	0.44571	0.35094			alpha-aminoadipic acid	0.91864	-0.12243	0.52391	0.28075			aspartic acid	0.7135	-0.48701	0.56332	0.24924			isohexonic acid	1.0499	0.070206	0.75325	0.12306
	ascorbic acid	1.1153	0.1574	0.44716	0.34954			glycerol-alpha-phosphate	0.914	-0.12973	0.54097	0.26683			xylonic acid isomer	1.1195	0.16289	0.56603	0.24716			linolenic acid	0.90227	-0.14837	0.76062	0.11883
	2-hydroxyvaleric acid	1.1544	0.20713	0.44721	0.34949			squalene	1.3933	0.47849	0.54167	0.26627			cystine	0.87213	-0.19739	0.57313	0.24174			xylonic acid isomer	1.0554	0.077816	0.76534	0.11615
	tagatose	0.72544	-0.46307	0.45002	0.34677			fructose	0.80518	-0.31262	0.54231	0.26575			beta-sitosterol	0.85973	-0.21804	0.57317	0.24172			2-monoolein	0.93883	-0.091059	0.76688	0.11527
	ribose	1.5121	0.59656	0.45658	0.34048			maleimide	1.2586	0.33178	0.54519	0.26345			putrescine	1.1589	0.2127	0.57957	0.23689			hydroquinone	0.93895	-0.090885	0.77072	0.11311
	fructose	0.73227	-0.44955	0.4592	0.338			lactic acid	1.0713	0.099311	0.55877	0.25277			linoleic acid	0.88452	-0.17704	0.58001	0.23657			aspartic acid	1.1991	0.26201	0.77621	0.11002
	cystine	0.90322	-0.14685	0.50846	0.29375			cytidine-5-monophosphate	1.1732	0.23041	0.57569	0.23981			homoserine	0.9366	-0.0945	0.58298	0.23434			ethanolamine	0.96151	-0.05663	0.78429	0.10552
	malic acid	1.116	0.15831	0.51372	0.28927			phosphate	0.93262	-0.10063	0.59188	0.22777			3,6-anhydro-D-galactose	0.84032	-0.25099	0.58302	0.23432			heptadecanoic acid	1.0945	0.13022	0.78439	0.10547
	phosphate	1.111	0.15186	0.53996	0.26764			5-methoxytryptamine	1.2029	0.26647	0.60505	0.21821			N-acetylglycine NIST	0.93726	-0.093486	0.5971	0.22395			beta-alanine	0.95658	-0.064038	0.78605	0.10455
	arabitol	0.89604	-0.15837	0.5448	0.26376			citrulline	1.1993	0.26214	0.60999	0.21468			2-hydroxyvaleric acid	1.1283	0.17412	0.60225	0.22022			2-deoxytetronic acid	0.95279	-0.069766	0.7947	0.099798
	lactic acid	1.0675	0.094175	0.55427	0.25628			beta-glycerolphosphate	0.92625	-0.11053	0.63277	0.19875			urocanic acid	1.1203	0.16393	0.6156	0.2107			lysine	1.0785	0.10902	0.79539	0.099422
	sorbitol	0.80579	-0.31152	0.56424	0.24853			aconitic acid	1.071	0.09902	0.64665	0.18933			glutamine	0.9404	-0.088655	0.61916	0.20819			lactitol	0.94801	-0.07703	0.79627	0.098938
	squalene	0.67784	-0.56098	0.56586	0.24729			ornithine 3TMS	1.117	0.15961	0.64884	0.18786			xanthine	1.4684	0.55426	0.62152	0.20655			UDP-glucuronic acid	0.95878	-0.060733	0.79687	0.098611
	pyrophosphate	0.86124	-0.21552	0.566	0.24718			tagatose	0.85163	-0.2317	0.64896	0.18778			fructose	0.80843	-0.3068	0.63475	0.1974			xanthine	1.1761	0.23397	0.8075	0.09286
	hexitol	1.2002	0.26331	0.56723	0.24624			aspartic acid	1.218	0.28455	0.65216	0.18564			isomaltose	0.90106	-0.15031	0.64149	0.19281			glycerol-3-galactoside	0.8793	-0.18557	0.80913	0.091983
	cytidine-5-monophosphate	0.78609	-0.34724	0.57059	0.24367			urocanic acid	1.1259	0.17107	0.6754	0.17044			hypoxanthine	1.3362	0.41818	0.64382	0.19124			dehydroascorbic acid	0.96557	-0.05055	0.82364	0.084263
	beta-glycerolphosphate	1.1039	0.14263	0.5997	0.22206			indole-3-lactate	1.0773	0.10744	0.68531	0.16411			tagatose	0.81545	-0.29433	0.64634	0.18954			ethanol phosphate NIST	0.96273	-0.054796	0.82537	0.083352
	ornithine 3TMS	1.1554	0.20844	0.62677	0.20289			2-ketoisocaproic acid	0.88004	-0.18436	0.68857	0.16205			ribitol	1.0649	0.090698	0.65004	0.18706			tocopherol alpha-	0.95051	-0.073225	0.83055	0.080634
	adenosine-5-monophosphate	1.2963	0.37436	0.63109	0.19991			isomaltose	0.92163	-0.11774	0.69908	0.15547			pyruvic acid	1.1087	0.14888	0.65459	0.18403			tartaric acid	0.91012	-0.13587	0.83577	0.077912
	3,6-anhydro-D-galactose	0.85485	-0.22626	0.63198	0.1993			2-hydroxyglutaric acid	1.0506	0.071235	0.70279	0.15318			sucrose	0.81057	-0.30299	0.671	0.17328			xylonolactone NIST	1.0484	0.068256	0.84593	0.072668
	cis-gondoic acid	1.1158	0.15814	0.6515	0.18608			methionine sulfoxide	0.93836	-0.091787	0.72079	0.14219			hydroquinone	1.1031	0.14153	0.67273	0.17216			pelargonic acid	0.95409	-0.067804	0.85282	0.069144
	ribitol	1.049	0.06908	0.65648	0.18278			inosine	1.2057	0.2699	0.72216	0.14136			phosphoethanolamine	1.1333	0.1805	0.69169	0.16009			2-hydroxybutanoic acid	1.0819	0.11355	0.8544	0.068339
	N-acetylaspartic acid	1.2721	0.3472	0.66183	0.17925			N-acetylaspartic acid	0.87131	-0.19875	0.72435	0.14005			ornithine 3TMS	0.89968	-0.15252	0.70059	0.15453			octadecanol	0.8995	-0.15281	0.8587	0.066158
	glycyl proline	1.3182	0.39855	0.69294	0.1593			1-monoolein	0.92237	-0.11659	0.72892	0.13732			taurine	0.89558	-0.15911	0.7006	0.15453			cholesterol	1.0285	0.040587	0.85894	0.066039
	dihydrocholesterol	1.1108	0.15164	0.69398	0.15866			sucrose	1.2753	0.35086	0.73245	0.13522			capric acid	1.0752	0.1046	0.70351	0.15273			beta-glycerolphosphate	0.9711	-0.042316	0.86451	0.063232
	butylamine	1.0591	0.082843	0.70882	0.14947			glutamine	0.97616	-0.034816	0.75221	0.12366			citric acid	0.92981	-0.10499	0.70408	0.15238			alanine	1.0246	0.03507	0.87174	0.059612
	lyxitol	1.078	0.10842	0.72903	0.13725			fructose-6-phosphate	1.0452	0.063726	0.75502	0.12204			tryptophan	1.0428	0.060528	0.70869	0.14954			glycerol	0.97765	-0.032616	0.87319	0.058892
	aspartic acid	1.1722	0.22918	0.74302	0.129			3,6-anhydro-D-galactose	1.0702	0.097814	0.78009	0.10786			pyrophosphate	1.1172	0.15988	0.70905	0.14932			palmitic acid	0.97365	-0.038527	0.87947	0.055779
	p-tolyl glucuronide	1.0996	0.13702	0.7472	0.12656			myristic acid	0.9533	-0.069	0.7853	0.10497			5-methoxytryptamine	0.82988	-0.26903	0.71739	0.14425			phosphoethanolamine	1.0531	0.074686	0.88113	0.054959
	stearic acid	0.95045	-0.073313	0.74976	0.12508			UDP-N-acetylglucosamine	1.0523	0.073605	0.78846	0.10322			cysteine	0.88644	-0.1739	0.73287	0.13497			2-hydroxyhexanoic acid	1.0202	0.028833	0.8856	0.05276
	5'-deoxy-5'-methylthioadenosine	0.91171	-0.13335	0.75894	0.11979			palmitic acid	0.96472	-0.051812	0.79352	0.10044			dihydrocholesterol	1.115	0.15705	0.7568	0.12102			1,5-anhydroglucitol	1.0216	0.030807	0.88907	0.051066
	maleimide	1.0986	0.13564	0.7612	0.1185			uridine	1.1039	0.14254	0.79816	0.097912			creatinine	1.0645	0.090208	0.76959	0.11374			2-hydroxyglutaric acid	0.99165	-0.012104	0.89472	0.048313
	isocitric acid	1.0524	0.073742	0.77487	0.11077			1-monopalmitin	0.94701	-0.078551	0.80779	0.0927			N-acetylaspartic acid	0.89291	-0.16342	0.77971	0.10807			behenic acid	1.0248	0.035384	0.90029	0.045619
	pelargonic acid	1.0768	0.10673	0.77567	0.11032			stearic acid	0.96735	-0.047883	0.81021	0.091403			aconitic acid	0.96238	-0.055317	0.78708	0.10398			palatinitol	1.0931	0.12843	0.9028	0.044411
	phosphoenolpyruvate	1.0708	0.098725	0.78409	0.10563			phenylalanine	0.97918	-0.030356	0.81404	0.089353			methanolphosphate	1.1085	0.1486	0.81509	0.088796			3,6-anhydro-D-galactose	1.0386	0.054616	0.90315	0.04424
	1-monoolein	1.0669	0.093426	0.7909	0.10188			uracil	1.0314	0.044618	0.82733	0.082321			isocitric acid	0.95536	-0.065878	0.82255	0.084839			myo-inositol	0.97629	-0.034624	0.91002	0.04095
	glutaric acid	1.0681	0.095066	0.79512	0.099569			adenosine-5-monophosphate	0.87245	-0.19686	0.82735	0.08231			urea	1.0323	0.045845	0.83445	0.078598			gluconic acid	1.0201	0.02866	0.91345	0.039313
	uridine	0.90839	-0.13861	0.80522	0.094086			pantothenic acid	1.0423	0.059809	0.83362	0.079029			inosine	0.84961	-0.23512	0.83811	0.076699			phosphoenolpyruvate	1.0223	0.031839	0.91545	0.038366
	fumaric acid	1.0404	0.057072	0.83395	0.078861			N-acetylmannosamine	0.97316	-0.039247	0.83474	0.078447			pelargonic acid	1.0483	0.067991	0.84097	0.075218			oxoproline	0.9865	-0.019607	0.91879	0.036785
	N-acetylmannosamine	0.96002	-0.058865	0.83471	0.078463			pipecolinic acid	1.0859	0.11889	0.8671	0.061929			phosphoenolpyruvate	1.0372	0.052696	0.86017	0.065415			methanolphosphate	0.95746	-0.062713	0.92495	0.033883
	5-methoxytryptamine	1.0703	0.097972	0.85114	0.069998			succinic acid	0.97747	-0.032881	0.88674	0.052204			3-phosphoglycerate	1.0745	0.1037	0.86917	0.060896			glutaric acid	1.0254	0.036231	0.93229	0.030449
	pyruvic acid	1.0431	0.060897	0.85503	0.068018			1-monostearin	0.97558	-0.035662	0.91309	0.039488			n-acetyl-d-hexosamine	1.0425	0.059998	0.88476	0.053173			aminomalonate	1.0129	0.018525	0.93565	0.028885
	isomaltose	1.035	0.049638	0.87882	0.056099			glycyl proline	1.073	0.10163	0.91734	0.037472			beta-alanine	1.0236	0.03361	0.88926	0.050972			cysteine	0.97361	-0.038584	0.9395	0.027105
	2-monoolein	0.97469	-0.036988	0.8836	0.053744			urea	1.0135	0.019359	0.9195	0.036447			beta-glycerolphosphate	1.0252	0.035907	0.88926	0.050969			citrulline	0.97313	-0.039303	0.94175	0.026065
	glucose-1-phosphate	0.97722	-0.033242	0.90769	0.042064			xylonic acid isomer	0.98489	-0.021959	0.9197	0.036352			succinic acid	0.97008	-0.043829	0.89065	0.050294			cytidine-5-monophosphate	0.97783	-0.03235	0.95201	0.02136
	citrulline	0.96123	-0.057041	0.90806	0.041883			hexose-6-phosphate	1.012	0.017224	0.92578	0.033492			maleimide	0.95479	-0.06674	0.89345	0.048931			proline	0.9849	-0.021953	0.95922	0.018084
	maltose 1	1.0094	0.013502	0.94997	0.02229			arachidic acid	1.0161	0.023005	0.93252	0.030341			cytidine-5-monophosphate	1.0422	0.059596	0.93381	0.029741			fucose	1.0099	0.014277	0.96105	0.017255
	urea	0.99243	-0.010964	0.95604	0.019526			inosine 5'-monophosphate	1.0291	0.041351	0.94415	0.024957			arachidic acid	1.0125	0.017897	0.96167	0.016975			xylose	1.008	0.011478	0.96555	0.015225
	levoglucosan	0.99267	-0.010615	0.96219	0.016741			octadecanol	1.0262	0.037254	0.94706	0.02362			maltose 1	0.99157	-0.012219	0.96375	0.016036			4-hydroxyphenylacetic acid	0.99038	-0.01395	0.97261	0.012062
	palatinitol	1.0176	0.025167	0.97518	0.010915			hydroquinone	0.99086	-0.01324	0.95626	0.019423			serine	1.0028	0.0040442	0.97807	0.0096288			benzoic acid	0.99511	-0.007066	0.9768	0.010197
	N-acetylglycine NIST	0.99962	-0.00054706	0.99806	0.00084539			adenosine	1.0159	0.022764	0.96737	0.014406			behenic acid	0.99677	-0.0046686	0.98299	0.0074531			glycine	0.99666	-0.00482	0.9845	0.0067826
	cysteine	0.99979	-0.00029877	0.99952	0.00020737			cellobiose	1.002	0.0028758	0.98744	0.0054885			phenylalanine	1.0011	0.001598	0.98784	0.0053127			creatinine	0.99601	-0.0057674	0.98498	0.0065736
	methanolphosphate	1	3.3602e-05	0.99995	2.0046e-05			putrescine	1.0004	0.00064363	0.99847	0.00066634			glutamic acid	0.99682	-0.0046012	0.98799	0.0052493			glutathione	1.0004	0.00057421	0.9982	0.00078051

## Sheet: Figure 6
	Panel A - LCC/SD (liver)							Panel B - FMD/SD (liver)							Panel E - LCC-RF/SD (liver)							Panel F - FMD-RF/SD (liver)
	Metabolite	FC	log2(FC)	raw.pval	-LOG10(p)			Metabolite	FC	log2(FC)	raw.pval	-LOG10(p)			Metabolite	FC	log2(FC)	raw.pval	-LOG10(p)			Metabolite	FC	log2(FC)	raw.pval	-LOG10(p)
	3-hydroxybutyric acid	4.8593	2.2808	1.8175e-06	5.7405			conduritol-beta-expoxide	12.539	3.6483	7.1057e-05	4.1484			citric acid	3.872	1.9531	0.03432	1.4645			conduritol-beta-expoxide	4.2178	2.0765	0.00017889	3.7474
	inosine 5'-monophosphate	3.4229	1.7752	0.00016841	3.7736			3-hydroxybutyric acid	4.7808	2.2573	2.8145e-07	6.5506			2-aminobutyric acid	2.8388	1.5053	0.016331	1.787			citric acid	2.953	1.5622	0.012183	1.9142
	oleic acid	3.31	1.7268	0.03524	1.453			squalene	3.0341	1.6013	0.0027063	2.5676			3-hydroxybutyric acid	2.251	1.1706	0.033931	1.4694			uracil	2.0898	1.0634	0.047562	1.3227
	squalene	2.8247	1.4981	0.00041994	3.3768			inosine 5'-monophosphate	2.7191	1.4431	0.0025274	2.5973			gluconic acid	2.1037	1.0729	0.024148	1.6171			glycyl proline	1.7892	0.8393	0.015848	1.8
	2-aminobutyric acid	2.5111	1.3283	0.0030643	2.5137			myo-inositol	2.5972	1.377	4.9956e-06	5.3014			galactonic acid	1.9871	0.99064	0.03577	1.4465			asparagine	0.79513	-0.33073	0.024777	1.6059
	maleimide	2.1057	1.0743	0.018593	1.7306			ribose	2.5214	1.3342	0.041916	1.3776			guanosine	1.6629	0.73369	0.040942	1.3878			N-acetylmannosamine	0.60457	-0.72601	0.030347	1.5179
	uric acid	1.9926	0.99462	0.016229	1.7897			ethanolamine	2.3731	1.2468	0.0008044	3.0945			allantoic acid	1.5333	0.61667	0.045315	1.3438			raffinose	0.43026	-1.2167	0.047856	1.3201
	inosine	1.9342	0.95173	0.0050666	2.2953			UDP-glucuronic acid	2.3366	1.2244	0.0021141	2.6749			1-monostearin	1.5254	0.60923	0.015969	1.7967			p-tolyl glucuronide	0.41185	-1.2798	0.0070426	2.1523
	hypoxanthine	1.7972	0.84574	0.001456	2.8369			inosine	2.2456	1.1671	0.024759	1.6063			serine	1.2856	0.36242	0.013196	1.8796			cholesterol	1.1997	0.26265	0.04005	1.3974
	1-monostearin	1.6568	0.72842	0.007578	2.1204			guanosine	2.1709	1.1183	1.3995e-05	4.854			cholesterol	1.2816	0.35796	0.040622	1.3912			beta-alanine	0.73615	-0.44192	0.062546	1.2038
	linolenic acid	1.6446	0.71776	0.025662	1.5907			hypoxanthine	2.1566	1.1088	0.012097	1.9173			xylose	1.2485	0.32017	0.026018	1.5847			isocitric acid	1.7225	0.78453	0.072784	1.138
	guanosine	1.6055	0.68299	3.5986e-05	4.4439			arabinose	2.1335	1.0932	0.032437	1.489			behenic acid	0.77379	-0.36998	0.036373	1.4392			taurine	1.4088	0.49443	0.079748	1.0983
	UDP-glucuronic acid	1.569	0.64982	0.0056389	2.2488			isohexonic acid	2.0456	1.0325	0.0083753	2.077			2,5-dihydroxypyrazine NIST	0.71707	-0.47982	0.04312	1.3653			glycerol-alpha-phosphate	0.52158	-0.93904	0.082977	1.081
	xanthine	1.5617	0.64311	0.004926	2.3075			adenosine-5-monophosphate	2.0081	1.0059	0.021828	1.661			pipecolinic acid	0.71624	-0.48149	0.035163	1.4539			putrescine	1.4494	0.53545	0.084558	1.0728
	cholesterol	1.5093	0.59391	0.00047955	3.3192			beta-alanine	1.9414	0.95712	0.020671	1.6846			glucose-1-phosphate	0.66243	-0.59417	0.037848	1.422			pipecolinic acid	0.80798	-0.30761	0.085028	1.0704
	1-monopalmitin	1.4977	0.58275	0.045489	1.3421			glycyl proline	1.7761	0.82873	0.027831	1.5555			galacturonic acid	0.64486	-0.63293	0.022775	1.6425			lauric acid	0.84667	-0.24012	0.094771	1.0233
	cytidine-5-monophosphate	1.4568	0.54278	0.001485	2.8283			threonic acid	1.7757	0.82842	0.018671	1.7288			glutaric acid	0.62607	-0.6756	0.020951	1.6788			methionine	1.3019	0.38067	0.09564	1.0194
	myo-inositol	1.4348	0.52082	0.0026521	2.5764			adenosine	1.7708	0.82438	0.018405	1.7351			arabitol	0.56533	-0.82283	0.0035954	2.4443			beta-glycerolphosphate	0.68253	-0.55104	0.097825	1.0095
	phosphoethanolamine	1.417	0.50284	0.033806	1.471			xanthine	1.7329	0.79321	0.027658	1.5582			glutathione	0.49824	-1.0051	0.019838	1.7025			behenic acid	0.89346	-0.16252	0.10162	0.99302
	xanthosine	1.3561	0.43951	0.042269	1.374			allantoic acid	1.7319	0.79237	0.0086626	2.0624			glycerol-alpha-phosphate	0.41964	-1.2528	0.039498	1.4034			glutamine	0.80238	-0.31765	0.12405	0.9064
	xylose	1.2416	0.31215	0.039182	1.4069			inositol-4-monophosphate	1.7262	0.78763	0.032006	1.4948			alpha-aminoadipic acid	0.40883	-1.2904	0.02717	1.5659			inosine 5'-monophosphate	1.6372	0.7112	0.12634	0.89847
	oxoproline	0.83968	-0.25209	0.014398	1.8417			phosphoethanolamine	1.6737	0.74305	0.011932	1.9233			galactose-6-phosphate	0.35797	-1.4821	0.0019618	2.7073			cytidine-5-monophosphate	0.7854	-0.34851	0.1286	0.89075
	isoleucine	0.80454	-0.31376	0.028618	1.5434			phosphoenolpyruvate	1.6592	0.73045	0.016125	1.7925			glyceric acid	1.8223	0.86574	0.05449	1.2637			cis-gondoic acid	1.261	0.33458	0.14541	0.83741
	dehydroascorbic acid	0.78416	-0.35079	0.016299	1.7878			galacturonic acid	1.6227	0.69842	0.0034176	2.4663			oleic acid	4.4727	2.1612	0.055539	1.2554			thymine	1.8804	0.91107	0.14831	0.82883
	glycine	0.76121	-0.39362	0.02801	1.5527			N-acetylglycine NIST	1.6202	0.6962	0.0040134	2.3965			fucose	1.7277	0.78886	0.055888	1.2527			glucose-1-phosphate	1.205	0.26909	0.14945	0.8255
	aminomalonate	0.7482	-0.41851	0.049318	1.307			creatinine	1.5881	0.66729	0.0071533	2.1455			glucose-6-phosphate	0.57295	-0.80352	0.056672	1.2466			dehydroascorbic acid	0.87935	-0.18549	0.14986	0.82432
	isothreonic acid	0.74599	-0.42278	0.0080145	2.0961			itaconic acid	1.5836	0.6632	0.015699	1.8041			glutamic acid	1.3854	0.47027	0.07408	1.1303			pantothenic acid	0.84479	-0.24334	0.15793	0.80154
	2,5-dihydroxypyrazine NIST	0.74366	-0.42729	0.017732	1.7512			glutamine	1.5654	0.64653	0.020813	1.6817			ribonic acid	1.7066	0.77115	0.080818	1.0925			2-ketoisocaproic acid	0.71709	-0.47978	0.16492	0.78274
	pipecolinic acid	0.67757	-0.56155	0.010513	1.9783			gluconic acid	1.4947	0.57986	0.032034	1.4944			creatinine	0.73286	-0.44838	0.088602	1.0526			galactose-6-phosphate	0.74982	-0.41538	0.16502	0.78245
	fumaric acid	0.67364	-0.56995	0.028713	1.5419			serine	1.4937	0.57892	0.00025961	3.5857			p-tolyl glucuronide	0.65702	-0.60598	0.088718	1.052			hydroxylamine	1.8735	0.90574	0.16591	0.78012
	glucose-1-phosphate	0.67154	-0.57444	0.0054169	2.2663			5'-deoxy-5'-methylthioadenosine	1.4706	0.55643	0.039416	1.4043			2-hydroxyglutaric acid	0.81019	-0.30366	0.090915	1.0414			uridine	0.56484	-0.82408	0.16611	0.7796
	UDP-N-acetylglucosamine	0.65546	-0.60942	0.010748	1.9687			hexuronic acid	1.3785	0.46307	0.034405	1.4634			hexose-6-phosphate	0.5581	-0.84141	0.092856	1.0322			tyrosine	0.74804	-0.41881	0.16636	0.77894
	citrulline	0.63685	-0.65097	0.033439	1.4758			phenylalanine	1.2714	0.34646	0.024339	1.6137			cis-gondoic acid	1.7227	0.78465	0.09679	1.0142			cholesterone	0.31061	-1.6868	0.16857	0.77322
	glutaric acid	0.60931	-0.71476	0.00062741	3.2024			cholesterol	1.2565	0.32936	0.011592	1.9359			oxalic acid	1.7181	0.78084	0.097119	1.0127			glutaric acid	0.77831	-0.36159	0.16892	0.77232
	urea	0.59503	-0.74897	0.0005619	3.2503			maleimide	1.2374	0.30736	0.013873	1.8578			uracil	4.129	2.0458	0.099328	1.0029			2-hydroxyglutaric acid	0.83216	-0.26506	0.17181	0.76494
	N-acetylglutamate	0.55491	-0.84969	0.017205	1.7643			trans-4-hydroxy-L-proline	0.78775	-0.34418	0.0070405	2.1524			ethanolamine	1.4194	0.50526	0.10106	0.99543			glycolic acid	0.73934	-0.43568	0.17238	0.76352
	malic acid	0.55023	-0.86189	0.011839	1.9267			glycine	0.7792	-0.35993	0.02872	1.5418			urea	0.72567	-0.46262	0.10825	0.96558			pseudo uridine	4.6254	2.2096	0.17613	0.75416
	galactose-6-phosphate	0.54074	-0.88701	0.0025893	2.5868			dehydroascorbic acid	0.77365	-0.37025	0.010258	1.9889			xanthine	1.8698	0.90286	0.10913	0.96207			ribose-5-phosphate	0.67937	-0.55773	0.18026	0.74411
	taurine	0.53503	-0.90232	0.012427	1.9056			oxoproline	0.74513	-0.42444	0.0047679	2.3217			pantothenic acid	1.2949	0.37284	0.11178	0.95165			hydroxycarbamate NIST	1.8935	0.92107	0.18262	0.73846
	9-myristoleate	0.51618	-0.95405	0.040539	1.3921			dihydrocholesterol	0.74436	-0.42593	0.021986	1.6579			myristic acid	1.2715	0.34654	0.11269	0.94812			3-phosphoglycerate	1.3213	0.40197	0.19779	0.7038
	2-hydroxyglutaric acid	0.48314	-1.0495	4.2855e-07	6.368			arachidonic acid	0.69745	-0.51983	0.049286	1.3073			itaconic acid	1.7876	0.83804	0.11294	0.94714			glucose	0.82386	-0.27954	0.2013	0.69615
	arabitol	0.43655	-1.1958	1.5228e-05	4.8173			urea	0.58957	-0.76227	0.00067065	3.1735			beta-glycerolphosphate	0.65245	-0.61607	0.12262	0.91143			galacturonic acid	0.81096	-0.30229	0.21022	0.67732
	uridine	0.40528	-1.303	0.012989	1.8864			2-hydroxyglutaric acid	0.58759	-0.76712	4.3139e-05	4.3651			parabanic acid NIST	0.80619	-0.3108	0.12267	0.91125			isoleucine	0.85763	-0.22157	0.21336	0.6709
	glutathione	0.35201	-1.5063	0.00032448	3.4888			isothreonic acid	0.56422	-0.82566	0.00039183	3.4069			maleimide	1.41	0.49569	0.12331	0.90899			glycerol	0.79564	-0.32981	0.21619	0.66517
	tartaric acid	0.32322	-1.6294	0.0016332	2.787			galactose-6-phosphate	0.54712	-0.87007	0.0048029	2.3185			N-acetylmannosamine	0.72989	-0.45425	0.12562	0.90092			guanine	2.4006	1.2634	0.21694	0.66367
	alpha-aminoadipic acid	0.3079	-1.6994	0.0010224	2.9904			glutaric acid	0.5466	-0.87144	0.00062218	3.2061			nicotinamide	0.79762	-0.32623	0.13435	0.87176			oleic acid	1.8283	0.87048	0.22237	0.65293
	trans-4-hydroxy-L-proline	0.85932	-0.21874	0.026987	1.5688			arabitol	0.51731	-0.95089	0.00016523	3.7819			dehydroascorbic acid	0.81145	-0.30143	0.13462	0.8709			xylonic acid isomer	0.58613	-0.7707	0.22701	0.64396
	linoleic acid	1.5627	0.64402	0.053707	1.27			ascorbic acid	0.49497	-1.0146	0.021778	1.662			isothreonic acid	0.83606	-0.25832	0.14305	0.84452			xylitol	1.7626	0.8177	0.23644	0.62628
	galacturonic acid	0.75629	-0.40298	0.056706	1.2464			glucose-1-phosphate	0.43504	-1.2008	0.0045804	2.3391			ribitol	3.4385	1.7818	0.14451	0.84011			arachidic acid	0.74763	-0.4196	0.23677	0.62568
	lysine	0.67508	-0.56687	0.059269	1.2272			tartaric acid	0.30827	-1.6977	0.0018081	2.7428			lyxitol	3.4643	1.7926	0.14633	0.83465			maltotriose	0.6079	-0.71809	0.24315	0.61412
	glucose-6-phosphate	0.67717	-0.5624	0.071576	1.1452			alpha-aminoadipic acid	0.27538	-1.8605	0.00087894	3.056			isocitric acid	1.727	0.78824	0.14761	0.83087			maleimide	1.1987	0.26147	0.24598	0.60911
	proline	0.5062	-0.98223	0.074338	1.1288			hydroxycarbamate NIST	0.25587	-1.9665	0.040327	1.3944			threonic acid	1.575	0.65537	0.14892	0.82704			nicotinamide	0.84672	-0.24005	0.25412	0.59497
	hexose-6-phosphate	0.6473	-0.6275	0.080526	1.0941			glutathione	0.22788	-2.1336	9.6054e-05	4.0175			hypoxanthine	2.5864	1.371	0.15176	0.81883			1-monoolein	0.31704	-1.6573	0.26768	0.57238
	ethanolamine	1.9475	0.96165	0.08066	1.0933			taurine	0.094804	-3.3989	1.7904e-05	4.747			3-phosphoglycerate	1.4348	0.52086	0.15347	0.81396			tartaric acid	1.4318	0.51786	0.27005	0.56856
	hexitol	0.20817	-2.2642	0.085879	1.0661			behenic acid	0.83875	-0.25369	0.025502	1.5934			fructose-6-phosphate	0.74883	-0.41728	0.16114	0.79281			ornithine 3TMS	0.75482	-0.4058	0.27156	0.56614
	N-acetylaspartic acid	0.74047	-0.43348	0.088794	1.0516			urocanic acid	1.318	0.3983	0.05088	1.2935			lactic acid	0.78701	-0.34555	0.16117	0.79273			allantoic acid	1.2689	0.34354	0.2762	0.55878
	citric acid	2.9093	1.5407	0.097205	1.0123			2-aminobutyric acid	2.7589	1.4641	0.055066	1.2591			methionine	1.3234	0.40428	0.16422	0.78457			tocopherol alpha-	1.7559	0.81221	0.27622	0.55874
	lactitol	1.5941	0.67274	0.10239	0.98975			glucose-6-phosphate	0.64681	-0.62859	0.05657	1.2474			stearic acid	1.1621	0.21677	0.16897	0.7722			xanthosine	0.82133	-0.28397	0.27972	0.55327
	succinic acid	0.63132	-0.66357	0.11102	0.95461			p-tolyl glucuronide	0.70209	-0.51028	0.059009	1.2291			N-acetylglutamate	0.62786	-0.67148	0.19261	0.71532			2,5-dihydroxypyrazine NIST	0.8631	-0.2124	0.28385	0.54691
	adipic acid	1.4402	0.5263	0.11158	0.9524			oxalic acid	1.7942	0.84331	0.059687	1.2241			taurine	0.67764	-0.56141	0.1977	0.70398			isohexonic acid	1.3293	0.41069	0.2925	0.53388
	palmitic acid	1.1956	0.25779	0.1171	0.93144			citric acid	3.1241	1.6434	0.065054	1.1867			palmitic acid	1.2152	0.2812	0.20373	0.69094			citrulline	0.76731	-0.38211	0.2952	0.52989
	hydroxycarbamate NIST	1.8197	0.86372	0.14163	0.84883			aspartic acid	1.526	0.60977	0.067442	1.1711			uric acid	2.2134	1.1462	0.20378	0.69084			hexuronic acid	0.84998	-0.23451	0.2961	0.52857
	serine	1.1304	0.17682	0.14278	0.84535			N-acetylglutamate	0.66735	-0.58349	0.068796	1.1624			inosine	1.8872	0.91625	0.21092	0.67587			ethanol phosphate NIST	0.49532	-1.0136	0.29909	0.52419
	histidine	0.70995	-0.49421	0.14576	0.83636			cholesterone	2.2257	1.1542	0.069076	1.1607			ribose-5-phosphate	0.67886	-0.55882	0.22076	0.65607			galactonic acid	1.1825	0.24184	0.30303	0.51851
	conduritol-beta-expoxide	1.2395	0.30974	0.14968	0.82484			xylonolactone NIST	0.7464	-0.42197	0.070499	1.1518			saccharic acid	0.79866	-0.32435	0.22358	0.65057			phosphoethanolamine	1.2874	0.36449	0.31621	0.50003
	pseudo uridine	0.84733	-0.239	0.15565	0.80785			stearic acid	1.1848	0.24467	0.073837	1.1317			oxoproline	0.86052	-0.21672	0.22408	0.64961			cellobiose	0.68017	-0.55602	0.31628	0.49993
	isocitric acid	1.6363	0.71042	0.15598	0.80693			proline	0.51494	-0.95752	0.075074	1.1245			glycyl proline	1.4347	0.52075	0.2244	0.64898			glyceric acid	0.81477	-0.29553	0.32323	0.49049
	heptadecanoic acid	1.1524	0.20466	0.15607	0.80669			asparagine	1.167	0.2228	0.079193	1.1013			lactitol	2.1742	1.1205	0.22502	0.64778			leucine	0.87907	-0.18595	0.32448	0.48881
	lactic acid	0.86101	-0.2159	0.16796	0.7748			hydroxylamine	0.28372	-1.8174	0.086326	1.0639			ribose	2.0327	1.0234	0.23676	0.6257			dihydrocholesterol	0.80582	-0.31147	0.32549	0.48746
	asparagine	0.86997	-0.20095	0.17461	0.75793			isocitric acid	1.7428	0.80143	0.087569	1.0576			histidine	1.3941	0.47938	0.24843	0.60479			methionine sulfoxide	0.84116	-0.24955	0.32705	0.48539
	6-deoxyglucose	0.77105	-0.37511	0.17567	0.75529			heptadecanoic acid	1.2833	0.35988	0.092114	1.0357			methionine sulfoxide	1.3099	0.3895	0.2541	0.59499			2-aminobutyric acid	1.4498	0.5359	0.33167	0.4793
	2-hydroxybutanoic acid	1.2798	0.35594	0.18806	0.7257			citrulline	0.69663	-0.52154	0.092403	1.0343			heptadecanoic acid	1.124	0.16862	0.25954	0.5858			glycerol-3-galactoside	0.7806	-0.35735	0.33996	0.46857
	isomaltose	0.76268	-0.39085	0.19668	0.70625			galactonic acid	1.3793	0.46391	0.097197	1.0123			glycerol	1.3012	0.37984	0.26107	0.58325			uric acid	1.2997	0.37815	0.35136	0.45425
	saccharic acid	0.85029	-0.23397	0.20223	0.69416			hexose-6-phosphate	0.66252	-0.59395	0.098145	1.0081			6-deoxyglucose	2.1121	1.0787	0.26669	0.57399			hexose-6-phosphate	0.76156	-0.39297	0.35179	0.45372
	tyrosine	0.82641	-0.27506	0.20302	0.69247			methionine sulfoxide	1.2156	0.28173	0.1038	0.98379			succinic acid	0.66948	-0.57889	0.2714	0.56639			trans-4-hydroxy-L-proline	0.93022	-0.10436	0.35751	0.44671
	leucine	0.87577	-0.19138	0.20498	0.68829			lactic acid	0.7853	-0.34868	0.10486	0.97938			tartaric acid	2.84	1.5059	0.27172	0.56587			hexitol	0.44413	-1.1709	0.359	0.4449
	cis-gondoic acid	1.2892	0.36649	0.21209	0.67348			ribitol	1.7421	0.80086	0.10754	0.96844			trans-4-hydroxy-L-proline	0.87636	-0.1904	0.27188	0.56562			adipic acid	0.85795	-0.22104	0.36282	0.44031
	urocanic acid	1.2079	0.27253	0.21211	0.67344			6-deoxyglucose	1.5356	0.61877	0.10781	0.96735			hydroxycarbamate NIST	2.1485	1.1033	0.2724	0.56479			oxoproline	0.9273	-0.1089	0.37406	0.42706
	gluconic acid	1.2546	0.32722	0.21819	0.66117			xanthosine	1.4921	0.57737	0.11434	0.9418			pseudo uridine	0.84067	-0.25039	0.28271	0.54866			2-hydroxyvaleric acid	1.0615	0.08613	0.38112	0.41894
	hydroxylamine	1.6581	0.72952	0.23076	0.63683			methionine	1.2305	0.29929	0.11603	0.93543			cholesterone	3.7653	1.9128	0.29108	0.53598			methanolphosphate	1.1141	0.15588	0.38117	0.41888
	fructose	0.50275	-0.99207	0.23561	0.6278			glycolic acid	1.3233	0.40411	0.12478	0.90386			urocanic acid	1.3085	0.3879	0.30053	0.52211			phenylalanine	0.89394	-0.16175	0.38918	0.40985
	raffinose	1.6362	0.71036	0.23738	0.62456			lysine	0.76092	-0.39418	0.12822	0.89204			UDP-glucuronic acid	0.83854	-0.25405	0.30327	0.51817			cystine	1.276	0.3516	0.39624	0.40204
	xylonic acid isomer	0.66687	-0.58452	0.23973	0.62029			glycerol	0.79866	-0.32435	0.1292	0.88875			phosphoethanolamine	1.1744	0.23193	0.30684	0.51309			UDP-N-acetylglucosamine	0.86608	-0.20742	0.3999	0.39805
	1,5-anhydroglucitol	0.87289	-0.19612	0.24423	0.61221			9-myristoleate	0.68703	-0.54156	0.12933	0.8883			tryptophan	1.1832	0.24273	0.31017	0.50839			phosphate	1.2853	0.36214	0.40158	0.39623
	stearic acid	1.0997	0.13711	0.24425	0.61217			uridine	0.61236	-0.70754	0.13094	0.88294			2-hydroxybutanoic acid	1.3135	0.39339	0.33254	0.47815			isothreonic acid	0.91775	-0.12383	0.40176	0.39603
	glutamic acid	0.87471	-0.19312	0.2447	0.61136			hydroquinone	1.1669	0.22267	0.13111	0.88237			palmitoleic acid	1.5762	0.65647	0.33458	0.4755			sorbitol	0.80973	-0.30449	0.41329	0.38375
	xylonolactone NIST	0.83144	-0.26632	0.24633	0.60848			alpha-ketoglutarate	1.1753	0.233	0.1475	0.83121			arabinose	1.7732	0.82633	0.33966	0.46896			alpha-ketoglutarate	0.89362	-0.16227	0.417	0.37986
	ethanol phosphate NIST	0.56536	-0.82275	0.25377	0.59556			xylose	1.1185	0.16152	0.16239	0.78943			malic acid	0.7789	-0.36049	0.34221	0.46571			beta-sitosterol	0.8252	-0.27719	0.42142	0.37528
	ribose	1.3038	0.38271	0.25463	0.59408			lauric acid	1.3917	0.47682	0.17495	0.75708			sorbitol	0.70242	-0.50959	0.3428	0.46495			aminomalonate	0.87347	-0.19516	0.42171	0.37499
	glycyl proline	1.2889	0.36615	0.25766	0.58895			lactitol	1.5314	0.61484	0.18014	0.74439			2-ketobutyric acid	0.85728	-0.22216	0.3529	0.45235			9-myristoleate	0.79266	-0.33523	0.42439	0.37224
	aspartic acid	1.2278	0.29602	0.25985	0.58528			pelargonic acid	1.301	0.37957	0.18023	0.74417			2-monoolein	1.3512	0.43422	0.35547	0.4492			capric acid	0.85362	-0.22834	0.42793	0.36863
	uracil	1.3575	0.44094	0.26208	0.58156			uracil	1.4975	0.58258	0.18579	0.73097			phenylalanine	1.1155	0.15764	0.35613	0.44839			histidine	0.83645	-0.25764	0.43225	0.36426
	behenic acid	0.90771	-0.1397	0.26271	0.58053			ribonic acid	1.2296	0.29814	0.18616	0.7301			glycerol-3-galactoside	1.5259	0.60967	0.36157	0.44181			itaconic acid	1.1739	0.23129	0.43639	0.36013
	threonine	0.85429	-0.2272	0.26992	0.56876			fucose	1.1997	0.26271	0.18698	0.7282			phosphoenolpyruvate	1.3217	0.40236	0.37145	0.4301			mannose	0.80467	-0.31354	0.43919	0.35735
	ribose-5-phosphate	1.27	0.34483	0.27815	0.55572			2-hydroxyvaleric acid	1.1634	0.21841	0.18804	0.72575			phosphate	0.67156	-0.5744	0.37518	0.42576			lysine	0.87358	-0.19498	0.46973	0.32816
	itaconic acid	1.3115	0.39125	0.27855	0.5551			5-methoxytryptamine	1.2701	0.345	0.19425	0.71164			xylitol	1.496	0.58109	0.37892	0.42146			1,5-anhydroglucitol	0.88321	-0.17916	0.48086	0.31798
	palatinitol	0.83011	-0.26863	0.2837	0.54714			2-deoxytetronic acid	1.181	0.23999	0.1968	0.70598			tyrosine	0.84544	-0.24223	0.38433	0.4153			ribose	0.79161	-0.33713	0.48504	0.31422
	2-monoolein	2.1454	1.1013	0.28827	0.5402			raffinose	1.4036	0.48917	0.19912	0.70088			ornithine 3TMS	0.80859	-0.30651	0.38839	0.41073			5-methoxytryptamine	0.89637	-0.15784	0.49443	0.3059
[truncated: 86 more rows]

## Sheet: Figure 7
	Panel A - (HFD+LCC)/HFD (serum)							Panel B - (HFD+FMD)/HFD (serum)							Panel E - (HFD+LCC-RF)/HFD (serum)							Panel F - (HFD+FMD-RF)/HFD (serum)
[truncated: 185 more rows]

## Sheet: Figure 8
	Panel A - (HFD+LCC)/HFD (liver)							Panel B - (HFD+FMD)/HFD (liver)							Panel E - (HFD+LCC-RF)/HFD (liver)							Panel F - (HFD+FMD-RF)/HFD (liver)
[truncated: 185 more rows]

[truncated: 8 more sheets: Suppl. 1, Suppl. 2, Suppl. 3, Suppl. 4, Suppl. 5, Suppl. 6, Serum Metabolome (raw data), Liver Metabolome (raw data)]
